# Supplementary material for: Tuning Structure and Dynamics of Blue Copper Azurin Junctions via Single Amino-Acid Mutations
Source: Biomolecules. 2019 Oct 15;9(10):611. doi: 10.3390/biom9100611 (PMC6843909; doi:10.3390/biom9100611)
Supplement: Supplementary file 1 [file biomolecules-09-00611-s001.zip]

Archive with 8 entries (7 files):
- Supplementary File/
- Supplementary File/O1_wild-type.pdb
- Supplementary File/O2_wild-type.pdb
- Supplementary File/O3_wild-type.pdb
- Supplementary File/O4_wild-type.pdb
- Supplementary File/Supplementary_Movie1.mpg
- Supplementary File/Supplementary_Movie2.mpg
- Supplementary File/Azurina_SI.pdf
