# Supplementary material for: Tuning Structure and Dynamics of Blue Copper Azurin Junctions via Single Amino-Acid Mutations
Source: Biomolecules. 2019 Oct 15;9(10):611. doi: 10.3390/biom9100611 (PMC6843909; doi:10.3390/biom9100611)
Supplement: Supplementary file 1 [file biomolecules-09-00611-s001.zip › Supplementary File/O1_wild-type.pdb]

ATOM      1 N    ALA     1      64.818  57.905  29.671                      N3
ATOM      2 H1   ALA     1      65.691  58.402  29.779                      H 
ATOM      3 H2   ALA     1      64.059  58.529  29.905                      H 
ATOM      4 H3   ALA     1      64.824  57.429  28.780                      H 
ATOM      5 CA   ALA     1      64.771  56.852  30.669                      CX
ATOM      6 HA   ALA     1      64.010  56.938  31.444                      HP
ATOM      7 CB   ALA     1      64.652  55.469  30.015                      CT
ATOM      8 HB1  ALA     1      65.414  55.365  29.242                      HC
ATOM      9 HB2  ALA     1      64.794  54.696  30.770                      HC
ATOM     10 HB3  ALA     1      63.664  55.362  29.566                      HC
ATOM     11 C    ALA     1      66.136  56.997  31.344                      C 
ATOM     12 O    ALA     1      66.729  58.064  31.140                      O 
ATOM     13 N    GLU     2      66.672  56.015  32.090                      N 
ATOM     14 H    GLU     2      66.155  55.148  32.121                      H 
ATOM     15 CA   GLU     2      67.918  56.106  32.846                      CX
ATOM     16 HA   GLU     2      68.198  55.111  33.193                      H1
ATOM     17 CB   GLU     2      69.082  56.677  31.984                      2C
ATOM     18 HB2  GLU     2      68.999  56.178  31.018                      HC
ATOM     19 HB3  GLU     2      68.861  57.738  31.864                      HC
ATOM     20 CG   GLU     2      70.503  56.511  32.522                      2C
ATOM     21 HG2  GLU     2      70.489  56.828  33.565                      HC
ATOM     22 HG3  GLU     2      70.749  55.451  32.468                      HC
ATOM     23 CD   GLU     2      71.555  57.317  31.759                      CO
ATOM     24 OE1  GLU     2      71.616  57.226  30.533                      O2
ATOM     25 OE2  GLU     2      72.321  58.039  32.398                      O2
ATOM     26 C    GLU     2      67.549  57.045  33.997                      C 
ATOM     27 O    GLU     2      67.138  56.507  35.025                      O 
ATOM     28 N    CYX     3      67.496  58.381  33.909                      N 
ATOM     29 H    CYX     3      67.758  58.887  33.074                      H 
ATOM     30 CA   CYX     3      67.171  59.143  35.102                      CX
ATOM     31 HA   CYX     3      67.351  58.557  36.002                      H1
ATOM     32 CB   CYX     3      68.071  60.370  35.133                      2C
ATOM     33 HB2  CYX     3      67.790  61.048  34.327                      H1
ATOM     34 HB3  CYX     3      67.960  60.879  36.090                      H1
ATOM     35 SG   CYX     3      69.834  59.912  35.134                      S 
ATOM     36 C    CYX     3      65.718  59.532  35.291                      C 
ATOM     37 O    CYX     3      65.374  60.463  36.030                      O 
ATOM     38 N    SER     4      64.796  58.833  34.657                      N 
ATOM     39 H    SER     4      65.061  58.128  33.984                      H 
ATOM     40 CA   SER     4      63.381  59.047  34.911                      CX
ATOM     41 HA   SER     4      63.252  59.398  35.935                      H1
ATOM     42 CB   SER     4      62.779  60.085  33.959                      2C
ATOM     43 HB2  SER     4      61.700  60.088  34.109                      H1
ATOM     44 HB3  SER     4      63.186  61.060  34.228                      H1
ATOM     45 OG   SER     4      63.067  59.813  32.592                      OH
ATOM     46 HG   SER     4      62.669  60.490  32.040                      HO
ATOM     47 C    SER     4      62.661  57.727  34.707                      C 
ATOM     48 O    SER     4      63.201  56.824  34.029                      O 
ATOM     49 N    VAL     5      61.465  57.619  35.296                      N 
ATOM     50 H    VAL     5      61.156  58.336  35.936                      H 
ATOM     51 CA   VAL     5      60.619  56.459  35.102                      CX
ATOM     52 HA   VAL     5      60.769  55.968  34.140                      H1
ATOM     53 CB   VAL     5      60.926  55.429  36.245                      3C
ATOM     54 HB   VAL     5      62.009  55.341  36.333                      HC
ATOM     55 CG1  VAL     5      60.342  55.845  37.583                      CT
ATOM     56 HG11 VAL     5      59.259  55.933  37.495                      HC
ATOM     57 HG12 VAL     5      60.586  55.095  38.335                      HC
ATOM     58 HG13 VAL     5      60.761  56.807  37.879                      HC
ATOM     59 CG2  VAL     5      60.389  54.082  35.800                      CT
ATOM     60 HG21 VAL     5      60.881  53.782  34.874                      HC
ATOM     61 HG22 VAL     5      60.586  53.339  36.572                      HC
ATOM     62 HG23 VAL     5      59.315  54.156  35.632                      HC
ATOM     63 C    VAL     5      59.177  56.948  35.080                      C 
ATOM     64 O    VAL     5      58.835  57.952  35.721                      O 
ATOM     65 N    ASP     6      58.346  56.341  34.233                      N 
ATOM     66 H    ASP     6      58.701  55.618  33.624                      H 
ATOM     67 CA   ASP     6      56.921  56.644  34.189                      CX
ATOM     68 HA   ASP     6      56.751  57.585  34.712                      H1
ATOM     69 CB   ASP     6      56.378  56.773  32.760                      2C
ATOM     70 HB2  ASP     6      56.577  55.802  32.307                      HC
ATOM     71 HB3  ASP     6      55.302  56.914  32.859                      HC
ATOM     72 CG   ASP     6      56.957  57.877  31.872                      CO
ATOM     73 OD1  ASP     6      57.285  58.953  32.365                      O2
ATOM     74 OD2  ASP     6      57.062  57.663  30.663                      O2
ATOM     75 C    ASP     6      56.253  55.448  34.840                      C 
ATOM     76 O    ASP     6      56.560  54.290  34.524                      O 
ATOM     77 N    ILE     7      55.355  55.711  35.775                      N 
ATOM     78 H    ILE     7      55.163  56.661  36.059                      H 
ATOM     79 CA   ILE     7      54.704  54.642  36.483                      CX
ATOM     80 HA   ILE     7      54.800  53.682  35.975                      H1
ATOM     81 CB   ILE     7      55.438  54.577  37.861                      3C
ATOM     82 HB   ILE     7      56.504  54.431  37.686                      HC
ATOM     83 CG2  ILE     7      55.225  55.857  38.640                      CT
ATOM     84 HG21 ILE     7      54.159  56.004  38.815                      HC
ATOM     85 HG22 ILE     7      55.744  55.792  39.596                      HC
ATOM     86 HG23 ILE     7      55.619  56.699  38.070                      HC
ATOM     87 CG1  ILE     7      54.937  53.421  38.675                      2C
ATOM     88 HG12 ILE     7      53.925  53.641  39.014                      HC
ATOM     89 HG13 ILE     7      54.925  52.528  38.050                      HC
ATOM     90 CD1  ILE     7      55.845  53.181  39.893                      CT
ATOM     91 HD11 ILE     7      55.858  54.074  40.518                      HC
ATOM     92 HD12 ILE     7      55.465  52.339  40.470                      HC
ATOM     93 HD13 ILE     7      56.858  52.961  39.554                      HC
ATOM     94 C    ILE     7      53.203  54.950  36.519                      C 
ATOM     95 O    ILE     7      52.760  56.111  36.441                      O 
ATOM     96 N    GLN     8      52.377  53.917  36.582                      N 
ATOM     97 H    GLN     8      52.724  52.969  36.571                      H 
ATOM     98 CA   GLN     8      50.953  54.122  36.622                      CX
ATOM     99 HA   GLN     8      50.726  55.141  36.935                      H1
ATOM    100 CB   GLN     8      50.366  53.897  35.226                      2C
ATOM    101 HB2  GLN     8      49.285  53.923  35.362                      HC
ATOM    102 HB3  GLN     8      50.679  54.762  34.640                      HC
ATOM    103 CG   GLN     8      50.750  52.634  34.500                      2C
ATOM    104 HG2  GLN     8      51.811  52.447  34.668                      HC
ATOM    105 HG3  GLN     8      50.165  51.828  34.942                      HC
ATOM    106 CD   GLN     8      50.492  52.656  32.996                      C 
ATOM    107 OE1  GLN     8      50.332  53.688  32.345                      O 
ATOM    108 NE2  GLN     8      50.464  51.492  32.368                      N 
ATOM    109 HE21 GLN     8      50.297  51.463  31.372                      H 
ATOM    110 HE22 GLN     8      50.611  50.638  32.887                      H 
ATOM    111 C    GLN     8      50.364  53.180  37.626                      C 
ATOM    112 O    GLN     8      50.900  52.101  37.881                      O 
ATOM    113 N    GLY     9      49.323  53.676  38.256                      N 
ATOM    114 H    GLY     9      49.061  54.632  38.064                      H 
ATOM    115 CA   GLY     9      48.536  52.928  39.206                      CX
ATOM    116 HA2  GLY     9      48.880  51.898  39.303                      H1
ATOM    117 HA3  GLY     9      48.521  53.400  40.188                      H1
ATOM    118 C    GLY     9      47.136  52.928  38.639                      C 
ATOM    119 O    GLY     9      46.593  53.986  38.274                      O 
ATOM    120 N    ASN    10      46.537  51.751  38.544                      N 
ATOM    121 H    ASN    10      46.980  50.920  38.908                      H 
ATOM    122 CA   ASN    10      45.267  51.608  37.852                      CX
ATOM    123 HA   ASN    10      45.023  52.521  37.309                      H1
ATOM    124 CB   ASN    10      45.374  50.442  36.837                      2C
ATOM    125 HB2  ASN    10      44.444  50.425  36.269                      HC
ATOM    126 HB3  ASN    10      46.201  50.686  36.170                      HC
ATOM    127 CG   ASN    10      45.613  49.058  37.421                      C 
ATOM    128 OD1  ASN    10      45.400  48.789  38.611                      O 
ATOM    129 ND2  ASN    10      46.059  48.121  36.605                      N 
ATOM    130 HD21 ASN    10      46.230  47.190  36.956                      H 
ATOM    131 HD22 ASN    10      46.228  48.340  35.633                      H 
ATOM    132 C    ASN    10      44.095  51.388  38.779                      C 
ATOM    133 O    ASN    10      44.256  51.465  39.992                      O 
ATOM    134 N    ASP    11      42.898  51.099  38.276                      N 
ATOM    135 H    ASP    11      42.777  51.066  37.273                      H 
ATOM    136 CA   ASP    11      41.746  50.860  39.113                      CX
ATOM    137 HA   ASP    11      41.723  51.583  39.928                      H1
ATOM    138 CB   ASP    11      40.481  51.001  38.308                      2C
ATOM    139 HB2  ASP    11      40.676  50.442  37.393                      HC
ATOM    140 HB3  ASP    11      39.690  50.509  38.873                      HC
ATOM    141 CG   ASP    11      40.048  52.413  37.955                      CO
ATOM    142 OD1  ASP    11      40.576  53.392  38.486                      O2
ATOM    143 OD2  ASP    11      39.132  52.518  37.142                      O2
ATOM    144 C    ASP    11      41.732  49.499  39.765                      C 
ATOM    145 O    ASP    11      40.850  49.198  40.559                      O 
ATOM    146 N    GLN    12      42.683  48.631  39.461                      N 
ATOM    147 H    GLN    12      43.388  48.857  38.773                      H 
ATOM    148 CA   GLN    12      42.727  47.331  40.083                      CX
ATOM    149 HA   GLN    12      41.754  47.090  40.511                      H1
ATOM    150 CB   GLN    12      43.082  46.267  39.051                      2C
ATOM    151 HB2  GLN    12      43.738  46.704  38.297                      HC
ATOM    152 HB3  GLN    12      43.598  45.445  39.547                      HC
ATOM    153 CG   GLN    12      41.809  45.739  38.377                      2C
ATOM    154 HG2  GLN    12      41.217  45.155  39.081                      HC
ATOM    155 HG3  GLN    12      41.249  46.626  38.080                      HC
ATOM    156 CD   GLN    12      42.069  44.892  37.140                      C 
ATOM    157 OE1  GLN    12      41.910  45.377  36.017                      O 
ATOM    158 NE2  GLN    12      42.530  43.651  37.260                      N 
ATOM    159 HE21 GLN    12      42.700  43.097  36.433                      H 
ATOM    160 HE22 GLN    12      42.709  43.269  38.177                      H 
ATOM    161 C    GLN    12      43.752  47.338  41.192                      C 
ATOM    162 O    GLN    12      44.295  46.293  41.553                      O 
ATOM    163 N    MET    13      44.015  48.537  41.727                      N 
ATOM    164 H    MET    13      43.616  49.355  41.288                      H 
ATOM    165 CA   MET    13      44.886  48.726  42.869                      CX
ATOM    166 HA   MET    13      45.025  49.782  43.103                      H1
ATOM    167 CB   MET    13      44.197  48.053  44.046                      2C
ATOM    168 HB2  MET    13      43.131  48.223  43.896                      HC
ATOM    169 HB3  MET    13      44.414  46.990  43.942                      HC
ATOM    170 CG   MET    13      44.589  48.512  45.423                      2C
ATOM    171 HG2  MET    13      45.662  48.373  45.557                      H1
ATOM    172 HG3  MET    13      44.344  49.568  45.534                      H1
ATOM    173 SD   MET    13      43.705  47.562  46.678                      S 
ATOM    174 CE   MET    13      42.067  48.218  46.577                      CT
ATOM    175 HE1  MET    13      41.673  48.060  45.573                      H1
ATOM    176 HE2  MET    13      41.428  47.714  47.301                      H1
ATOM    177 HE3  MET    13      42.089  49.286  46.794                      H1
ATOM    178 C    MET    13      46.275  48.151  42.596                      C 
ATOM    179 O    MET    13      46.853  47.431  43.414                      O 
ATOM    180 N    GLN    14      46.835  48.385  41.408                      N 
ATOM    181 H    GLN    14      46.345  48.899  40.690                      H 
ATOM    182 CA   GLN    14      48.154  47.870  41.104                      CX
ATOM    183 HA   GLN    14      48.666  47.607  42.029                      H1
ATOM    184 CB   GLN    14      48.063  46.621  40.223                      2C
ATOM    185 HB2  GLN    14      47.296  46.804  39.470                      HC
ATOM    186 HB3  GLN    14      49.028  46.493  39.732                      HC
ATOM    187 CG   GLN    14      47.719  45.361  41.003                      2C
ATOM    188 HG2  GLN    14      48.405  45.280  41.846                      HC
ATOM    189 HG3  GLN    14      46.703  45.496  41.373                      HC
ATOM    190 CD   GLN    14      47.777  44.072  40.205                      C 
ATOM    191 OE1  GLN    14      48.735  43.782  39.486                      O 
ATOM    192 NE2  GLN    14      46.770  43.219  40.308                      N 
ATOM    193 HE21 GLN    14      46.789  42.355  39.785                      H 
ATOM    194 HE22 GLN    14      45.988  43.436  40.908                      H 
ATOM    195 C    GLN    14      49.044  48.883  40.400                      C 
ATOM    196 O    GLN    14      48.559  49.738  39.651                      O 
ATOM    197 N    PHE    15      50.342  48.855  40.693                      N 
ATOM    198 H    PHE    15      50.671  48.243  41.426                      H 
ATOM    199 CA   PHE    15      51.313  49.624  39.960                      CX
ATOM    200 HA   PHE    15      50.843  50.552  39.636                      H1
ATOM    201 CB   PHE    15      52.557  49.967  40.779                      CT
ATOM    202 HB2  PHE    15      52.791  49.110  41.411                      HC
ATOM    203 HB3  PHE    15      53.400  50.171  40.118                      HC
ATOM    204 CG   PHE    15      52.429  51.164  41.701                      CA
ATOM    205 CD1  PHE    15      51.910  52.359  41.235                      CA
ATOM    206 HD1  PHE    15      51.565  52.445  40.204                      HA
ATOM    207 CE1  PHE    15      51.831  53.447  42.083                      CA
ATOM    208 HE1  PHE    15      51.424  54.391  41.719                      HA
ATOM    209 CZ   PHE    15      52.267  53.341  43.389                      CA
ATOM    210 HZ   PHE    15      52.201  54.203  44.052                      HA
ATOM    211 CE2  PHE    15      52.784  52.151  43.854                      CA
ATOM    212 HE2  PHE    15      53.128  52.071  44.885                      HA
ATOM    213 CD2  PHE    15      52.867  51.057  43.010                      CA
ATOM    214 HD2  PHE    15      53.276  50.116  43.376                      HA
ATOM    215 C    PHE    15      51.779  48.759  38.807                      C 
ATOM    216 O    PHE    15      51.809  47.530  38.898                      O 
ATOM    217 N    ASN    16      52.192  49.405  37.726                      N 
ATOM    218 H    ASN    16      52.134  50.413  37.684                      H 
ATOM    219 CA   ASN    16      52.710  48.697  36.569                      CX
ATOM    220 HA   ASN    16      52.090  47.823  36.369                      H1
ATOM    221 CB   ASN    16      52.707  49.595  35.325                      2C
ATOM    222 HB2  ASN    16      52.934  48.970  34.461                      HC
ATOM    223 HB3  ASN    16      51.704  50.009  35.219                      HC
ATOM    224 CG   ASN    16      53.704  50.743  35.369                      C 
ATOM    225 OD1  ASN    16      53.780  51.441  36.371                      O 
ATOM    226 ND2  ASN    16      54.507  51.025  34.360                      N 
ATOM    227 HD21 ASN    16      55.154  51.798  34.433                      H 
ATOM    228 HD22 ASN    16      54.471  50.467  33.518                      H 
ATOM    229 C    ASN    16      54.129  48.195  36.788                      C 
ATOM    230 O    ASN    16      54.701  47.609  35.870                      O 
ATOM    231 N    THR    17      54.791  48.439  37.918                      N 
ATOM    232 H    THR    17      54.380  49.028  38.627                      H 
ATOM    233 CA   THR    17      56.114  47.902  38.155                      CX
ATOM    234 HA   THR    17      56.246  46.900  37.748                      H1
ATOM    235 CB   THR    17      57.221  48.839  37.550                      3C
ATOM    236 HB   THR    17      57.069  48.860  36.471                      H1
ATOM    237 CG2  THR    17      57.199  50.269  38.096                      CT
ATOM    238 HG21 THR    17      57.352  50.249  39.175                      HC
ATOM    239 HG22 THR    17      57.994  50.850  37.627                      HC
ATOM    240 HG23 THR    17      56.236  50.728  37.874                      HC
ATOM    241 OG1  THR    17      58.466  48.169  37.796                      OH
ATOM    242 HG1  THR    17      59.188  48.697  37.446                      HO
ATOM    243 C    THR    17      56.239  47.783  39.658                      C 
ATOM    244 O    THR    17      55.543  48.444  40.436                      O 
ATOM    245 N    ASN    18      57.108  46.877  40.078                      N 
ATOM    246 H    ASN    18      57.598  46.284  39.424                      H 
ATOM    247 CA   ASN    18      57.340  46.676  41.497                      CX
ATOM    248 HA   ASN    18      56.900  47.493  42.069                      H1
ATOM    249 CB   ASN    18      56.690  45.351  41.948                      2C
ATOM    250 HB2  ASN    18      57.194  44.560  41.391                      HC
ATOM    251 HB3  ASN    18      56.866  45.213  43.014                      HC
ATOM    252 CG   ASN    18      55.184  45.254  41.683                      C 
ATOM    253 OD1  ASN    18      54.755  44.433  40.866                      O 
ATOM    254 ND2  ASN    18      54.305  46.047  42.273                      N 
ATOM    255 HD21 ASN    18      53.322  45.947  42.067                      H 
ATOM    256 HD22 ASN    18      54.622  46.749  42.926                      H 
ATOM    257 C    ASN    18      58.848  46.677  41.790                      C 
ATOM    258 O    ASN    18      59.294  46.188  42.823                      O 
ATOM    259 N    ALA    19      59.660  47.291  40.914                      N 
ATOM    260 H    ALA    19      59.249  47.737  40.106                      H 
ATOM    261 CA   ALA    19      61.096  47.372  41.087                      CX
ATOM    262 HA   ALA    19      61.366  47.581  42.122                      H1
ATOM    263 CB   ALA    19      61.765  46.092  40.665                      CT
ATOM    264 HB1  ALA    19      61.512  45.874  39.627                      HC
ATOM    265 HB2  ALA    19      62.846  46.198  40.760                      HC
ATOM    266 HB3  ALA    19      61.423  45.276  41.301                      HC
ATOM    267 C    ALA    19      61.635  48.484  40.212                      C 
ATOM    268 O    ALA    19      61.384  48.497  39.004                      O 
ATOM    269 N    ILE    20      62.335  49.464  40.780                      N 
ATOM    270 H    ILE    20      62.464  49.429  41.781                      H 
ATOM    271 CA   ILE    20      62.933  50.572  40.044                      CX
ATOM    272 HA   ILE    20      62.786  50.408  38.976                      H1
ATOM    273 CB   ILE    20      62.265  51.924  40.460                      3C
ATOM    274 HB   ILE    20      62.320  52.035  41.543                      HC
ATOM    275 CG2  ILE    20      62.988  53.083  39.796                      CT
ATOM    276 HG21 ILE    20      62.934  52.974  38.712                      HC
ATOM    277 HG22 ILE    20      62.518  54.022  40.089                      HC
ATOM    278 HG23 ILE    20      64.033  53.087  40.108                      HC
ATOM    279 CG1  ILE    20      60.797  51.962  40.031                      2C
ATOM    280 HG12 ILE    20      60.772  52.015  38.942                      HC
ATOM    281 HG13 ILE    20      60.332  51.033  40.360                      HC
ATOM    282 CD1  ILE    20      60.028  53.156  40.619                      CT
ATOM    283 HD11 ILE    20      60.493  54.086  40.289                      HC
ATOM    284 HD12 ILE    20      58.994  53.126  40.277                      HC
ATOM    285 HD13 ILE    20      60.053  53.104  41.707                      HC
ATOM    286 C    ILE    20      64.406  50.533  40.449                      C 
ATOM    287 O    ILE    20      64.770  50.223  41.590                      O 
ATOM    288 N    THR    21      65.268  50.787  39.484                      N 
ATOM    289 H    THR    21      64.929  50.917  38.541                      H 
ATOM    290 CA   THR    21      66.695  50.866  39.717                      CX
ATOM    291 HA   THR    21      66.956  50.684  40.759                      H1
ATOM    292 CB   THR    21      67.379  49.807  38.849                      3C
ATOM    293 HB   THR    21      67.035  49.952  37.825                      H1
ATOM    294 CG2  THR    21      68.885  49.877  38.887                      CT
ATOM    295 HG21 THR    21      69.231  49.732  39.910                      HC
ATOM    296 HG22 THR    21      69.302  49.098  38.249                      HC
ATOM    297 HG23 THR    21      69.213  50.853  38.528                      HC
ATOM    298 OG1  THR    21      66.912  48.550  39.345                      OH
ATOM    299 HG1  THR    21      67.309  47.839  38.837                      HO
ATOM    300 C    THR    21      67.129  52.279  39.349                      C 
ATOM    301 O    THR    21      66.767  52.808  38.291                      O 
ATOM    302 N    VAL    22      67.850  52.946  40.237                      N 
ATOM    303 H    VAL    22      68.110  52.506  41.108                      H 
ATOM    304 CA   VAL    22      68.303  54.304  39.990                      CX
ATOM    305 HA   VAL    22      67.788  54.740  39.134                      H1
ATOM    306 CB   VAL    22      68.010  55.172  41.239                      3C
ATOM    307 HB   VAL    22      68.454  54.685  42.107                      HC
ATOM    308 CG1  VAL    22      68.584  56.578  41.096                      CT
ATOM    309 HG11 VAL    22      68.141  57.066  40.228                      HC
ATOM    310 HG12 VAL    22      68.358  57.156  41.992                      HC
ATOM    311 HG13 VAL    22      69.665  56.519  40.965                      HC
ATOM    312 CG2  VAL    22      66.506  55.252  41.420                      CT
ATOM    313 HG21 VAL    22      66.103  54.249  41.558                      HC
ATOM    314 HG22 VAL    22      66.277  55.860  42.295                      HC
ATOM    315 HG23 VAL    22      66.057  55.705  40.536                      HC
ATOM    316 C    VAL    22      69.796  54.120  39.756                      C 
ATOM    317 O    VAL    22      70.482  53.468  40.544                      O 
ATOM    318 N    ASH    23      70.292  54.636  38.651                      N 
ATOM    319 H    ASH    23      69.680  55.092  37.989                      H 
ATOM    320 CA   ASH    23      71.700  54.555  38.338                      CX
ATOM    321 HA   ASH    23      72.106  53.584  38.622                      H1
ATOM    322 CB   ASH    23      71.867  54.730  36.839                      2C
ATOM    323 HB2  ASH    23      71.144  54.056  36.380                      HC
ATOM    324 HB3  ASH    23      71.581  55.762  36.635                      HC
ATOM    325 CG   ASH    23      73.256  54.462  36.255                      C 
ATOM    326 OD1  ASH    23      74.158  54.002  36.957                      O 
ATOM    327 OD2  ASH    23      73.432  54.719  35.061                      OH
ATOM    328 HD2  ASH    23      74.337  54.509  34.818                      HO
ATOM    329 C    ASH    23      72.443  55.646  39.100                      C 
ATOM    330 O    ASH    23      71.995  56.802  39.149                      O 
ATOM    331 N    LYS    24      73.599  55.308  39.673                      N 
ATOM    332 H    LYS    24      73.899  54.347  39.594                      H 
ATOM    333 CA   LYS    24      74.436  56.233  40.426                      CX
ATOM    334 HA   LYS    24      73.868  56.669  41.247                      H1
ATOM    335 CB   LYS    24      75.629  55.498  41.000                      C8
ATOM    336 HB2  LYS    24      75.959  54.799  40.231                      HC
ATOM    337 HB3  LYS    24      76.403  56.248  41.164                      HC
ATOM    338 CG   LYS    24      75.373  54.749  42.285                      C8
ATOM    339 HG2  LYS    24      75.334  55.457  43.113                      HC
ATOM    340 HG3  LYS    24      74.421  54.223  42.212                      HC
ATOM    341 CD   LYS    24      76.496  53.739  42.530                      C8
ATOM    342 HD2  LYS    24      76.471  52.979  41.749                      HC
ATOM    343 HD3  LYS    24      77.455  54.256  42.501                      HC
ATOM    344 CE   LYS    24      76.316  53.073  43.896                      C8
ATOM    345 HE2  LYS    24      76.659  53.771  44.660                      HP
ATOM    346 HE3  LYS    24      75.254  52.873  44.037                      HP
ATOM    347 NZ   LYS    24      77.062  51.831  44.005                      N3
ATOM    348 HZ1  LYS    24      78.046  52.017  43.874                      H 
ATOM    349 HZ2  LYS    24      76.914  51.429  44.919                      H 
ATOM    350 HZ3  LYS    24      76.745  51.185  43.297                      H 
ATOM    351 C    LYS    24      74.950  57.403  39.594                      C 
ATOM    352 O    LYS    24      75.427  58.383  40.162                      O 
ATOM    353 N    SER    25      74.905  57.349  38.258                      N 
ATOM    354 H    SER    25      74.628  56.495  37.795                      H 
ATOM    355 CA   SER    25      75.280  58.493  37.433                      CX
ATOM    356 HA   SER    25      76.178  58.963  37.834                      H1
ATOM    357 CB   SER    25      75.563  58.042  36.006                      2C
ATOM    358 HB2  SER    25      75.366  58.858  35.311                      H1
ATOM    359 HB3  SER    25      76.604  57.730  35.913                      H1
ATOM    360 OG   SER    25      74.717  56.953  35.705                      OH
ATOM    361 HG   SER    25      74.884  56.657  34.807                      HO
ATOM    362 C    SER    25      74.196  59.561  37.406                      C 
ATOM    363 O    SER    25      74.432  60.705  36.988                      O 
ATOM    364 N    CYX    26      72.980  59.216  37.827                      N 
ATOM    365 H    CYX    26      72.756  58.271  38.104                      H 
ATOM    366 CA   CYX    26      71.929  60.213  37.872                      CX
ATOM    367 HA   CYX    26      71.926  60.792  36.948                      H1
ATOM    368 CB   CYX    26      70.568  59.537  38.029                      2C
ATOM    369 HB2  CYX    26      70.590  58.871  38.891                      H1
ATOM    370 HB3  CYX    26      69.800  60.296  38.176                      H1
ATOM    371 SG   CYX    26      70.203  58.540  36.560                      S 
ATOM    372 C    CYX    26      72.183  61.147  39.033                      C 
ATOM    373 O    CYX    26      72.512  60.747  40.151                      O 
ATOM    374 N    LYS    27      72.111  62.434  38.756                      N 
ATOM    375 H    LYS    27      71.970  62.762  37.811                      H 
ATOM    376 CA   LYS    27      72.240  63.415  39.810                      CX
ATOM    377 HA   LYS    27      72.985  63.095  40.538                      H1
ATOM    378 CB   LYS    27      72.688  64.745  39.208                      C8
ATOM    379 HB2  LYS    27      71.982  65.007  38.420                      HC
ATOM    380 HB3  LYS    27      72.647  65.496  39.996                      HC
ATOM    381 CG   LYS    27      74.106  64.693  38.626                      C8
ATOM    382 HG2  LYS    27      74.825  64.566  39.435                      HC
ATOM    383 HG3  LYS    27      74.184  63.852  37.936                      HC
ATOM    384 CD   LYS    27      74.404  65.990  37.881                      C8
ATOM    385 HD2  LYS    27      73.664  66.112  37.090                      HC
ATOM    386 HD3  LYS    27      74.323  66.818  38.585                      HC
ATOM    387 CE   LYS    27      75.806  65.978  37.268                      C8
ATOM    388 HE2  LYS    27      76.541  65.968  38.073                      HP
ATOM    389 HE3  LYS    27      75.917  65.077  36.664                      HP
ATOM    390 NZ   LYS    27      76.019  67.151  36.432                      N3
ATOM    391 HZ1  LYS    27      75.917  67.986  36.991                      H 
ATOM    392 HZ2  LYS    27      76.949  67.121  36.039                      H 
ATOM    393 HZ3  LYS    27      75.339  67.161  35.685                      H 
ATOM    394 C    LYS    27      70.878  63.543  40.461                      C 
ATOM    395 O    LYS    27      70.744  63.591  41.679                      O 
ATOM    396 N    GLN    28      69.833  63.559  39.642                      N 
ATOM    397 H    GLN    28      70.013  63.456  38.653                      H 
ATOM    398 CA   GLN    28      68.459  63.686  40.080                      CX
ATOM    399 HA   GLN    28      68.408  63.662  41.168                      H1
ATOM    400 CB   GLN    28      67.889  65.001  39.599                      2C
ATOM    401 HB2  GLN    28      67.986  64.972  38.513                      HC
ATOM    402 HB3  GLN    28      66.834  64.969  39.870                      HC
ATOM    403 CG   GLN    28      68.508  66.280  40.127                      2C
ATOM    404 HG2  GLN    28      68.590  66.200  41.211                      HC
ATOM    405 HG3  GLN    28      69.502  66.409  39.697                      HC
ATOM    406 CD   GLN    28      67.669  67.507  39.791                      C 
ATOM    407 OE1  GLN    28      67.367  68.357  40.640                      O 
ATOM    408 NE2  GLN    28      67.231  67.673  38.559                      N 
ATOM    409 HE21 GLN    28      66.675  68.484  38.329                      H 
ATOM    410 HE22 GLN    28      67.454  66.989  37.850                      H 
ATOM    411 C    GLN    28      67.647  62.541  39.461                      C 
ATOM    412 O    GLN    28      68.063  62.012  38.418                      O 
ATOM    413 N    PHE    29      66.507  62.135  40.015                      N 
ATOM    414 H    PHE    29      66.197  62.544  40.885                      H 
ATOM    415 CA   PHE    29      65.684  61.098  39.407                      CX
ATOM    416 HA   PHE    29      66.012  60.904  38.386                      H1
ATOM    417 CB   PHE    29      65.813  59.822  40.207                      CT
ATOM    418 HB2  PHE    29      66.852  59.594  40.447                      HC
ATOM    419 HB3  PHE    29      65.246  59.942  41.129                      HC
ATOM    420 CG   PHE    29      65.249  58.597  39.505                      CA
ATOM    421 CD1  PHE    29      65.963  57.997  38.481                      CA
ATOM    422 HD1  PHE    29      66.906  58.435  38.154                      HA
ATOM    423 CE1  PHE    29      65.487  56.850  37.874                      CA
ATOM    424 HE1  PHE    29      66.049  56.375  37.069                      HA
ATOM    425 CZ   PHE    29      64.295  56.309  38.293                      CA
ATOM    426 HZ   PHE    29      63.911  55.405  37.820                      HA
ATOM    427 CE2  PHE    29      63.586  56.910  39.311                      CA
ATOM    428 HE2  PHE    29      62.644  56.466  39.630                      HA
ATOM    429 CD2  PHE    29      64.052  58.057  39.924                      CA
ATOM    430 HD2  PHE    29      63.476  58.520  40.724                      HA
ATOM    431 C    PHE    29      64.238  61.591  39.402                      C 
ATOM    432 O    PHE    29      63.777  62.180  40.392                      O 
ATOM    433 N    THR    30      63.533  61.404  38.278                      N 
ATOM    434 H    THR    30      63.955  60.919  37.499                      H 
ATOM    435 CA   THR    30      62.168  61.890  38.131                      CX
ATOM    436 HA   THR    30      61.856  62.442  39.017                      H1
ATOM    437 CB   THR    30      62.050  62.819  36.906                      3C
ATOM    438 HB   THR    30      62.370  62.246  36.035                      H1
ATOM    439 CG2  THR    30      60.647  63.360  36.670                      CT
ATOM    440 HG21 THR    30      60.328  63.934  37.539                      HC
ATOM    441 HG22 THR    30      60.649  64.004  35.790                      HC
ATOM    442 HG23 THR    30      59.959  62.530  36.510                      HC
ATOM    443 OG1  THR    30      62.959  63.891  37.144                      OH
ATOM    444 HG1  THR    30      62.928  64.506  36.407                      HO
ATOM    445 C    THR    30      61.210  60.734  37.958                      C 
ATOM    446 O    THR    30      61.427  59.836  37.137                      O 
ATOM    447 N    VAL    31      60.155  60.754  38.748                      N 
ATOM    448 H    VAL    31      60.075  61.476  39.449                      H 
ATOM    449 CA   VAL    31      59.107  59.756  38.665                      CX
ATOM    450 HA   VAL    31      59.388  58.972  37.962                      H1
ATOM    451 CB   VAL    31      58.912  59.123  40.057                      3C
ATOM    452 HB   VAL    31      58.776  59.920  40.788                      HC
ATOM    453 CG1  VAL    31      57.698  58.208  40.073                      CT
ATOM    454 HG11 VAL    31      57.834  57.411  39.342                      HC
ATOM    455 HG12 VAL    31      57.583  57.774  41.066                      HC
ATOM    456 HG13 VAL    31      56.807  58.783  39.822                      HC
ATOM    457 CG2  VAL    31      60.143  58.302  40.401                      CT
ATOM    458 HG21 VAL    31      61.021  58.949  40.410                      HC
ATOM    459 HG22 VAL    31      60.016  57.850  41.384                      HC
ATOM    460 HG23 VAL    31      60.278  57.518  39.655                      HC
ATOM    461 C    VAL    31      57.854  60.477  38.181                      C 
ATOM    462 O    VAL    31      57.467  61.495  38.762                      O 
ATOM    463 N    ASN    32      57.236  59.998  37.095                      N 
ATOM    464 H    ASN    32      57.612  59.171  36.654                      H 
ATOM    465 CA   ASN    32      56.025  60.596  36.530                      CX
ATOM    466 HA   ASN    32      55.830  61.548  37.024                      H1
ATOM    467 CB   ASN    32      56.169  60.846  35.031                      2C
ATOM    468 HB2  ASN    32      56.463  59.891  34.595                      HC
ATOM    469 HB3  ASN    32      55.210  61.156  34.615                      HC
ATOM    470 CG   ASN    32      57.214  61.887  34.668                      C 
ATOM    471 OD1  ASN    32      57.059  63.064  34.954                      O 
ATOM    472 ND2  ASN    32      58.296  61.549  33.990                      N 
ATOM    473 HD21 ASN    32      58.982  62.253  33.756                      H 
ATOM    474 HD22 ASN    32      58.433  60.589  33.708                      H 
ATOM    475 C    ASN    32      54.890  59.614  36.743                      C 
ATOM    476 O    ASN    32      54.915  58.477  36.246                      O 
ATOM    477 N    LEU    33      53.864  60.003  37.457                      N 
ATOM    478 H    LEU    33      53.805  60.957  37.783                      H 
ATOM    479 CA   LEU    33      52.803  59.091  37.813                      CX
ATOM    480 HA   LEU    33      53.064  58.073  37.525                      H1
ATOM    481 CB   LEU    33      52.591  59.133  39.330                      2C
ATOM    482 HB2  LEU    33      53.567  58.867  39.736                      HC
ATOM    483 HB3  LEU    33      52.387  60.184  39.536                      HC
ATOM    484 CG   LEU    33      51.491  58.248  39.997                      3C
ATOM    485 HG   LEU    33      50.578  58.348  39.409                      HC
ATOM    486 CD1  LEU    33      51.885  56.789  40.071                      CT
ATOM    487 HD11 LEU    33      52.798  56.688  40.658                      HC
ATOM    488 HD12 LEU    33      51.085  56.220  40.543                      HC
ATOM    489 HD13 LEU    33      52.057  56.407  39.064                      HC
ATOM    490 CD2  LEU    33      51.271  58.764  41.393                      CT
ATOM    491 HD21 LEU    33      50.946  59.804  41.349                      HC
ATOM    492 HD22 LEU    33      50.506  58.165  41.886                      HC
ATOM    493 HD23 LEU    33      52.202  58.699  41.956                      HC
ATOM    494 C    LEU    33      51.523  59.489  37.094                      C 
ATOM    495 O    LEU    33      51.151  60.664  37.066                      O 
ATOM    496 N    SER    34      50.839  58.500  36.545                      N 
ATOM    497 H    SER    34      51.242  57.575  36.510                      H 
ATOM    498 CA   SER    34      49.541  58.701  35.960                      CX
ATOM    499 HA   SER    34      49.171  59.707  36.159                      H1
ATOM    500 CB   SER    34      49.678  58.525  34.471                      2C
ATOM    501 HB2  SER    34      48.681  58.546  34.032                      H1
ATOM    502 HB3  SER    34      50.263  59.359  34.081                      H1
ATOM    503 OG   SER    34      50.317  57.301  34.136                      OH
ATOM    504 HG   SER    34      50.386  57.227  33.181                      HO
ATOM    505 C    SER    34      48.563  57.696  36.561                      C 
ATOM    506 O    SER    34      48.983  56.696  37.159                      O 
ATOM    507 N    HIP    35      47.254  57.933  36.499                      N 
ATOM    508 H    HIP    35      46.916  58.809  36.127                      H 
ATOM    509 CA   HIP    35      46.281  56.966  36.979                      CX
ATOM    510 HA   HIP    35      46.784  56.050  37.289                      H1
ATOM    511 CB   HIP    35      45.533  57.539  38.174                      CT
ATOM    512 HB2  HIP    35      46.243  57.819  38.952                      HC
ATOM    513 HB3  HIP    35      44.995  58.426  37.838                      HC
ATOM    514 CG   HIP    35      44.500  56.622  38.832                      CC
ATOM    515 ND1  HIP    35      43.789  55.609  38.342                      NA
ATOM    516 HD1  HIP    35      43.851  55.267  37.393                      H 
ATOM    517 CE1  HIP    35      43.011  55.139  39.277                      CR
ATOM    518 HE1  HIP    35      42.343  54.301  39.079                      H5
ATOM    519 NE2  HIP    35      43.212  55.833  40.357                      NA
ATOM    520 HE2  HIP    35      42.735  55.682  41.234                      H 
ATOM    521 CD2  HIP    35      44.116  56.751  40.145                      CW
ATOM    522 HD2  HIP    35      44.411  57.422  40.951                      H4
ATOM    523 C    HIP    35      45.309  56.635  35.849                      C 
ATOM    524 O    HIP    35      44.278  57.297  35.712                      O 
ATOM    525 N    PRO    36      45.561  55.606  35.037                      N 
ATOM    526 CD   PRO    36      46.856  54.937  34.893                      CT
ATOM    527 HD2  PRO    36      47.371  54.922  35.853                      H1
ATOM    528 HD3  PRO    36      47.466  55.470  34.162                      H1
ATOM    529 CG   PRO    36      46.469  53.560  34.423                      CT
ATOM    530 HG2  PRO    36      46.130  52.930  35.244                      HC
ATOM    531 HG3  PRO    36      47.287  53.065  33.899                      HC
ATOM    532 CB   PRO    36      45.341  53.885  33.476                      CT
ATOM    533 HB2  PRO    36      44.681  53.029  33.339                      HC
ATOM    534 HB3  PRO    36      45.718  54.211  32.506                      HC
ATOM    535 CA   PRO    36      44.585  55.017  34.144                      CX
ATOM    536 HA   PRO    36      44.329  55.766  33.394                      H1
ATOM    537 C    PRO    36      43.323  54.562  34.857                      C 
ATOM    538 O    PRO    36      43.356  54.235  36.052                      O 
ATOM    539 N    GLY    37      42.189  54.542  34.170                      N 
ATOM    540 H    GLY    37      42.153  54.848  33.208                      H 
ATOM    541 CA   GLY    37      40.968  54.078  34.787                      CX
ATOM    542 HA2  GLY    37      40.580  53.232  34.220                      H1
ATOM    543 HA3  GLY    37      41.180  53.765  35.809                      H1
ATOM    544 C    GLY    37      39.930  55.166  34.814                      C 
ATOM    545 O    GLY    37      40.036  56.153  34.087                      O 
ATOM    546 N    ASN    38      38.942  54.995  35.694                      N 
ATOM    547 H    ASN    38      39.007  54.226  36.345                      H 
ATOM    548 CA   ASN    38      37.775  55.860  35.762                      CX
ATOM    549 HA   ASN    38      37.954  56.760  35.173                      H1
ATOM    550 CB   ASN    38      36.543  55.157  35.214                      2C
ATOM    551 HB2  ASN    38      36.355  54.230  35.755                      HC
ATOM    552 HB3  ASN    38      35.696  55.831  35.342                      HC
ATOM    553 CG   ASN    38      36.687  54.836  33.741                      C 
ATOM    554 OD1  ASN    38      36.797  55.714  32.886                      O 
ATOM    555 ND2  ASN    38      36.730  53.550  33.414                      N 
ATOM    556 HD21 ASN    38      36.826  53.282  32.445                      H 
ATOM    557 HD22 ASN    38      36.668  52.846  34.135                      H 
ATOM    558 C    ASN    38      37.446  56.291  37.171                      C 
ATOM    559 O    ASN    38      36.650  57.206  37.353                      O 
ATOM    560 N    LEU    39      38.060  55.677  38.186                      N 
ATOM    561 H    LEU    39      38.753  54.964  38.010                      H 
ATOM    562 CA   LEU    39      37.692  55.955  39.563                      CX
ATOM    563 HA   LEU    39      36.616  56.099  39.661                      H1
ATOM    564 CB   LEU    39      38.101  54.752  40.405                      2C
ATOM    565 HB2  LEU    39      39.143  54.562  40.146                      HC
ATOM    566 HB3  LEU    39      38.037  55.059  41.448                      HC
ATOM    567 CG   LEU    39      37.287  53.481  40.199                      3C
ATOM    568 HG   LEU    39      37.258  53.234  39.137                      HC
ATOM    569 CD1  LEU    39      37.929  52.347  40.962                      CT
ATOM    570 HD11 LEU    39      37.958  52.593  42.023                      HC
ATOM    571 HD12 LEU    39      37.349  51.436  40.816                      HC
ATOM    572 HD13 LEU    39      38.945  52.192  40.597                      HC
ATOM    573 CD2  LEU    39      35.858  53.687  40.677                      CT
ATOM    574 HD21 LEU    39      35.399  54.499  40.112                      HC
ATOM    575 HD22 LEU    39      35.288  52.771  40.524                      HC
ATOM    576 HD23 LEU    39      35.862  53.939  41.737                      HC
ATOM    577 C    LEU    39      38.290  57.248  40.131                      C 
ATOM    578 O    LEU    39      39.432  57.622  39.816                      O 
ATOM    579 N    PRO    40      37.566  57.967  40.985                      N 
ATOM    580 CD   PRO    40      36.243  57.619  41.507                      CT
ATOM    581 HD2  PRO    40      36.289  56.629  41.959                      H1
ATOM    582 HD3  PRO    40      35.528  57.609  40.684                      H1
ATOM    583 CG   PRO    40      35.944  58.713  42.523                      CT
ATOM    584 HG2  PRO    40      36.262  58.421  43.523                      HC
ATOM    585 HG3  PRO    40      34.883  58.960  42.537                      HC
ATOM    586 CB   PRO    40      36.760  59.872  42.001                      CT
ATOM    587 HB2  PRO    40      36.969  60.562  42.818                      HC
ATOM    588 HB3  PRO    40      36.317  60.419  41.169                      HC
ATOM    589 CA   PRO    40      38.039  59.203  41.555                      CX
ATOM    590 HA   PRO    40      38.517  59.798  40.776                      H1
ATOM    591 C    PRO    40      39.041  58.917  42.659                      C 
ATOM    592 O    PRO    40      39.141  57.808  43.205                      O 
ATOM    593 N    LYS    41      39.718  59.996  43.023                      N 
ATOM    594 H    LYS    41      39.542  60.841  42.498                      H 
ATOM    595 CA   LYS    41      40.719  60.033  44.068                      CX
ATOM    596 HA   LYS    41      41.580  59.412  43.820                      H1
ATOM    597 CB   LYS    41      41.176  61.467  44.186                      C8
ATOM    598 HB2  LYS    41      41.380  61.805  43.169                      HC
ATOM    599 HB3  LYS    41      40.330  62.022  44.589                      HC
ATOM    600 CG   LYS    41      42.383  61.705  45.042                      C8
ATOM    601 HG2  LYS    41      42.148  61.556  46.095                      HC
ATOM    602 HG3  LYS    41      43.200  61.043  44.755                      HC
ATOM    603 CD   LYS    41      42.797  63.140  44.817                      C8
ATOM    604 HD2  LYS    41      43.833  63.263  45.133                      HC
ATOM    605 HD3  LYS    41      42.713  63.370  43.754                      HC
ATOM    606 CE   LYS    41      41.920  64.074  45.602                      C8
ATOM    607 HE2  LYS    41      40.871  63.875  45.383                      HP
ATOM    608 HE3  LYS    41      42.099  63.947  46.669                      HP
ATOM    609 NZ   LYS    41      42.243  65.432  45.218                      N3
ATOM    610 HZ1  LYS    41      42.077  65.551  44.228                      H 
ATOM    611 HZ2  LYS    41      41.663  66.076  45.736                      H 
ATOM    612 HZ3  LYS    41      43.215  65.617  45.421                      H 
ATOM    613 C    LYS    41      40.239  59.511  45.415                      C 
ATOM    614 O    LYS    41      40.916  58.707  46.042                      O 
ATOM    615 N    ASN    42      39.044  59.870  45.865                      N 
ATOM    616 H    ASN    42      38.451  60.495  45.338                      H 
ATOM    617 CA   ASN    42      38.601  59.445  47.175                      CX
ATOM    618 HA   ASN    42      39.406  59.536  47.905                      H1
ATOM    619 CB   ASN    42      37.449  60.342  47.606                      2C
ATOM    620 HB2  ASN    42      37.346  60.288  48.689                      HC
ATOM    621 HB3  ASN    42      37.784  61.340  47.323                      HC
ATOM    622 CG   ASN    42      36.080  60.087  46.971                      C 
ATOM    623 OD1  ASN    42      35.324  59.208  47.353                      O 
ATOM    624 ND2  ASN    42      35.620  60.860  46.014                      N 
ATOM    625 HD21 ASN    42      34.714  60.673  45.609                      H 
ATOM    626 HD22 ASN    42      36.175  61.638  45.687                      H 
ATOM    627 C    ASN    42      38.208  57.969  47.248                      C 
ATOM    628 O    ASN    42      37.993  57.428  48.337                      O 
ATOM    629 N    VAL    43      38.133  57.286  46.105                      N 
ATOM    630 H    VAL    43      38.292  57.746  45.220                      H 
ATOM    631 CA   VAL    43      37.782  55.871  46.095                      CX
ATOM    632 HA   VAL    43      37.402  55.613  47.083                      H1
ATOM    633 CB   VAL    43      36.650  55.615  45.040                      3C
ATOM    634 HB   VAL    43      36.948  56.054  44.087                      HC
ATOM    635 CG1  VAL    43      36.415  54.120  44.859                      CT
ATOM    636 HG11 VAL    43      36.117  53.681  45.810                      HC
ATOM    637 HG12 VAL    43      35.627  53.962  44.123                      HC
ATOM    638 HG13 VAL    43      37.334  53.647  44.513                      HC
ATOM    639 CG2  VAL    43      35.322  56.195  45.518                      CT
ATOM    640 HG21 VAL    43      35.427  57.270  45.666                      HC
ATOM    641 HG22 VAL    43      34.552  56.006  44.770                      HC
ATOM    642 HG23 VAL    43      35.038  55.725  46.459                      HC
ATOM    643 C    VAL    43      39.039  55.055  45.770                      C 
ATOM    644 O    VAL    43      39.324  54.039  46.405                      O 
ATOM    645 N    MET    44      39.826  55.479  44.776                      N 
ATOM    646 H    MET    44      39.582  56.318  44.268                      H 
ATOM    647 CA   MET    44      41.000  54.745  44.361                      CX
ATOM    648 HA   MET    44      41.354  54.078  45.146                      H1
ATOM    649 CB   MET    44      40.593  53.902  43.149                      2C
ATOM    650 HB2  MET    44      39.729  53.337  43.497                      HC
ATOM    651 HB3  MET    44      40.273  54.637  42.410                      HC
ATOM    652 CG   MET    44      41.598  52.951  42.514                      2C
ATOM    653 HG2  MET    44      41.137  52.564  41.605                      H1
ATOM    654 HG3  MET    44      42.473  53.546  42.251                      H1
ATOM    655 SD   MET    44      42.108  51.576  43.549                      S 
ATOM    656 CE   MET    44      40.604  50.659  43.710                      CT
ATOM    657 HE1  MET    44      40.261  50.347  42.723                      H1
ATOM    658 HE2  MET    44      40.779  49.779  44.329                      H1
ATOM    659 HE3  MET    44      39.844  51.286  44.176                      H1
ATOM    660 C    MET    44      42.145  55.707  44.041                      C 
ATOM    661 O    MET    44      42.833  55.608  43.017                      O 
ATOM    662 N    GL7    45      42.405  56.719  44.858                      N 
ATOM    663 H    GL7    45      41.836  56.886  45.675                      H 
ATOM    664 CA   GL7    45      43.522  57.619  44.598                      CX
ATOM    665 HA2  GL7    45      43.458  57.971  43.568                      H1
ATOM    666 HA3  GL7    45      43.454  58.469  45.276                      H1
ATOM    667 C    GL7    45      44.865  56.927  44.803                      C 
ATOM    668 O    GL7    45      44.946  55.954  45.556                      O 
ATOM    669 N    HI7    46      45.923  57.379  44.127                      N 
ATOM    670 H    HI7    46      45.835  58.170  43.505                      H 
ATOM    671 CA   HI7    46      47.243  56.782  44.303                      CX
ATOM    672 HA   HI7    46      47.217  56.146  45.187                      H1
ATOM    673 CB   HI7    46      47.689  55.948  43.120                      CT
ATOM    674 HB2  HI7    46      47.712  56.573  42.227                      HC
ATOM    675 HB3  HI7    46      48.681  55.532  43.296                      HC
ATOM    676 CG   HI7    46      46.778  54.780  42.809                      CC
ATOM    677 ND1  HI7    46      46.369  53.910  43.716                      NB
ATOM    678 CE1  HI7    46      45.597  53.083  43.037                      CR
ATOM    679 HE1  HI7    46      45.120  52.251  43.553                      H5
ATOM    680 NE2  HI7    46      45.553  53.455  41.777                      NA
ATOM    681 HE2  HI7    46      45.023  52.972  41.066                      H 
ATOM    682 CD2  HI7    46      46.281  54.523  41.574                      CW
ATOM    683 HD2  HI7    46      46.347  54.956  40.576                      H4
ATOM    684 C    HI7    46      48.296  57.857  44.445                      C 
ATOM    685 O    HI7    46      48.095  58.952  43.920                      O 
ATOM    686 N    ASN    47      49.378  57.569  45.164                      N 
ATOM    687 H    ASN    47      49.410  56.721  45.711                      H 
ATOM    688 CA   ASN    47      50.538  58.448  45.185                      CX
ATOM    689 HA   ASN    47      50.486  59.123  44.330                      H1
ATOM    690 CB   ASN    47      50.610  59.299  46.486                      2C
ATOM    691 HB2  ASN    47      51.612  59.730  46.485                      HC
ATOM    692 HB3  ASN    47      49.871  60.099  46.448                      HC
ATOM    693 CG   ASN    47      50.418  58.522  47.774                      C 
ATOM    694 OD1  ASN    47      50.350  57.297  47.804                      O 
ATOM    695 ND2  ASN    47      50.256  59.178  48.895                      N 
ATOM    696 HD21 ASN    47      50.128  58.671  49.759                      H 
ATOM    697 HD22 ASN    47      50.261  60.188  48.890                      H 
ATOM    698 C    ASN    47      51.728  57.507  45.096                      C 
ATOM    699 O    ASN    47      51.560  56.280  45.149                      O 
ATOM    700 N    TRP    48      52.925  58.029  44.834                      N 
ATOM    701 H    TRP    48      52.977  59.022  44.654                      H 
ATOM    702 CA   TRP    48      54.160  57.256  44.804                      CX
ATOM    703 HA   TRP    48      53.953  56.191  44.903                      H1
ATOM    704 CB   TRP    48      54.844  57.496  43.466                      CT
ATOM    705 HB2  TRP    48      54.187  57.204  42.646                      HC
ATOM    706 HB3  TRP    48      55.125  58.543  43.350                      HC
ATOM    707 CG   TRP    48      56.113  56.689  43.311                      C*
ATOM    708 CD1  TRP    48      56.099  55.409  42.840                      CW
ATOM    709 HD1  TRP    48      55.177  54.907  42.547                      H4
ATOM    710 NE1  TRP    48      57.356  55.035  42.851                      NA
ATOM    711 HE1  TRP    48      57.682  54.124  42.562                      H 
ATOM    712 CE2  TRP    48      58.135  56.036  43.313                      CN
ATOM    713 CZ2  TRP    48      59.500  56.076  43.505                      CA
ATOM    714 HZ2  TRP    48      60.079  55.189  43.248                      HA
ATOM    715 CH2  TRP    48      60.051  57.238  44.011                      CA
ATOM    716 HH2  TRP    48      61.128  57.292  44.173                      HA
ATOM    717 CZ3  TRP    48      59.272  58.336  44.317                      CA
ATOM    718 HZ3  TRP    48      59.709  59.253  44.714                      HA
ATOM    719 CE3  TRP    48      57.918  58.299  44.127                      CA
ATOM    720 HE3  TRP    48      57.323  59.175  44.386                      HA
ATOM    721 CD2  TRP    48      57.366  57.136  43.624                      CB
ATOM    722 C    TRP    48      54.955  57.822  45.971                      C 
ATOM    723 O    TRP    48      55.214  59.032  46.024                      O 
ATOM    724 N    VAL    49      55.278  57.025  46.966                      N 
ATOM    725 H    VAL    49      55.080  56.036  46.908                      H 
ATOM    726 CA   VAL    49      55.941  57.525  48.155                      CX
ATOM    727 HA   VAL    49      56.125  58.587  47.988                      H1
ATOM    728 CB   VAL    49      55.016  57.370  49.389                      3C
ATOM    729 HB   VAL    49      54.839  56.312  49.583                      HC
ATOM    730 CG1  VAL    49      55.687  58.004  50.603                      CT
ATOM    731 HG11 VAL    49      55.864  59.062  50.409                      HC
ATOM    732 HG12 VAL    49      55.040  57.898  51.473                      HC
ATOM    733 HG13 VAL    49      56.638  57.507  50.794                      HC
ATOM    734 CG2  VAL    49      53.728  58.117  49.216                      CT
ATOM    735 HG21 VAL    49      53.200  57.735  48.342                      HC
ATOM    736 HG22 VAL    49      53.108  57.983  50.102                      HC
ATOM    737 HG23 VAL    49      53.939  59.178  49.077                      HC
ATOM    738 C    VAL    49      57.190  56.673  48.334                      C 
ATOM    739 O    VAL    49      57.082  55.443  48.241                      O 
ATOM    740 N    LEU    50      58.348  57.297  48.564                      N 
ATOM    741 H    LEU    50      58.353  58.307  48.565                      H 
ATOM    742 CA   LEU    50      59.606  56.601  48.781                      CX
ATOM    743 HA   LEU    50      59.488  55.536  48.584                      H1
ATOM    744 CB   LEU    50      60.669  57.158  47.830                      2C
ATOM    745 HB2  LEU    50      60.245  57.023  46.835                      HC
ATOM    746 HB3  LEU    50      60.737  58.223  48.054                      HC
ATOM    747 CG   LEU    50      62.075  56.534  47.877                      3C
ATOM    748 HG   LEU    50      62.429  56.535  48.907                      HC
ATOM    749 CD1  LEU    50      62.041  55.093  47.349                      CT
ATOM    750 HD11 LEU    50      61.688  55.092  46.318                      HC
ATOM    751 HD12 LEU    50      63.044  54.667  47.389                      HC
ATOM    752 HD13 LEU    50      61.368  54.496  47.964                      HC
ATOM    753 CD2  LEU    50      63.017  57.363  47.034                      CT
ATOM    754 HD21 LEU    50      63.056  58.380  47.424                      HC
ATOM    755 HD22 LEU    50      64.015  56.925  47.064                      HC
ATOM    756 HD23 LEU    50      62.661  57.384  46.004                      HC
ATOM    757 C    LEU    50      60.121  56.722  50.227                      C 
ATOM    758 O    LEU    50      60.092  57.824  50.778                      O 
ATOM    759 N    SER    51      60.613  55.659  50.868                      N 
ATOM    760 H    SER    51      60.623  54.781  50.369                      H 
ATOM    761 CA   SER    51      61.178  55.698  52.204                      CX
ATOM    762 HA   SER    51      61.699  56.646  52.338                      H1
ATOM    763 CB   SER    51      60.114  55.568  53.289                      2C
ATOM    764 HB2  SER    51      60.589  55.863  54.224                      H1
ATOM    765 HB3  SER    51      59.330  56.283  53.039                      H1
ATOM    766 OG   SER    51      59.544  54.267  53.434                      OH
ATOM    767 HG   SER    51      58.889  54.281  54.135                      HO
ATOM    768 C    SER    51      62.076  54.490  52.266                      C 
ATOM    769 O    SER    51      62.232  53.748  51.287                      O 
ATOM    770 N    THR    52      62.724  54.257  53.402                      N 
ATOM    771 H    THR    52      62.666  54.896  54.182                      H 
ATOM    772 CA   THR    52      63.525  53.058  53.553                      CX
ATOM    773 HA   THR    52      64.087  52.892  52.634                      H1
ATOM    774 CB   THR    52      64.535  53.188  54.740                      3C
ATOM    775 HB   THR    52      65.020  52.220  54.863                      H1
ATOM    776 CG2  THR    52      65.590  54.257  54.524                      CT
ATOM    777 HG21 THR    52      65.107  55.226  54.400                      HC
ATOM    778 HG22 THR    52      66.256  54.291  55.386                      HC
ATOM    779 HG23 THR    52      66.168  54.023  53.629                      HC
ATOM    780 OG1  THR    52      63.782  53.533  55.897                      OH
ATOM    781 HG1  THR    52      64.373  53.622  56.648                      HO
ATOM    782 C    THR    52      62.505  51.951  53.838                      C 
ATOM    783 O    THR    52      61.392  52.223  54.324                      O 
ATOM    784 N    ALA    53      62.861  50.702  53.586                      N 
ATOM    785 H    ALA    53      63.762  50.501  53.174                      H 
ATOM    786 CA   ALA    53      61.971  49.594  53.865                      CX
ATOM    787 HA   ALA    53      61.044  49.691  53.301                      H1
ATOM    788 CB   ALA    53      62.651  48.303  53.460                      CT
ATOM    789 HB1  ALA    53      63.577  48.188  54.023                      HC
ATOM    790 HB2  ALA    53      61.991  47.462  53.671                      HC
ATOM    791 HB3  ALA    53      62.876  48.329  52.393                      HC
ATOM    792 C    ALA    53      61.608  49.550  55.347                      C 
ATOM    793 O    ALA    53      60.452  49.310  55.691                      O 
ATOM    794 N    ALA    54      62.535  49.873  56.252                      N 
ATOM    795 H    ALA    54      63.476  50.080  55.948                      H 
ATOM    796 CA   ALA    54      62.248  49.894  57.687                      CX
ATOM    797 HA   ALA    54      61.849  48.910  57.932                      H1
ATOM    798 CB   ALA    54      63.543  50.097  58.453                      CT
ATOM    799 HB1  ALA    54      63.950  51.082  58.224                      HC
ATOM    800 HB2  ALA    54      63.348  50.024  59.523                      HC
ATOM    801 HB3  ALA    54      64.262  49.331  58.162                      HC
ATOM    802 C    ALA    54      61.253  50.955  58.158                      C 
ATOM    803 O    ALA    54      60.605  50.806  59.203                      O 
ATOM    804 N    ASP    55      61.117  52.042  57.397                      N 
ATOM    805 H    ASP    55      61.698  52.112  56.573                      H 
ATOM    806 CA   ASP    55      60.206  53.123  57.685                      CX
ATOM    807 HA   ASP    55      59.994  53.146  58.753                      H1
ATOM    808 CB   ASP    55      60.798  54.449  57.283                      2C
ATOM    809 HB2  ASP    55      61.243  54.271  56.304                      HC
ATOM    810 HB3  ASP    55      59.970  55.150  57.183                      HC
ATOM    811 CG   ASP    55      61.838  55.029  58.210                      CO
ATOM    812 OD1  ASP    55      61.842  54.691  59.394                      O2
ATOM    813 OD2  ASP    55      62.626  55.843  57.734                      O2
ATOM    814 C    ASP    55      58.845  53.065  57.007                      C 
ATOM    815 O    ASP    55      57.943  53.823  57.371                      O 
ATOM    816 N    MET    56      58.687  52.192  56.018                      N 
ATOM    817 H    MET    56      59.452  51.588  55.753                      H 
ATOM    818 CA   MET    56      57.462  52.117  55.259                      CX
ATOM    819 HA   MET    56      57.275  53.060  54.745                      H1
ATOM    820 CB   MET    56      57.582  51.003  54.210                      2C
ATOM    821 HB2  MET    56      58.400  51.266  53.538                      HC
ATOM    822 HB3  MET    56      57.826  50.079  54.733                      HC
ATOM    823 CG   MET    56      56.290  50.805  53.393                      2C
ATOM    824 HG2  MET    56      55.484  50.587  54.092                      H1
ATOM    825 HG3  MET    56      56.078  51.740  52.874                      H1
ATOM    826 SD   MET    56      56.405  49.475  52.191                      S 
ATOM    827 CE   MET    56      56.174  48.040  53.183                      CT
ATOM    828 HE1  MET    56      55.200  48.087  53.668                      H1
ATOM    829 HE2  MET    56      56.224  47.151  52.554                      H1
ATOM    830 HE3  MET    56      56.956  47.992  53.941                      H1
ATOM    831 C    MET    56      56.249  51.883  56.120                      C 
ATOM    832 O    MET    56      55.246  52.576  55.947                      O 
ATOM    833 N    GLN    57      56.274  50.956  57.066                      N 
ATOM    834 H    GLN    57      57.086  50.376  57.224                      H 
ATOM    835 CA   GLN    57      55.085  50.719  57.878                      CX
ATOM    836 HA   GLN    57      54.254  50.404  57.247                      H1
ATOM    837 CB   GLN    57      55.370  49.628  58.883                      2C
ATOM    838 HB2  GLN    57      55.669  48.745  58.318                      HC
ATOM    839 HB3  GLN    57      56.206  49.968  59.494                      HC
ATOM    840 CG   GLN    57      54.193  49.281  59.782                      2C
ATOM    841 HG2  GLN    57      54.541  48.545  60.506                      HC
ATOM    842 HG3  GLN    57      53.887  50.188  60.304                      HC
ATOM    843 CD   GLN    57      52.985  48.709  59.048                      C 
ATOM    844 OE1  GLN    57      53.047  48.206  57.925                      O 
ATOM    845 NE2  GLN    57      51.824  48.783  59.681                      N 
ATOM    846 HE21 GLN    57      50.990  48.420  59.243                      H 
ATOM    847 HE22 GLN    57      51.779  49.202  60.598                      H 
ATOM    848 C    GLN    57      54.598  51.959  58.609                      C 
ATOM    849 O    GLN    57      53.394  52.258  58.598                      O 
ATOM    850 N    GLY    58      55.534  52.697  59.214                      N 
ATOM    851 H    GLY    58      56.500  52.411  59.139                      H 
ATOM    852 CA   GLY    58      55.227  53.897  59.978                      CX
ATOM    853 HA2  GLY    58      54.492  53.663  60.747                      H1
ATOM    854 HA3  GLY    58      56.136  54.275  60.447                      H1
ATOM    855 C    GLY    58      54.665  54.961  59.069                      C 
ATOM    856 O    GLY    58      53.673  55.606  59.411                      O 
ATOM    857 N    VAL    59      55.269  55.125  57.890                      N 
ATOM    858 H    VAL    59      56.108  54.609  57.666                      H 
ATOM    859 CA   VAL    59      54.762  56.080  56.910                      CX
ATOM    860 HA   VAL    59      54.784  57.075  57.356                      H1
ATOM    861 CB   VAL    59      55.670  56.079  55.665                      3C
ATOM    862 HB   VAL    59      55.717  55.074  55.246                      HC
ATOM    863 CG1  VAL    59      55.099  57.034  54.627                      CT
ATOM    864 HG11 VAL    59      55.053  58.040  55.044                      HC
ATOM    865 HG12 VAL    59      55.739  57.037  53.744                      HC
ATOM    866 HG13 VAL    59      54.097  56.711  54.347                      HC
ATOM    867 CG2  VAL    59      57.072  56.577  56.004                      CT
ATOM    868 HG21 VAL    59      57.517  55.928  56.758                      HC
ATOM    869 HG22 VAL    59      57.690  56.565  55.105                      HC
ATOM    870 HG23 VAL    59      57.014  57.595  56.390                      HC
ATOM    871 C    VAL    59      53.314  55.749  56.502                      C 
ATOM    872 O    VAL    59      52.458  56.642  56.552                      O 
ATOM    873 N    VAL    60      53.011  54.495  56.119                      N 
ATOM    874 H    VAL    60      53.770  53.829  56.089                      H 
ATOM    875 CA   VAL    60      51.671  54.039  55.738                      CX
ATOM    876 HA   VAL    60      51.387  54.598  54.846                      H1
ATOM    877 CB   VAL    60      51.669  52.524  55.396                      3C
ATOM    878 HB   VAL    60      51.992  51.965  56.274                      HC
ATOM    879 CG1  VAL    60      50.277  52.065  54.986                      CT
ATOM    880 HG11 VAL    60      49.954  52.624  54.107                      HC
ATOM    881 HG12 VAL    60      50.300  51.001  54.751                      HC
ATOM    882 HG13 VAL    60      49.580  52.241  55.805                      HC
ATOM    883 CG2  VAL    60      52.567  52.270  54.204                      CT
ATOM    884 HG21 VAL    60      53.583  52.586  54.440                      HC
ATOM    885 HG22 VAL    60      52.564  51.206  53.966                      HC
ATOM    886 HG23 VAL    60      52.202  52.835  53.346                      HC
ATOM    887 C    VAL    60      50.684  54.277  56.872                      C 
ATOM    888 O    VAL    60      49.648  54.908  56.641                      O 
ATOM    889 N    THR    61      51.002  53.853  58.101                      N 
ATOM    890 H    THR    61      51.875  53.371  58.264                      H 
ATOM    891 CA   THR    61      50.078  54.006  59.217                      CX
ATOM    892 HA   THR    61      49.130  53.543  58.945                      H1
ATOM    893 CB   THR    61      50.641  53.285  60.462                      3C
ATOM    894 HB   THR    61      51.559  53.794  60.755                      H1
ATOM    895 CG2  THR    61      49.668  53.281  61.631                      CT
ATOM    896 HG21 THR    61      48.750  52.772  61.338                      HC
ATOM    897 HG22 THR    61      50.118  52.761  62.476                      HC
ATOM    898 HG23 THR    61      49.439  54.308  61.916                      HC
ATOM    899 OG1  THR    61      50.867  51.931  60.092                      OH
ATOM    900 HG1  THR    61      51.219  51.449  60.843                      HO
ATOM    901 C    THR    61      49.786  55.458  59.535                      C 
ATOM    902 O    THR    61      48.609  55.847  59.532                      O 
ATOM    903 N    ASP    62      50.788  56.324  59.739                      N 
ATOM    904 H    ASP    62      51.754  56.031  59.717                      H 
ATOM    905 CA   ASP    62      50.497  57.720  60.036                      CX
ATOM    906 HA   ASP    62      49.786  57.775  60.860                      H1
ATOM    907 CB   ASP    62      51.771  58.481  60.435                      2C
ATOM    908 HB2  ASP    62      52.454  58.360  59.593                      HC
ATOM    909 HB3  ASP    62      51.476  59.527  60.515                      HC
ATOM    910 CG   ASP    62      52.475  58.046  61.733                      CO
ATOM    911 OD1  ASP    62      51.874  57.442  62.617                      O2
ATOM    912 OD2  ASP    62      53.655  58.321  61.869                      O2
ATOM    913 C    ASP    62      49.859  58.414  58.839                      C 
ATOM    914 O    ASP    62      49.080  59.359  58.989                      O 
ATOM    915 N    GLY    63      50.152  57.911  57.636                      N 
ATOM    916 H    GLY    63      50.806  57.145  57.565                      H 
ATOM    917 CA   GLY    63      49.563  58.427  56.414                      CX
ATOM    918 HA2  GLY    63      49.744  59.500  56.350                      H1
ATOM    919 HA3  GLY    63      50.017  57.931  55.556                      H1
ATOM    920 C    GLY    63      48.068  58.176  56.395                      C 
ATOM    921 O    GLY    63      47.281  59.089  56.131                      O 
ATOM    922 N    MET    64      47.679  56.960  56.781                      N 
ATOM    923 H    MET    64      48.382  56.275  57.020                      H 
ATOM    924 CA   MET    64      46.279  56.572  56.867                      CX
ATOM    925 HA   MET    64      45.821  56.595  55.878                      H1
ATOM    926 CB   MET    64      46.171  55.159  57.421                      2C
ATOM    927 HB2  MET    64      46.864  54.527  56.865                      HC
ATOM    928 HB3  MET    64      46.466  55.186  58.470                      HC
ATOM    929 CG   MET    64      44.767  54.595  57.305                      2C
ATOM    930 HG2  MET    64      44.132  55.155  57.991                      H1
ATOM    931 HG3  MET    64      44.431  54.762  56.281                      H1
ATOM    932 SD   MET    64      44.649  52.832  57.690                      S 
ATOM    933 CE   MET    64      45.882  52.211  56.568                      CT
ATOM    934 HE1  MET    64      46.848  52.658  56.804                      H1
ATOM    935 HE2  MET    64      45.951  51.128  56.665                      H1
ATOM    936 HE3  MET    64      45.605  52.467  55.545                      H1
ATOM    937 C    MET    64      45.546  57.536  57.781                      C 
ATOM    938 O    MET    64      44.561  58.170  57.384                      O 
ATOM    939 N    ALA    65      46.100  57.711  58.983                      N 
ATOM    940 H    ALA    65      46.912  57.169  59.242                      H 
ATOM    941 CA   ALA    65      45.536  58.622  59.967                      CX
ATOM    942 HA   ALA    65      44.527  58.260  60.159                      H1
ATOM    943 CB   ALA    65      46.343  58.514  61.248                      CT
ATOM    944 HB1  ALA    65      47.354  58.882  61.073                      HC
ATOM    945 HB2  ALA    65      45.870  59.111  62.027                      HC
ATOM    946 HB3  ALA    65      46.386  57.472  61.564                      HC
ATOM    947 C    ALA    65      45.454  60.104  59.576                      C 
ATOM    948 O    ALA    65      44.662  60.839  60.159                      O 
ATOM    949 N    SER    66      46.247  60.609  58.622                      N 
ATOM    950 H    SER    66      46.964  60.026  58.213                      H 
ATOM    951 CA   SER    66      46.169  62.000  58.205                      CX
ATOM    952 HA   SER    66      46.050  62.667  59.058                      H1
ATOM    953 CB   SER    66      47.483  62.331  57.508                      2C
ATOM    954 HB2  SER    66      47.579  61.721  56.610                      H1
ATOM    955 HB3  SER    66      47.489  63.386  57.232                      H1
ATOM    956 OG   SER    66      48.576  62.063  58.383                      OH
ATOM    957 HG   SER    66      49.401  62.274  57.938                      HO
ATOM    958 C    SER    66      44.954  62.303  57.310                      C 
ATOM    959 O    SER    66      44.504  63.455  57.233                      O 
ATOM    960 N    GLY    67      44.387  61.322  56.601                      N 
ATOM    961 H    GLY    67      44.799  60.400  56.591                      H 
ATOM    962 CA   GLY    67      43.173  61.545  55.828                      CX
ATOM    963 HA2  GLY    67      42.638  60.596  55.800                      H1
ATOM    964 HA3  GLY    67      42.582  62.280  56.374                      H1
ATOM    965 C    GLY    67      43.382  62.037  54.405                      C 
ATOM    966 O    GLY    67      44.485  62.394  53.968                      O 
ATOM    967 N    LEU    68      42.293  62.087  53.633                      N 
ATOM    968 H    LEU    68      41.409  61.799  54.028                      H 
ATOM    969 CA   LEU    68      42.325  62.491  52.237                      CX
ATOM    970 HA   LEU    68      43.053  61.887  51.695                      H1
ATOM    971 CB   LEU    68      40.938  62.298  51.583                      2C
ATOM    972 HB2  LEU    68      40.681  61.250  51.732                      HC
ATOM    973 HB3  LEU    68      40.280  62.923  52.186                      HC
ATOM    974 CG   LEU    68      40.768  62.663  50.090                      3C
ATOM    975 HG   LEU    68      41.170  63.660  49.907                      HC
ATOM    976 CD1  LEU    68      41.508  61.667  49.255                      CT
ATOM    977 HD11 LEU    68      41.107  60.670  49.436                      HC
ATOM    978 HD12 LEU    68      41.393  61.919  48.200                      HC
ATOM    979 HD13 LEU    68      42.566  61.686  49.518                      HC
ATOM    980 CD2  LEU    68      39.321  62.617  49.666                      CT
ATOM    981 HD21 LEU    68      38.745  63.327  50.260                      HC
ATOM    982 HD22 LEU    68      39.243  62.880  48.611                      HC
ATOM    983 HD23 LEU    68      38.929  61.612  49.820                      HC
ATOM    984 C    LEU    68      42.762  63.939  52.067                      C 
ATOM    985 O    LEU    68      43.495  64.235  51.116                      O 
ATOM    986 N    ASP    69      42.371  64.860  52.949                      N 
ATOM    987 H    ASP    69      41.752  64.611  53.707                      H 
ATOM    988 CA   ASP    69      42.803  66.259  52.834                      CX
ATOM    989 HA   ASP    69      42.496  66.655  51.865                      H1
ATOM    990 CB   ASP    69      42.181  67.128  53.939                      2C
ATOM    991 HB2  ASP    69      42.280  66.557  54.861                      HC
ATOM    992 HB3  ASP    69      42.788  68.031  54.005                      HC
ATOM    993 CG   ASP    69      40.716  67.513  53.732                      CO
ATOM    994 OD1  ASP    69      40.476  68.554  53.115                      O2
ATOM    995 OD2  ASP    69      39.825  66.787  54.188                      O2
ATOM    996 C    ASP    69      44.321  66.420  52.917                      C 
ATOM    997 O    ASP    69      44.873  67.406  52.441                      O 
ATOM    998 N    LYS    70      45.020  65.460  53.528                      N 
ATOM    999 H    LYS    70      44.519  64.686  53.939                      H 
ATOM   1000 CA   LYS    70      46.473  65.468  53.620                      CX
ATOM   1001 HA   LYS    70      46.845  66.477  53.440                      H1
ATOM   1002 CB   LYS    70      46.935  65.018  54.999                      C8
ATOM   1003 HB2  LYS    70      46.589  63.991  55.107                      HC
ATOM   1004 HB3  LYS    70      48.025  65.032  54.966                      HC
ATOM   1005 CG   LYS    70      46.454  65.841  56.179                      C8
ATOM   1006 HG2  LYS    70      45.364  65.856  56.175                      HC
ATOM   1007 HG3  LYS    70      46.808  65.375  57.098                      HC
ATOM   1008 CD   LYS    70      46.974  67.248  56.099                      C8
ATOM   1009 HD2  LYS    70      48.061  67.281  56.172                      HC
ATOM   1010 HD3  LYS    70      46.658  67.743  55.180                      HC
ATOM   1011 CE   LYS    70      46.365  67.960  57.292                      C8
ATOM   1012 HE2  LYS    70      45.286  67.811  57.289                      HP
ATOM   1013 HE3  LYS    70      46.786  67.552  58.210                      HP
ATOM   1014 NZ   LYS    70      46.657  69.379  57.216                      N3
ATOM   1015 HZ1  LYS    70      46.267  69.758  56.365                      H 
ATOM   1016 HZ2  LYS    70      46.250  69.850  58.011                      H 
ATOM   1017 HZ3  LYS    70      47.658  69.518  57.218                      H 
ATOM   1018 C    LYS    70      47.104  64.524  52.605                      C 
ATOM   1019 O    LYS    70      48.298  64.217  52.706                      O 
ATOM   1020 N    ASP    71      46.347  64.043  51.618                      N 
ATOM   1021 H    ASP    71      45.391  64.367  51.579                      H 
ATOM   1022 CA   ASP    71      46.790  63.077  50.620                      CX
ATOM   1023 HA   ASP    71      45.929  62.759  50.032                      H1
ATOM   1024 CB   ASP    71      47.846  63.658  49.669                      2C
ATOM   1025 HB2  ASP    71      48.619  64.066  50.320                      HC
ATOM   1026 HB3  ASP    71      48.245  62.803  49.124                      HC
ATOM   1027 CG   ASP    71      47.402  64.723  48.683                      CO
ATOM   1028 OD1  ASP    71      46.198  64.938  48.502                      O2
ATOM   1029 OD2  ASP    71      48.295  65.333  48.094                      O2
ATOM   1030 C    ASP    71      47.384  61.832  51.245                      C 
ATOM   1031 O    ASP    71      48.362  61.288  50.738                      O 
ATOM   1032 N    TYR    72      46.767  61.398  52.349                      N 
ATOM   1033 H    TYR    72      45.999  61.945  52.710                      H 
ATOM   1034 CA   TYR    72      47.204  60.242  53.107                      CX
ATOM   1035 HA   TYR    72      46.753  60.243  54.099                      H1
ATOM   1036 CB   TYR    72      46.768  58.969  52.371                      CT
ATOM   1037 HB2  TYR    72      47.065  59.000  51.322                      HC
ATOM   1038 HB3  TYR    72      47.245  58.119  52.858                      HC
ATOM   1039 CG   TYR    72      45.261  58.825  52.465                      CA
ATOM   1040 CD1  TYR    72      44.669  58.563  53.686                      CA
ATOM   1041 HD1  TYR    72      45.289  58.424  54.572                      HA
ATOM   1042 CE1  TYR    72      43.296  58.477  53.784                      CA
ATOM   1043 HE1  TYR    72      42.805  58.298  54.740                      HA
ATOM   1044 CZ   TYR    72      42.542  58.650  52.644                      C 
ATOM   1045 OH   TYR    72      41.169  58.536  52.706                      OH
ATOM   1046 HH   TYR    72      40.849  58.335  53.588                      HO
ATOM   1047 CE2  TYR    72      43.130  58.911  51.427                      CA
ATOM   1048 HE2  TYR    72      42.514  59.049  50.538                      HA
ATOM   1049 CD2  TYR    72      44.498  58.998  51.334                      CA
ATOM   1050 HD2  TYR    72      44.967  59.202  50.371                      HA
ATOM   1051 C    TYR    72      48.696  60.189  53.418                      C 
ATOM   1052 O    TYR    72      49.338  59.142  53.363                      O 
ATOM   1053 N    LEU    73      49.257  61.338  53.802                      N 
ATOM   1054 H    LEU    73      48.673  62.161  53.847                      H 
ATOM   1055 CA   LEU    73      50.649  61.461  54.192                      CX
ATOM   1056 HA   LEU    73      51.032  60.476  54.459                      H1
ATOM   1057 CB   LEU    73      51.516  62.034  53.060                      2C
ATOM   1058 HB2  LEU    73      50.853  62.701  52.509                      HC
ATOM   1059 HB3  LEU    73      52.233  62.625  53.630                      HC
ATOM   1060 CG   LEU    73      52.260  61.142  52.083                      3C
ATOM   1061 HG   LEU    73      51.565  60.547  51.491                      HC
ATOM   1062 CD1  LEU    73      53.031  62.049  51.180                      CT
ATOM   1063 HD11 LEU    73      53.728  62.645  51.770                      HC
ATOM   1064 HD12 LEU    73      53.587  61.454  50.454                      HC
ATOM   1065 HD13 LEU    73      52.343  62.711  50.655                      HC
ATOM   1066 CD2  LEU    73      53.270  60.231  52.763                      CT
ATOM   1067 HD21 LEU    73      52.756  59.586  53.475                      HC
ATOM   1068 HD22 LEU    73      53.770  59.618  52.013                      HC
ATOM   1069 HD23 LEU    73      54.010  60.836  53.288                      HC
ATOM   1070 C    LEU    73      50.712  62.429  55.359                      C 
ATOM   1071 O    LEU    73      50.096  63.502  55.295                      O 
ATOM   1072 N    LYS    74      51.449  62.103  56.416                      N 
ATOM   1073 H    LYS    74      51.874  61.188  56.466                      H 
ATOM   1074 CA   LYS    74      51.646  63.018  57.532                      CX
ATOM   1075 HA   LYS    74      50.696  63.341  57.957                      H1
ATOM   1076 CB   LYS    74      52.418  62.261  58.592                      C8
ATOM   1077 HB2  LYS    74      51.793  61.404  58.841                      HC
ATOM   1078 HB3  LYS    74      53.324  61.917  58.092                      HC
ATOM   1079 CG   LYS    74      52.790  62.998  59.857                      C8
ATOM   1080 HG2  LYS    74      53.383  63.890  59.655                      HC
ATOM   1081 HG3  LYS    74      51.916  63.270  60.448                      HC
ATOM   1082 CD   LYS    74      53.627  61.999  60.624                      C8
ATOM   1083 HD2  LYS    74      53.021  61.115  60.820                      HC
ATOM   1084 HD3  LYS    74      54.486  61.722  60.012                      HC
ATOM   1085 CE   LYS    74      54.112  62.584  61.941                      C8
ATOM   1086 HE2  LYS    74      54.630  63.522  61.738                      HP
ATOM   1087 HE3  LYS    74      53.249  62.777  62.577                      HP
ATOM   1088 NZ   LYS    74      55.018  61.666  62.618                      N3
ATOM   1089 HZ1  LYS    74      55.819  61.488  62.028                      H 
ATOM   1090 HZ2  LYS    74      55.326  62.077  63.488                      H 
ATOM   1091 HZ3  LYS    74      54.539  60.798  62.806                      H 
ATOM   1092 C    LYS    74      52.407  64.253  57.037                      C 
ATOM   1093 O    LYS    74      53.382  64.072  56.289                      O 
ATOM   1094 N    PRO    75      52.020  65.514  57.329                      N 
ATOM   1095 CD   PRO    75      50.870  65.902  58.131                      CT
ATOM   1096 HD2  PRO    75      51.138  65.905  59.187                      H1
ATOM   1097 HD3  PRO    75      50.050  65.203  57.966                      H1
ATOM   1098 CG   PRO    75      50.561  67.290  57.605                      CT
ATOM   1099 HG2  PRO    75      49.970  67.868  58.315                      HC
ATOM   1100 HG3  PRO    75      50.041  67.251  56.647                      HC
ATOM   1101 CB   PRO    75      51.933  67.862  57.444                      CT
ATOM   1102 HB2  PRO    75      52.337  68.126  58.421                      HC
ATOM   1103 HB3  PRO    75      51.996  68.725  56.781                      HC
ATOM   1104 CA   PRO    75      52.709  66.713  56.864                      CX
ATOM   1105 HA   PRO    75      52.671  66.747  55.775                      H1
ATOM   1106 C    PRO    75      54.157  66.698  57.319                      C 
ATOM   1107 O    PRO    75      54.452  66.346  58.459                      O 
ATOM   1108 N    ASP    76      55.058  66.962  56.372                      N 
ATOM   1109 H    ASP    76      54.742  67.043  55.416                      H 
ATOM   1110 CA   ASP    76      56.487  67.060  56.637                      CX
ATOM   1111 HA   ASP    76      57.043  67.101  55.700                      H1
ATOM   1112 CB   ASP    76      56.779  68.360  57.447                      2C
ATOM   1113 HB2  ASP    76      56.083  68.347  58.285                      HC
ATOM   1114 HB3  ASP    76      57.800  68.279  57.821                      HC
ATOM   1115 CG   ASP    76      56.622  69.675  56.674                      CO
ATOM   1116 OD1  ASP    76      57.452  69.952  55.805                      O2
ATOM   1117 OD2  ASP    76      55.682  70.428  56.950                      O2
ATOM   1118 C    ASP    76      57.082  65.853  57.363                      C 
ATOM   1119 O    ASP    76      57.942  65.990  58.239                      O 
ATOM   1120 N    ASP    77      56.676  64.637  56.987                      N 
ATOM   1121 H    ASP    77      55.955  64.561  56.284                      H 
ATOM   1122 CA   ASP    77      57.210  63.408  57.568                      CX
ATOM   1123 HA   ASP    77      57.170  63.435  58.657                      H1
ATOM   1124 CB   ASP    77      56.336  62.247  57.074                      2C
ATOM   1125 HB2  ASP    77      55.313  62.568  57.270                      HC
ATOM   1126 HB3  ASP    77      56.501  62.198  55.997                      HC
ATOM   1127 CG   ASP    77      56.563  60.867  57.687                      CO
ATOM   1128 OD1  ASP    77      57.665  60.573  58.132                      O2
ATOM   1129 OD2  ASP    77      55.628  60.072  57.712                      O2
ATOM   1130 C    ASP    77      58.672  63.253  57.129                      C 
ATOM   1131 O    ASP    77      58.937  63.076  55.938                      O 
ATOM   1132 N    SER    78      59.641  63.259  58.050                      N 
ATOM   1133 H    SER    78      59.384  63.367  59.020                      H 
ATOM   1134 CA   SER    78      61.063  63.172  57.714                      CX
ATOM   1135 HA   SER    78      61.314  63.888  56.931                      H1
ATOM   1136 CB   SER    78      61.885  63.493  58.944                      2C
ATOM   1137 HB2  SER    78      62.933  63.258  58.755                      H1
ATOM   1138 HB3  SER    78      61.788  64.552  59.182                      H1
ATOM   1139 OG   SER    78      61.414  62.714  60.042                      OH
ATOM   1140 HG   SER    78      61.934  62.916  60.823                      HO
ATOM   1141 C    SER    78      61.537  61.841  57.160                      C 
ATOM   1142 O    SER    78      62.643  61.717  56.641                      O 
ATOM   1143 N    ARG    79      60.729  60.801  57.361                      N 
ATOM   1144 H    ARG    79      59.897  60.913  57.922                      H 
ATOM   1145 CA   ARG    79      61.003  59.492  56.787                      CX
ATOM   1146 HA   ARG    79      62.048  59.226  56.948                      H1
ATOM   1147 CB   ARG    79      60.135  58.450  57.438                      C8
ATOM   1148 HB2  ARG    79      59.106  58.702  57.183                      HC
ATOM   1149 HB3  ARG    79      60.400  57.497  56.979                      HC
ATOM   1150 CG   ARG    79      60.269  58.341  58.934                      C8
ATOM   1151 HG2  ARG    79      61.250  57.918  59.152                      HC
ATOM   1152 HG3  ARG    79      60.207  59.347  59.350                      HC
ATOM   1153 CD   ARG    79      59.191  57.468  59.555                      C8
ATOM   1154 HD2  ARG    79      59.162  56.510  59.035                      H1
ATOM   1155 HD3  ARG    79      59.425  57.304  60.606                      H1
ATOM   1156 NE   ARG    79      57.882  58.088  59.461                      N2
ATOM   1157 HE   ARG    79      57.766  58.843  58.800                      H 
ATOM   1158 CZ   ARG    79      56.835  57.734  60.217                      CA
ATOM   1159 NH1  ARG    79      56.877  56.763  61.121                      N2
ATOM   1160 HH11 ARG    79      57.734  56.248  61.265                      H 
ATOM   1161 HH12 ARG    79      56.052  56.544  61.660                      H 
ATOM   1162 NH2  ARG    79      55.684  58.365  60.039                      N2
ATOM   1163 HH21 ARG    79      55.614  59.095  59.344                      H 
ATOM   1164 HH22 ARG    79      54.882  58.114  60.598                      H 
ATOM   1165 C    ARG    79      60.718  59.472  55.291                      C 
ATOM   1166 O    ARG    79      61.234  58.608  54.584                      O 
ATOM   1167 N    VAL    80      59.906  60.373  54.734                      N 
ATOM   1168 H    VAL    80      59.496  61.115  55.283                      H 
ATOM   1169 CA   VAL    80      59.566  60.291  53.326                      CX
ATOM   1170 HA   VAL    80      59.498  59.252  53.004                      H1
ATOM   1171 CB   VAL    80      58.183  60.986  53.072                      3C
ATOM   1172 HB   VAL    80      58.228  62.008  53.449                      HC
ATOM   1173 CG1  VAL    80      57.856  61.009  51.587                      CT
ATOM   1174 HG11 VAL    80      57.811  59.988  51.208                      HC
ATOM   1175 HG12 VAL    80      56.893  61.496  51.434                      HC
ATOM   1176 HG13 VAL    80      58.630  61.560  51.052                      HC
ATOM   1177 CG2  VAL    80      57.088  60.236  53.819                      CT
ATOM   1178 HG21 VAL    80      57.306  60.244  54.887                      HC
ATOM   1179 HG22 VAL    80      56.129  60.721  53.640                      HC
ATOM   1180 HG23 VAL    80      57.046  59.206  53.464                      HC
ATOM   1181 C    VAL    80      60.684  60.969  52.562                      C 
ATOM   1182 O    VAL    80      60.902  62.159  52.733                      O 
ATOM   1183 N    ILE    81      61.400  60.225  51.726                      N 
ATOM   1184 H    ILE    81      61.214  59.234  51.673                      H 
ATOM   1185 CA   ILE    81      62.462  60.770  50.901                      CX
ATOM   1186 HA   ILE    81      63.114  61.419  51.487                      H1
ATOM   1187 CB   ILE    81      63.287  59.611  50.313                      3C
ATOM   1188 HB   ILE    81      62.604  58.966  49.761                      HC
ATOM   1189 CG2  ILE    81      64.409  60.083  49.380                      CT
ATOM   1190 HG21 ILE    81      65.094  60.728  49.931                      HC
ATOM   1191 HG22 ILE    81      64.953  59.219  48.998                      HC
ATOM   1192 HG23 ILE    81      63.980  60.638  48.546                      HC
ATOM   1193 CG1  ILE    81      63.867  58.853  51.499                      2C
ATOM   1194 HG12 ILE    81      64.633  59.495  51.934                      HC
ATOM   1195 HG13 ILE    81      63.054  58.722  52.212                      HC
ATOM   1196 CD1  ILE    81      64.474  57.493  51.165                      CT
ATOM   1197 HD11 ILE    81      65.288  57.623  50.451                      HC
ATOM   1198 HD12 ILE    81      64.860  57.033  52.075                      HC
ATOM   1199 HD13 ILE    81      63.709  56.850  50.729                      HC
ATOM   1200 C    ILE    81      61.845  61.611  49.802                      C 
ATOM   1201 O    ILE    81      62.277  62.734  49.543                      O 
ATOM   1202 N    ALA    82      60.806  61.129  49.135                      N 
ATOM   1203 H    ALA    82      60.404  60.241  49.399                      H 
ATOM   1204 CA   ALA    82      60.182  61.875  48.049                      CX
ATOM   1205 HA   ALA    82      60.163  62.950  48.227                      H1
ATOM   1206 CB   ALA    82      60.875  61.617  46.731                      CT
ATOM   1207 HB1  ALA    82      60.895  60.545  46.533                      HC
ATOM   1208 HB2  ALA    82      60.336  62.124  45.930                      HC
ATOM   1209 HB3  ALA    82      61.896  61.996  46.776                      HC
ATOM   1210 C    ALA    82      58.772  61.382  47.923                      C 
ATOM   1211 O    ALA    82      58.491  60.296  48.441                      O 
ATOM   1212 N    HIE    83      57.871  62.149  47.311                      N 
ATOM   1213 H    HIE    83      58.125  63.070  46.981                      H 
ATOM   1214 CA   HIE    83      56.499  61.696  47.109                      CX
ATOM   1215 HA   HIE    83      56.519  60.681  46.712                      H1
ATOM   1216 CB   HIE    83      55.676  61.699  48.422                      CT
ATOM   1217 HB2  HIE    83      54.705  61.216  48.316                      HC
ATOM   1218 HB3  HIE    83      56.266  61.167  49.168                      HC
ATOM   1219 CG   HIE    83      55.411  63.097  48.988                      CC
ATOM   1220 ND1  HIE    83      54.323  63.843  48.829                      NB
ATOM   1221 CE1  HIE    83      54.534  64.998  49.404                      CR
ATOM   1222 HE1  HIE    83      53.769  65.774  49.387                      H5
ATOM   1223 NE2  HIE    83      55.732  64.985  49.930                      NA
ATOM   1224 HE2  HIE    83      56.141  65.758  50.436                      H 
ATOM   1225 CD2  HIE    83      56.318  63.843  49.710                      CW
ATOM   1226 HD2  HIE    83      57.326  63.666  50.086                      H4
ATOM   1227 C    HIE    83      55.768  62.574  46.116                      C 
ATOM   1228 O    HIE    83      56.156  63.726  45.890                      O 
ATOM   1229 N    THR    84      54.712  62.027  45.517                      N 
ATOM   1230 H    THR    84      54.502  61.050  45.661                      H 
ATOM   1231 CA   THR    84      53.864  62.784  44.637                      CX
ATOM   1232 HA   THR    84      54.377  63.666  44.251                      H1
ATOM   1233 CB   THR    84      53.450  61.869  43.421                      3C
ATOM   1234 HB   THR    84      52.853  62.479  42.742                      H1
ATOM   1235 CG2  THR    84      54.637  61.285  42.667                      CT
ATOM   1236 HG21 THR    84      55.235  60.675  43.344                      HC
ATOM   1237 HG22 THR    84      54.277  60.667  41.844                      HC
ATOM   1238 HG23 THR    84      55.251  62.095  42.271                      HC
ATOM   1239 OG1  THR    84      52.652  60.804  43.933                      OH
ATOM   1240 HG1  THR    84      52.385  60.229  43.212                      HO
ATOM   1241 C    THR    84      52.648  63.236  45.459                      C 
ATOM   1242 O    THR    84      52.565  63.053  46.682                      O 
ATOM   1243 N    LYS    85      51.671  63.808  44.747                      N 
ATOM   1244 H    LYS    85      51.874  63.957  43.768                      H 
ATOM   1245 CA   LYS    85      50.348  64.149  45.235                      CX
ATOM   1246 HA   LYS    85      50.436  64.527  46.253                      H1
ATOM   1247 CB   LYS    85      49.659  65.221  44.370                      C8
ATOM   1248 HB2  LYS    85      49.716  64.897  43.330                      HC
ATOM   1249 HB3  LYS    85      48.615  65.275  44.676                      HC
ATOM   1250 CG   LYS    85      50.296  66.586  44.508                      C8
ATOM   1251 HG2  LYS    85      50.046  66.976  45.494                      HC
ATOM   1252 HG3  LYS    85      51.376  66.463  44.429                      HC
ATOM   1253 CD   LYS    85      49.817  67.565  43.438                      C8
ATOM   1254 HD2  LYS    85      50.550  68.370  43.386                      HC
ATOM   1255 HD3  LYS    85      49.804  67.026  42.490                      HC
ATOM   1256 CE   LYS    85      48.435  68.152  43.708                      C8
ATOM   1257 HE2  LYS    85      47.672  67.511  43.267                      HP
ATOM   1258 HE3  LYS    85      48.272  68.226  44.783                      HP
ATOM   1259 NZ   LYS    85      48.355  69.480  43.113                      N3
ATOM   1260 HZ1  LYS    85      48.506  69.412  42.116                      H 
ATOM   1261 HZ2  LYS    85      47.442  69.873  43.289                      H 
ATOM   1262 HZ3  LYS    85      49.062  70.075  43.521                      H 
ATOM   1263 C    LYS    85      49.520  62.875  45.096                      C 
ATOM   1264 O    LYS    85      49.912  61.945  44.370                      O 
ATOM   1265 N    LEU    86      48.364  62.840  45.750                      N 
ATOM   1266 H    LEU    86      48.069  63.624  46.313                      H 
ATOM   1267 CA   LEU    86      47.460  61.715  45.609                      CX
ATOM   1268 HA   LEU    86      48.041  60.796  45.533                      H1
ATOM   1269 CB   LEU    86      46.528  61.599  46.783                      2C
ATOM   1270 HB2  LEU    86      47.148  61.709  47.672                      HC
ATOM   1271 HB3  LEU    86      45.830  62.434  46.721                      HC
ATOM   1272 CG   LEU    86      45.752  60.296  46.865                      3C
ATOM   1273 HG   LEU    86      45.353  60.056  45.879                      HC
ATOM   1274 CD1  LEU    86      46.658  59.176  47.328                      CT
ATOM   1275 HD11 LEU    86      47.058  59.415  48.313                      HC
ATOM   1276 HD12 LEU    86      46.090  58.248  47.382                      HC
ATOM   1277 HD13 LEU    86      47.480  59.058  46.622                      HC
ATOM   1278 CD2  LEU    86      44.612  60.464  47.833                      CT
ATOM   1279 HD21 LEU    86      43.955  61.262  47.486                      HC
ATOM   1280 HD22 LEU    86      44.050  59.533  47.897                      HC
ATOM   1281 HD23 LEU    86      45.005  60.720  48.817                      HC
ATOM   1282 C    LEU    86      46.650  62.088  44.382                      C 
ATOM   1283 O    LEU    86      46.107  63.194  44.370                      O 
ATOM   1284 N    ILE    87      46.588  61.261  43.332                      N 
ATOM   1285 H    ILE    87      47.110  60.397  43.349                      H 
ATOM   1286 CA   ILE    87      45.824  61.578  42.142                      CX
ATOM   1287 HA   ILE    87      45.278  62.517  42.228                      H1
ATOM   1288 CB   ILE    87      46.736  61.623  40.882                      3C
ATOM   1289 HB   ILE    87      46.134  61.782  39.987                      HC
ATOM   1290 CG2  ILE    87      47.725  62.790  41.048                      CT
ATOM   1291 HG21 ILE    87      48.328  62.632  41.942                      HC
ATOM   1292 HG22 ILE    87      48.377  62.842  40.175                      HC
ATOM   1293 HG23 ILE    87      47.173  63.725  41.144                      HC
ATOM   1294 CG1  ILE    87      47.416  60.268  40.648                      2C
ATOM   1295 HG12 ILE    87      48.025  60.058  41.527                      HC
ATOM   1296 HG13 ILE    87      46.626  59.522  40.566                      HC
ATOM   1297 CD1  ILE    87      48.302  60.217  39.387                      CT
ATOM   1298 HD11 ILE    87      49.093  60.963  39.467                      HC
ATOM   1299 HD12 ILE    87      48.746  59.226  39.294                      HC
ATOM   1300 HD13 ILE    87      47.695  60.427  38.506                      HC
ATOM   1301 C    ILE    87      44.701  60.569  41.897                      C 
ATOM   1302 O    ILE    87      44.791  59.382  42.245                      O 
ATOM   1303 N    GLY    88      43.617  61.077  41.316                      N 
ATOM   1304 H    GLY    88      43.602  62.078  41.179                      H 
ATOM   1305 CA   GLY    88      42.471  60.303  40.871                      CX
ATOM   1306 HA2  GLY    88      42.369  59.405  41.479                      H1
ATOM   1307 HA3  GLY    88      41.563  60.901  40.951                      H1
ATOM   1308 C    GLY    88      42.670  59.896  39.414                      C 
ATOM   1309 O    GLY    88      43.704  60.210  38.809                      O 
ATOM   1310 N    SER    89      41.739  59.180  38.786                      N 
ATOM   1311 H    SER    89      40.886  58.903  39.249                      H 
ATOM   1312 CA   SER    89      41.948  58.752  37.417                      CX
ATOM   1313 HA   SER    89      42.900  58.227  37.332                      H1
ATOM   1314 CB   SER    89      40.839  57.816  36.988                      2C
ATOM   1315 HB2  SER    89      41.003  57.562  35.940                      H1
ATOM   1316 HB3  SER    89      40.910  56.914  37.595                      H1
ATOM   1317 OG   SER    89      39.547  58.389  37.140                      OH
ATOM   1318 HG   SER    89      38.882  57.758  36.855                      HO
ATOM   1319 C    SER    89      41.995  59.939  36.491                      C 
ATOM   1320 O    SER    89      41.347  60.966  36.734                      O 
ATOM   1321 N    GLY    90      42.840  59.783  35.478                      N 
ATOM   1322 H    GLY    90      43.373  58.930  35.389                      H 
ATOM   1323 CA   GLY    90      43.024  60.809  34.484                      CX
ATOM   1324 HA2  GLY    90      43.536  60.373  33.626                      H1
ATOM   1325 HA3  GLY    90      42.044  61.173  34.175                      H1
ATOM   1326 C    GLY    90      43.844  61.979  35.007                      C 
ATOM   1327 O    GLY    90      43.939  63.006  34.339                      O 
ATOM   1328 N    GLU    91      44.441  61.892  36.186                      N 
ATOM   1329 H    GLU    91      44.318  61.070  36.759                      H 
ATOM   1330 CA   GLU    91      45.292  62.953  36.681                      CX
ATOM   1331 HA   GLU    91      45.137  63.863  36.101                      H1
ATOM   1332 CB   GLU    91      44.955  63.240  38.136                      2C
ATOM   1333 HB2  GLU    91      45.033  62.293  38.670                      HC
ATOM   1334 HB3  GLU    91      45.715  63.929  38.505                      HC
ATOM   1335 CG   GLU    91      43.567  63.842  38.365                      2C
ATOM   1336 HG2  GLU    91      43.578  64.826  37.895                      HC
ATOM   1337 HG3  GLU    91      42.856  63.200  37.845                      HC
ATOM   1338 CD   GLU    91      43.151  63.981  39.833                      CO
ATOM   1339 OE1  GLU    91      44.008  64.171  40.694                      O2
ATOM   1340 OE2  GLU    91      41.960  63.895  40.126                      O2
ATOM   1341 C    GLU    91      46.719  62.452  36.559                      C 
ATOM   1342 O    GLU    91      46.935  61.245  36.344                      O 
ATOM   1343 N    LYS    92      47.696  63.357  36.624                      N 
ATOM   1344 H    LYS    92      47.483  64.344  36.582                      H 
ATOM   1345 CA   LYS    92      49.089  62.956  36.660                      CX
ATOM   1346 HA   LYS    92      49.181  61.975  37.125                      H1
ATOM   1347 CB   LYS    92      49.662  62.878  35.226                      C8
ATOM   1348 HB2  LYS    92      50.736  62.801  35.395                      HC
ATOM   1349 HB3  LYS    92      49.283  61.923  34.862                      HC
ATOM   1350 CG   LYS    92      49.391  63.948  34.202                      C8
ATOM   1351 HG2  LYS    92      48.336  63.916  33.931                      HC
ATOM   1352 HG3  LYS    92      49.624  64.919  34.639                      HC
ATOM   1353 CD   LYS    92      50.247  63.735  32.946                      C8
ATOM   1354 HD2  LYS    92      50.152  64.635  32.338                      HC
ATOM   1355 HD3  LYS    92      51.280  63.630  33.277                      HC
ATOM   1356 CE   LYS    92      49.853  62.518  32.117                      C8
ATOM   1357 HE2  LYS    92      50.207  61.616  32.615                      HP
ATOM   1358 HE3  LYS    92      48.768  62.482  32.028                      HP
ATOM   1359 NZ   LYS    92      50.445  62.603  30.792                      N3
ATOM   1360 HZ1  LYS    92      51.451  62.637  30.874                      H 
ATOM   1361 HZ2  LYS    92      50.178  61.793  30.251                      H 
ATOM   1362 HZ3  LYS    92      50.117  63.439  30.329                      H 
ATOM   1363 C    LYS    92      49.949  63.868  37.533                      C 
ATOM   1364 O    LYS    92      49.515  64.971  37.904                      O 
ATOM   1365 N    ASP    93      51.140  63.425  37.956                      N 
ATOM   1366 H    ASP    93      51.434  62.491  37.710                      H 
ATOM   1367 CA   ASP    93      52.033  64.237  38.777                      CX
ATOM   1368 HA   ASP    93      51.941  65.285  38.490                      H1
ATOM   1369 CB   ASP    93      51.680  64.102  40.278                      2C
ATOM   1370 HB2  ASP    93      50.593  64.103  40.358                      HC
ATOM   1371 HB3  ASP    93      52.068  63.141  40.614                      HC
ATOM   1372 CG   ASP    93      52.256  65.216  41.150                      CO
ATOM   1373 OD1  ASP    93      52.399  66.368  40.725                      O2
ATOM   1374 OD2  ASP    93      52.570  64.932  42.288                      O2
ATOM   1375 C    ASP    93      53.466  63.789  38.554                      C 
ATOM   1376 O    ASP    93      53.702  62.677  38.094                      O 
ATOM   1377 N    SER    94      54.444  64.631  38.852                      N 
ATOM   1378 H    SER    94      54.205  65.529  39.247                      H 
ATOM   1379 CA   SER    94      55.838  64.319  38.657                      CX
ATOM   1380 HA   SER    94      55.971  63.258  38.446                      H1
ATOM   1381 CB   SER    94      56.349  65.113  37.477                      2C
ATOM   1382 HB2  SER    94      55.687  64.911  36.635                      H1
ATOM   1383 HB3  SER    94      56.288  66.169  37.742                      H1
ATOM   1384 OG   SER    94      57.684  64.793  37.115                      OH
ATOM   1385 HG   SER    94      57.949  65.328  36.363                      HO
ATOM   1386 C    SER    94      56.559  64.734  39.931                      C 
ATOM   1387 O    SER    94      56.095  65.650  40.628                      O 
ATOM   1388 N    VAL    95      57.641  64.041  40.271                      N 
ATOM   1389 H    VAL    95      57.902  63.223  39.739                      H 
ATOM   1390 CA   VAL    95      58.459  64.408  41.416                      CX
ATOM   1391 HA   VAL    95      58.367  65.470  41.645                      H1
ATOM   1392 CB   VAL    95      58.050  63.584  42.685                      3C
ATOM   1393 HB   VAL    95      56.997  63.782  42.883                      HC
ATOM   1394 CG1  VAL    95      58.262  62.077  42.514                      CT
ATOM   1395 HG11 VAL    95      59.315  61.878  42.315                      HC
ATOM   1396 HG12 VAL    95      57.961  61.562  43.425                      HC
ATOM   1397 HG13 VAL    95      57.662  61.718  41.678                      HC
ATOM   1398 CG2  VAL    95      58.876  64.112  43.862                      CT
ATOM   1399 HG21 VAL    95      58.663  65.171  44.010                      HC
ATOM   1400 HG22 VAL    95      58.617  63.560  44.765                      HC
ATOM   1401 HG23 VAL    95      59.937  63.982  43.649                      HC
ATOM   1402 C    VAL    95      59.914  64.140  41.033                      C 
ATOM   1403 O    VAL    95      60.217  63.136  40.385                      O 
ATOM   1404 N    THR    96      60.805  65.085  41.328                      N 
ATOM   1405 H    THR    96      60.477  65.975  41.674                      H 
ATOM   1406 CA   THR    96      62.242  64.899  41.151                      CX
ATOM   1407 HA   THR    96      62.475  63.929  40.711                      H1
ATOM   1408 CB   THR    96      62.787  65.994  40.234                      3C
ATOM   1409 HB   THR    96      62.604  66.948  40.728                      H1
ATOM   1410 CG2  THR    96      64.282  65.860  39.920                      CT
ATOM   1411 HG21 THR    96      64.466  64.907  39.425                      HC
ATOM   1412 HG22 THR    96      64.591  66.675  39.264                      HC
ATOM   1413 HG23 THR    96      64.854  65.904  40.847                      HC
ATOM   1414 OG1  THR    96      62.002  65.900  39.055                      OH
ATOM   1415 HG1  THR    96      62.290  66.565  38.425                      HO
ATOM   1416 C    THR    96      62.927  64.953  42.515                      C 
ATOM   1417 O    THR    96      62.527  65.713  43.412                      O 
ATOM   1418 N    PHE    97      63.875  64.059  42.731                      N 
ATOM   1419 H    PHE    97      64.075  63.345  42.044                      H 
ATOM   1420 CA   PHE    97      64.632  64.055  43.967                      CX
ATOM   1421 HA   PHE    97      64.528  65.023  44.456                      H1
ATOM   1422 CB   PHE    97      64.129  62.948  44.940                      CT
ATOM   1423 HB2  PHE    97      64.781  62.984  45.813                      HC
ATOM   1424 HB3  PHE    97      63.109  63.190  45.237                      HC
ATOM   1425 CG   PHE    97      64.113  61.497  44.467                      CA
ATOM   1426 CD1  PHE    97      62.996  60.987  43.818                      CA
ATOM   1427 HD1  PHE    97      62.137  61.630  43.628                      HA
ATOM   1428 CE1  PHE    97      62.974  59.660  43.411                      CA
ATOM   1429 HE1  PHE    97      62.095  59.265  42.901                      HA
ATOM   1430 CZ   PHE    97      64.059  58.842  43.649                      CA
ATOM   1431 HZ   PHE    97      64.043  57.800  43.330                      HA
ATOM   1432 CE2  PHE    97      65.170  59.350  44.295                      CA
ATOM   1433 HE2  PHE    97      66.026  58.701  44.481                      HA
ATOM   1434 CD2  PHE    97      65.202  60.673  44.705                      CA
ATOM   1435 HD2  PHE    97      66.083  61.065  45.214                      HA
ATOM   1436 C    PHE    97      66.102  63.833  43.646                      C 
ATOM   1437 O    PHE    97      66.468  63.280  42.596                      O 
ATOM   1438 N    ASP    98      66.931  64.289  44.586                      N 
ATOM   1439 H    ASP    98      66.533  64.769  45.380                      H 
ATOM   1440 CA   ASP    98      68.379  64.162  44.512                      CX
ATOM   1441 HA   ASP    98      68.737  64.384  43.506                      H1
ATOM   1442 CB   ASP    98      69.002  65.165  45.484                      2C
ATOM   1443 HB2  ASP    98      68.429  66.085  45.367                      HC
ATOM   1444 HB3  ASP    98      68.818  64.745  46.472                      HC
ATOM   1445 CG   ASP    98      70.485  65.470  45.331                      CO
ATOM   1446 OD1  ASP    98      71.165  64.926  44.459                      O2
ATOM   1447 OD2  ASP    98      70.965  66.290  46.108                      O2
ATOM   1448 C    ASP    98      68.829  62.752  44.849                      C 
ATOM   1449 O    ASP    98      68.578  62.233  45.939                      O 
ATOM   1450 N    VAL    99      69.595  62.140  43.957                      N 
ATOM   1451 H    VAL    99      69.828  62.612  43.094                      H 
ATOM   1452 CA   VAL    99      70.040  60.772  44.134                      CX
ATOM   1453 HA   VAL    99      69.184  60.138  44.364                      H1
ATOM   1454 CB   VAL    99      70.632  60.328  42.772                      3C
ATOM   1455 HB   VAL    99      71.386  61.063  42.490                      HC
ATOM   1456 CG1  VAL    99      71.260  58.945  42.801                      CT
ATOM   1457 HG11 VAL    99      70.507  58.209  43.082                      HC
ATOM   1458 HG12 VAL    99      71.653  58.703  41.813                      HC
ATOM   1459 HG13 VAL    99      72.072  58.929  43.528                      HC
ATOM   1460 CG2  VAL    99      69.472  60.253  41.779                      CT
ATOM   1461 HG21 VAL    99      69.004  61.234  41.692                      HC
ATOM   1462 HG22 VAL    99      69.848  59.943  40.803                      HC
ATOM   1463 HG23 VAL    99      68.737  59.530  42.132                      HC
ATOM   1464 C    VAL    99      71.024  60.674  45.305                      C 
ATOM   1465 O    VAL    99      71.162  59.645  45.959                      O 
ATOM   1466 N    SER   100      71.648  61.779  45.688                      N 
ATOM   1467 H    SER   100      71.510  62.619  45.144                      H 
ATOM   1468 CA   SER   100      72.565  61.832  46.821                      CX
ATOM   1469 HA   SER   100      73.336  61.064  46.753                      H1
ATOM   1470 CB   SER   100      73.229  63.188  46.772                      2C
ATOM   1471 HB2  SER   100      72.589  63.920  47.264                      H1
ATOM   1472 HB3  SER   100      74.187  63.138  47.289                      H1
ATOM   1473 OG   SER   100      73.442  63.580  45.410                      OH
ATOM   1474 HG   SER   100      73.864  64.442  45.387                      HO
ATOM   1475 C    SER   100      71.869  61.601  48.160                      C 
ATOM   1476 O    SER   100      72.483  61.458  49.219                      O 
ATOM   1477 N    LYS   101      70.542  61.591  48.170                      N 
ATOM   1478 H    LYS   101      69.994  61.823  47.354                      H 
ATOM   1479 CA   LYS   101      69.847  61.287  49.397                      CX
ATOM   1480 HA   LYS   101      70.414  61.636  50.260                      H1
ATOM   1481 CB   LYS   101      68.510  61.997  49.377                      C8
ATOM   1482 HB2  LYS   101      67.952  61.734  48.478                      HC
ATOM   1483 HB3  LYS   101      67.925  61.733  50.257                      HC
ATOM   1484 CG   LYS   101      68.788  63.500  49.382                      C8
ATOM   1485 HG2  LYS   101      69.706  63.660  49.947                      HC
ATOM   1486 HG3  LYS   101      68.941  63.807  48.347                      HC
ATOM   1487 CD   LYS   101      67.673  64.318  49.990                      C8
ATOM   1488 HD2  LYS   101      67.550  64.024  51.032                      HC
ATOM   1489 HD3  LYS   101      67.944  65.373  49.939                      HC
ATOM   1490 CE   LYS   101      66.372  64.095  49.246                      C8
ATOM   1491 HE2  LYS   101      66.515  64.281  48.181                      HP
ATOM   1492 HE3  LYS   101      66.030  63.071  49.392                      HP
ATOM   1493 NZ   LYS   101      65.382  65.013  49.767                      N3
ATOM   1494 HZ1  LYS   101      65.699  65.963  49.630                      H 
ATOM   1495 HZ2  LYS   101      64.508  64.877  49.280                      H 
ATOM   1496 HZ3  LYS   101      65.249  64.841  50.753                      H 
ATOM   1497 C    LYS   101      69.678  59.784  49.543                      C 
ATOM   1498 O    LYS   101      69.058  59.313  50.495                      O 
ATOM   1499 N    LEU   102      70.236  59.001  48.618                      N 
ATOM   1500 H    LEU   102      70.769  59.442  47.882                      H 
ATOM   1501 CA   LEU   102      70.154  57.554  48.635                      CX
ATOM   1502 HA   LEU   102      69.468  57.244  49.422                      H1
ATOM   1503 CB   LEU   102      69.650  56.999  47.299                      2C
ATOM   1504 HB2  LEU   102      70.490  57.207  46.635                      HC
ATOM   1505 HB3  LEU   102      69.571  55.924  47.458                      HC
ATOM   1506 CG   LEU   102      68.355  57.517  46.661                      3C
ATOM   1507 HG   LEU   102      68.429  58.592  46.492                      HC
ATOM   1508 CD1  LEU   102      68.149  56.807  45.327                      CT
ATOM   1509 HD11 LEU   102      68.075  55.733  45.494                      HC
ATOM   1510 HD12 LEU   102      67.231  57.166  44.861                      HC
ATOM   1511 HD13 LEU   102      68.994  57.015  44.670                      HC
ATOM   1512 CD2  LEU   102      67.176  57.279  47.591                      CT
ATOM   1513 HD21 LEU   102      67.343  57.804  48.531                      HC
ATOM   1514 HD22 LEU   102      66.264  57.652  47.124                      HC
ATOM   1515 HD23 LEU   102      67.075  56.211  47.784                      HC
ATOM   1516 C    LEU   102      71.549  57.000  48.857                      C 
ATOM   1517 O    LEU   102      72.516  57.456  48.233                      O 
ATOM   1518 N    LYS   103      71.706  56.034  49.741                      N 
ATOM   1519 H    LYS   103      70.955  55.741  50.348                      H 
ATOM   1520 CA   LYS   103      73.006  55.394  49.892                      CX
ATOM   1521 HA   LYS   103      73.747  55.930  49.298                      H1
ATOM   1522 CB   LYS   103      73.455  55.399  51.356                      C8
ATOM   1523 HB2  LYS   103      74.439  54.929  51.335                      HC
ATOM   1524 HB3  LYS   103      73.563  56.456  51.598                      HC
ATOM   1525 CG   LYS   103      72.599  54.728  52.403                      C8
ATOM   1526 HG2  LYS   103      71.585  55.128  52.395                      HC
ATOM   1527 HG3  LYS   103      72.565  53.650  52.249                      HC
ATOM   1528 CD   LYS   103      73.247  55.026  53.734                      C8
ATOM   1529 HD2  LYS   103      74.261  54.626  53.716                      HC
ATOM   1530 HD3  LYS   103      73.286  56.108  53.859                      HC
ATOM   1531 CE   LYS   103      72.488  54.416  54.879                      C8
ATOM   1532 HE2  LYS   103      71.525  54.915  54.981                      HP
ATOM   1533 HE3  LYS   103      72.329  53.356  54.683                      HP
ATOM   1534 NZ   LYS   103      73.245  54.572  56.105                      N3
ATOM   1535 HZ1  LYS   103      73.393  55.555  56.286                      H 
ATOM   1536 HZ2  LYS   103      72.732  54.161  56.872                      H 
ATOM   1537 HZ3  LYS   103      74.138  54.109  56.010                      H 
ATOM   1538 C    LYS   103      73.021  53.977  49.393                      C 
ATOM   1539 O    LYS   103      71.999  53.265  49.439                      O 
ATOM   1540 N    GLU   104      74.184  53.568  48.888                      N 
ATOM   1541 H    GLU   104      74.979  54.186  48.802                      H 
ATOM   1542 CA   GLU   104      74.332  52.193  48.450                      CX
ATOM   1543 HA   GLU   104      73.508  51.949  47.780                      H1
ATOM   1544 CB   GLU   104      75.658  51.946  47.708                      2C
ATOM   1545 HB2  GLU   104      75.549  50.953  47.272                      HC
ATOM   1546 HB3  GLU   104      75.672  52.692  46.913                      HC
ATOM   1547 CG   GLU   104      76.969  52.016  48.496                      2C
ATOM   1548 HG2  GLU   104      77.162  53.073  48.679                      HC
ATOM   1549 HG3  GLU   104      76.775  51.513  49.443                      HC
ATOM   1550 CD   GLU   104      78.193  51.383  47.822                      CO
ATOM   1551 OE1  GLU   104      78.413  51.589  46.627                      O2
ATOM   1552 OE2  GLU   104      78.944  50.678  48.499                      O2
ATOM   1553 C    GLU   104      74.292  51.354  49.720                      C 
ATOM   1554 O    GLU   104      74.686  51.798  50.804                      O 
ATOM   1555 N    GLY   105      73.676  50.185  49.621                      N 
ATOM   1556 H    GLY   105      73.256  49.883  48.754                      H 
ATOM   1557 CA   GLY   105      73.592  49.306  50.767                      CX
ATOM   1558 HA2  GLY   105      73.598  48.278  50.405                      H1
ATOM   1559 HA3  GLY   105      74.471  49.477  51.388                      H1
ATOM   1560 C    GLY   105      72.340  49.529  51.607                      C 
ATOM   1561 O    GLY   105      72.164  48.833  52.606                      O 
ATOM   1562 N    GLU   106      71.443  50.463  51.277                      N 
ATOM   1563 H    GLU   106      71.585  51.062  50.476                      H 
ATOM   1564 CA   GLU   106      70.247  50.652  52.073                      CX
ATOM   1565 HA   GLU   106      70.320  50.082  52.999                      H1
ATOM   1566 CB   GLU   106      70.082  52.140  52.423                      2C
ATOM   1567 HB2  GLU   106      71.045  52.543  52.737                      HC
ATOM   1568 HB3  GLU   106      69.733  52.679  51.542                      HC
ATOM   1569 CG   GLU   106      69.065  52.304  53.558                      2C
ATOM   1570 HG2  GLU   106      68.083  52.144  53.112                      HC
ATOM   1571 HG3  GLU   106      69.292  51.486  54.241                      HC
ATOM   1572 CD   GLU   106      69.066  53.623  54.326                      CO
ATOM   1573 OE1  GLU   106      69.238  54.690  53.738                      O2
ATOM   1574 OE2  GLU   106      68.866  53.579  55.535                      O2
ATOM   1575 C    GLU   106      69.064  50.153  51.252                      C 
ATOM   1576 O    GLU   106      69.040  50.367  50.030                      O 
ATOM   1577 N    GLN   107      68.115  49.446  51.875                      N 
ATOM   1578 H    GLN   107      68.209  49.235  52.858                      H 
ATOM   1579 CA   GLN   107      66.939  48.944  51.167                      CX
ATOM   1580 HA   GLN   107      67.208  48.702  50.138                      H1
ATOM   1581 CB   GLN   107      66.389  47.679  51.841                      2C
ATOM   1582 HB2  GLN   107      66.277  47.912  52.899                      HC
ATOM   1583 HB3  GLN   107      65.408  47.493  51.404                      HC
ATOM   1584 CG   GLN   107      67.270  46.421  51.682                      2C
ATOM   1585 HG2  GLN   107      67.525  46.382  50.622                      HC
ATOM   1586 HG3  GLN   107      68.175  46.589  52.266                      HC
ATOM   1587 CD   GLN   107      66.663  45.067  52.093                      C 
ATOM   1588 OE1  GLN   107      65.793  44.919  52.960                      O 
ATOM   1589 NE2  GLN   107      67.125  43.988  51.488                      N 
ATOM   1590 HE21 GLN   107      66.754  43.080  51.728                      H 
ATOM   1591 HE22 GLN   107      67.848  44.076  50.787                      H 
ATOM   1592 C    GLN   107      65.842  50.003  51.135                      C 
ATOM   1593 O    GLN   107      65.424  50.469  52.196                      O 
ATOM   1594 N    TYR   108      65.391  50.464  49.962                      N 
ATOM   1595 H    TYR   108      65.820  50.118  49.115                      H 
ATOM   1596 CA   TYR   108      64.302  51.433  49.842                      CX
ATOM   1597 HA   TYR   108      64.066  51.826  50.831                      H1
ATOM   1598 CB   TYR   108      64.669  52.594  48.934                      CT
ATOM   1599 HB2  TYR   108      64.845  52.257  47.912                      HC
ATOM   1600 HB3  TYR   108      63.801  53.253  48.954                      HC
ATOM   1601 CG   TYR   108      65.879  53.342  49.431                      CA
ATOM   1602 CD1  TYR   108      65.774  54.209  50.499                      CA
ATOM   1603 HD1  TYR   108      64.805  54.425  50.948                      HA
ATOM   1604 CE1  TYR   108      66.914  54.806  50.998                      CA
ATOM   1605 HE1  TYR   108      66.847  55.525  51.814                      HA
ATOM   1606 CZ   TYR   108      68.132  54.530  50.424                      C 
ATOM   1607 OH   TYR   108      69.292  55.065  50.953                      OH
ATOM   1608 HH   TYR   108      69.134  55.617  51.722                      HO
ATOM   1609 CE2  TYR   108      68.234  53.676  49.346                      CA
ATOM   1610 HE2  TYR   108      69.203  53.475  48.888                      HA
ATOM   1611 CD2  TYR   108      67.103  53.077  48.849                      CA
ATOM   1612 HD2  TYR   108      67.175  52.397  48.000                      HA
ATOM   1613 C    TYR   108      63.062  50.775  49.249                      C 
ATOM   1614 O    TYR   108      63.151  49.756  48.532                      O 
ATOM   1615 N    MET   109      61.898  51.342  49.537                      N 
ATOM   1616 H    MET   109      61.876  52.187  50.090                      H 
ATOM   1617 CA   MET   109      60.641  50.827  49.011                      CX
ATOM   1618 HA   MET   109      60.876  50.121  48.215                      H1
ATOM   1619 CB   MET   109      59.770  50.125  50.043                      2C
ATOM   1620 HB2  MET   109      59.668  50.841  50.858                      HC
ATOM   1621 HB3  MET   109      58.805  49.992  49.553                      HC
ATOM   1622 CG   MET   109      60.247  48.786  50.598                      2C
ATOM   1623 HG2  MET   109      61.250  48.973  50.983                      H1
ATOM   1624 HG3  MET   109      59.576  48.561  51.426                      H1
ATOM   1625 SD   MET   109      60.297  47.379  49.479                      S 
ATOM   1626 CE   MET   109      58.546  47.289  49.237                      CT
ATOM   1627 HE1  MET   109      58.190  48.226  48.808                      H1
ATOM   1628 HE2  MET   109      58.314  46.468  48.558                      H1
ATOM   1629 HE3  MET   109      58.055  47.118  50.194                      H1
ATOM   1630 C    MET   109      59.829  52.002  48.546                      C 
ATOM   1631 O    MET   109      59.918  53.076  49.149                      O 
ATOM   1632 N    PHE   110      59.118  51.849  47.438                      N 
ATOM   1633 H    PHE   110      59.220  51.024  46.864                      H 
ATOM   1634 CA   PHE   110      58.178  52.870  47.015                      CX
ATOM   1635 HA   PHE   110      58.300  53.753  47.642                      H1
ATOM   1636 CB   PHE   110      58.403  53.275  45.549                      CT
ATOM   1637 HB2  PHE   110      57.695  54.072  45.322                      HC
ATOM   1638 HB3  PHE   110      59.420  53.660  45.469                      HC
ATOM   1639 CG   PHE   110      58.246  52.226  44.453                      CA
ATOM   1640 CD1  PHE   110      57.000  51.949  43.912                      CA
ATOM   1641 HD1  PHE   110      56.121  52.487  44.265                      HA
ATOM   1642 CE1  PHE   110      56.873  50.992  42.926                      CA
ATOM   1643 HE1  PHE   110      55.895  50.772  42.498                      HA
ATOM   1644 CZ   PHE   110      57.982  50.318  42.485                      CA
ATOM   1645 HZ   PHE   110      57.881  49.561  41.707                      HA
ATOM   1646 CE2  PHE   110      59.217  50.593  43.019                      CA
ATOM   1647 HE2  PHE   110      60.091  50.049  42.659                      HA
ATOM   1648 CD2  PHE   110      59.357  51.549  44.003                      CA
ATOM   1649 HD2  PHE   110      60.342  51.764  44.418                      HA
ATOM   1650 C    PHE   110      56.802  52.240  47.204                      C 
ATOM   1651 O    PHE   110      56.655  51.006  47.128                      O 
ATOM   1652 N    PHE   111      55.768  53.029  47.454                      N 
ATOM   1653 H    PHE   111      55.868  54.034  47.461                      H 
ATOM   1654 CA   PHE   111      54.465  52.464  47.764                      CX
ATOM   1655 HA   PHE   111      54.210  51.694  47.036                      H1
ATOM   1656 CB   PHE   111      54.484  51.817  49.193                      CT
ATOM   1657 HB2  PHE   111      53.489  51.514  49.517                      HC
ATOM   1658 HB3  PHE   111      55.139  50.946  49.170                      HC
ATOM   1659 CG   PHE   111      55.030  52.744  50.270                      CA
ATOM   1660 CD1  PHE   111      56.401  52.809  50.483                      CA
ATOM   1661 HD1  PHE   111      57.073  52.169  49.910                      HA
ATOM   1662 CE1  PHE   111      56.910  53.680  51.415                      CA
ATOM   1663 HE1  PHE   111      57.987  53.731  51.575                      HA
ATOM   1664 CZ   PHE   111      56.068  54.485  52.143                      CA
ATOM   1665 HZ   PHE   111      56.477  55.175  52.881                      HA
ATOM   1666 CE2  PHE   111      54.710  54.420  51.940                      CA
ATOM   1667 HE2  PHE   111      54.047  55.059  52.522                      HA
ATOM   1668 CD2  PHE   111      54.184  53.549  51.002                      CA
ATOM   1669 HD2  PHE   111      53.107  53.503  50.845                      HA
ATOM   1670 C    PHE   111      53.385  53.526  47.695                      C 
ATOM   1671 O    PHE   111      53.684  54.725  47.590                      O 
ATOM   1672 N    CY7   112      52.138  53.069  47.778                      N 
ATOM   1673 H    CY7   112      51.971  52.074  47.810                      H 
ATOM   1674 CA   CY7   112      50.995  53.960  47.819                      CX
ATOM   1675 HA   CY7   112      51.302  54.967  47.534                      H1
ATOM   1676 CB   CY7   112      49.912  53.489  46.852                      CT
ATOM   1677 HB3  CY7   112      49.595  52.482  47.123                      H1
ATOM   1678 HB2  CY7   112      50.309  53.483  45.836                      H1
ATOM   1679 SG   CY7   112      48.514  54.631  46.880                      SH
ATOM   1680 C    CY7   112      50.436  53.978  49.237                      C 
ATOM   1681 O    CY7   112      50.261  52.916  49.836                      O 
ATOM   1682 N    THR   113      50.127  55.138  49.829                      N 
ATOM   1683 H    THR   113      50.300  55.996  49.324                      H 
ATOM   1684 CA   THR   113      49.609  55.229  51.193                      CX
ATOM   1685 HA   THR   113      49.832  54.317  51.746                      H1
ATOM   1686 CB   THR   113      50.262  56.428  51.930                      3C
ATOM   1687 HB   THR   113      49.840  56.485  52.933                      H1
ATOM   1688 CG2  THR   113      51.764  56.280  52.024                      CT
ATOM   1689 HG21 THR   113      52.188  56.224  51.021                      HC
ATOM   1690 HG22 THR   113      52.183  57.140  52.546                      HC
ATOM   1691 HG23 THR   113      52.007  55.370  52.571                      HC
ATOM   1692 OG1  THR   113      49.948  57.621  51.207                      OH
ATOM   1693 HG1  THR   113      50.344  58.376  51.648                      HO
ATOM   1694 C    THR   113      48.093  55.361  51.281                      C 
ATOM   1695 O    THR   113      47.570  55.573  52.379                      O 
ATOM   1696 N    PHE   114      47.341  55.283  50.168                      N 
ATOM   1697 H    PHE   114      47.784  55.203  49.263                      H 
ATOM   1698 CA   PHE   114      45.884  55.314  50.224                      CX
ATOM   1699 HA   PHE   114      45.550  56.215  50.738                      H1
ATOM   1700 CB   PHE   114      45.296  55.315  48.789                      CT
ATOM   1701 HB2  PHE   114      45.702  56.134  48.195                      HC
ATOM   1702 HB3  PHE   114      45.542  54.366  48.313                      HC
ATOM   1703 CG   PHE   114      43.772  55.450  48.737                      CA
ATOM   1704 CD1  PHE   114      42.957  54.360  48.971                      CA
ATOM   1705 HD1  PHE   114      43.422  53.393  49.160                      HA
ATOM   1706 CE1  PHE   114      41.584  54.476  48.969                      CA
ATOM   1707 HE1  PHE   114      40.951  53.610  49.159                      HA
ATOM   1708 CZ   PHE   114      41.017  55.699  48.724                      CA
ATOM   1709 HZ   PHE   114      39.933  55.814  48.717                      HA
ATOM   1710 CE2  PHE   114      41.825  56.786  48.486                      CA
ATOM   1711 HE2  PHE   114      41.362  57.753  48.291                      HA
ATOM   1712 CD2  PHE   114      43.197  56.669  48.491                      CA
ATOM   1713 HD2  PHE   114      43.820  57.544  48.300                      HA
ATOM   1714 C    PHE   114      45.489  54.037  50.999                      C 
ATOM   1715 O    PHE   114      46.084  52.996  50.725                      O 
ATOM   1716 N    PRO   115      44.579  54.043  51.981                      N 
ATOM   1717 CD   PRO   115      43.755  55.180  52.350                      CT
ATOM   1718 HD2  PRO   115      42.902  55.253  51.676                      H1
ATOM   1719 HD3  PRO   115      44.342  56.097  52.292                      H1
ATOM   1720 CG   PRO   115      43.353  54.847  53.753                      CT
ATOM   1721 HG2  PRO   115      42.469  55.392  54.082                      HC
ATOM   1722 HG3  PRO   115      44.159  54.996  54.471                      HC
ATOM   1723 CB   PRO   115      43.065  53.407  53.573                      CT
ATOM   1724 HB2  PRO   115      42.181  53.170  52.981                      HC
ATOM   1725 HB3  PRO   115      42.992  52.922  54.546                      HC
ATOM   1726 CA   PRO   115      44.290  52.939  52.863                      CX
ATOM   1727 HA   PRO   115      45.107  52.912  53.584                      H1
ATOM   1728 C    PRO   115      44.143  51.578  52.217                      C 
ATOM   1729 O    PRO   115      43.414  51.422  51.242                      O 
ATOM   1730 N    GLY   116      44.899  50.600  52.706                      N 
ATOM   1731 H    GLY   116      45.520  50.798  53.478                      H 
ATOM   1732 CA   GLY   116      44.871  49.255  52.176                      CX
ATOM   1733 HA2  GLY   116      45.195  48.579  52.967                      H1
ATOM   1734 HA3  GLY   116      43.841  49.027  51.902                      H1
ATOM   1735 C    GLY   116      45.761  49.057  50.961                      C 
ATOM   1736 O    GLY   116      46.310  47.964  50.790                      O 
ATOM   1737 N    HI8   117      45.998  50.072  50.135                      N 
ATOM   1738 H    HI8   117      45.628  50.989  50.340                      H 
ATOM   1739 CA   HI8   117      46.729  49.888  48.897                      CX
ATOM   1740 HA   HI8   117      46.238  49.126  48.292                      H1
ATOM   1741 CB   HI8   117      46.782  51.183  48.099                      CT
ATOM   1742 HB2  HI8   117      47.144  52.033  48.677                      HC
ATOM   1743 HB3  HI8   117      47.470  50.985  47.277                      HC
ATOM   1744 CG   HI8   117      45.468  51.612  47.472                      CC
ATOM   1745 ND1  HI8   117      45.424  52.547  46.539                      NB
ATOM   1746 CE1  HI8   117      44.141  52.734  46.307                      CR
ATOM   1747 HE1  HI8   117      43.818  53.467  45.567                      H5
ATOM   1748 NE2  HI8   117      43.450  51.928  47.082                      NA
ATOM   1749 HE2  HI8   117      42.441  51.891  47.084                      H 
ATOM   1750 CD2  HI8   117      44.230  51.194  47.836                      CW
ATOM   1751 HD2  HI8   117      43.797  50.474  48.529                      H4
ATOM   1752 C    HI8   117      48.153  49.379  49.020                      C 
ATOM   1753 O    HI8   117      48.527  48.567  48.166                      O 
ATOM   1754 N    SER   118      48.943  49.700  50.056                      N 
ATOM   1755 H    SER   118      48.574  50.268  50.805                      H 
ATOM   1756 CA   SER   118      50.350  49.290  50.122                      CX
ATOM   1757 HA   SER   118      50.875  49.666  49.243                      H1
ATOM   1758 CB   SER   118      51.044  49.839  51.382                      2C
ATOM   1759 HB2  SER   118      52.095  49.552  51.332                      H1
ATOM   1760 HB3  SER   118      50.963  50.926  51.356                      H1
ATOM   1761 OG   SER   118      50.473  49.347  52.598                      OH
ATOM   1762 HG   SER   118      50.944  49.721  53.346                      HO
ATOM   1763 C    SER   118      50.527  47.787  50.106                      C 
ATOM   1764 O    SER   118      51.585  47.292  49.725                      O 
ATOM   1765 N    ALA   119      49.508  47.011  50.489                      N 
ATOM   1766 H    ALA   119      48.650  47.416  50.836                      H 
ATOM   1767 CA   ALA   119      49.616  45.561  50.438                      CX
ATOM   1768 HA   ALA   119      50.397  45.226  51.121                      H1
ATOM   1769 CB   ALA   119      48.291  44.911  50.852                      CT
ATOM   1770 HB1  ALA   119      47.502  45.230  50.171                      HC
ATOM   1771 HB2  ALA   119      48.390  43.826  50.811                      HC
ATOM   1772 HB3  ALA   119      48.039  45.215  51.868                      HC
ATOM   1773 C    ALA   119      49.986  45.092  49.031                      C 
ATOM   1774 O    ALA   119      50.795  44.176  48.863                      O 
ATOM   1775 N    LEU   120      49.468  45.743  47.988                      N 
ATOM   1776 H    LEU   120      48.839  46.524  48.107                      H 
ATOM   1777 CA   LEU   120      49.786  45.317  46.640                      CX
ATOM   1778 HA   LEU   120      50.414  44.427  46.675                      H1
ATOM   1779 CB   LEU   120      48.502  44.983  45.854                      2C
ATOM   1780 HB2  LEU   120      48.097  45.979  45.676                      HC
ATOM   1781 HB3  LEU   120      48.890  44.577  44.919                      HC
ATOM   1782 CG   LEU   120      47.384  44.061  46.392                      3C
ATOM   1783 HG   LEU   120      46.917  44.486  47.280                      HC
ATOM   1784 CD1  LEU   120      46.357  43.957  45.281                      CT
ATOM   1785 HD11 LEU   120      46.824  43.532  44.392                      HC
ATOM   1786 HD12 LEU   120      45.537  43.315  45.602                      HC
ATOM   1787 HD13 LEU   120      45.971  44.950  45.048                      HC
ATOM   1788 CD2  LEU   120      47.873  42.668  46.788                      CT
ATOM   1789 HD21 LEU   120      48.626  42.756  47.571                      HC
ATOM   1790 HD22 LEU   120      47.034  42.079  47.155                      HC
ATOM   1791 HD23 LEU   120      48.310  42.175  45.919                      HC
ATOM   1792 C    LEU   120      50.554  46.405  45.899                      C 
ATOM   1793 O    LEU   120      51.338  46.106  44.995                      O 
ATOM   1794 N    ME7   121      50.393  47.669  46.261                      N 
ATOM   1795 H    ME7   121      49.798  47.894  47.045                      H 
ATOM   1796 CA   ME7   121      51.038  48.764  45.547                      CX
ATOM   1797 HA   ME7   121      51.322  48.445  44.544                      H1
ATOM   1798 CB   ME7   121      50.079  49.932  45.430                      2C
ATOM   1799 HB2  ME7   121      49.880  50.286  46.441                      HC
ATOM   1800 HB3  ME7   121      50.592  50.713  44.867                      HC
ATOM   1801 CG   ME7   121      48.767  49.593  44.745                      2C
ATOM   1802 HG2  ME7   121      48.999  49.011  43.852                      H1
ATOM   1803 HG3  ME7   121      48.180  48.985  45.433                      H1
ATOM   1804 SD   ME7   121      47.810  51.044  44.274                      S 
ATOM   1805 CE   ME7   121      48.884  51.645  42.996                      CT
ATOM   1806 HE1  ME7   121      48.982  50.889  42.217                      H1
ATOM   1807 HE2  ME7   121      48.465  52.555  42.566                      H1
ATOM   1808 HE3  ME7   121      49.866  51.861  43.417                      H1
ATOM   1809 C    ME7   121      52.293  49.207  46.278                      C 
ATOM   1810 O    ME7   121      52.328  50.146  47.090                      O 
ATOM   1811 N    LYS   122      53.331  48.483  45.947                      N 
ATOM   1812 H    LYS   122      53.245  47.777  45.230                      H 
ATOM   1813 CA   LYS   122      54.615  48.667  46.573                      CX
ATOM   1814 HA   LYS   122      54.821  49.733  46.677                      H1
ATOM   1815 CB   LYS   122      54.646  48.017  47.978                      C8
ATOM   1816 HB2  LYS   122      55.605  48.285  48.422                      HC
ATOM   1817 HB3  LYS   122      53.841  48.477  48.550                      HC
ATOM   1818 CG   LYS   122      54.481  46.491  47.999                      C8
ATOM   1819 HG2  LYS   122      53.497  46.256  47.594                      HC
ATOM   1820 HG3  LYS   122      55.250  46.063  47.355                      HC
ATOM   1821 CD   LYS   122      54.606  45.911  49.385                      C8
ATOM   1822 HD2  LYS   122      55.540  46.213  49.859                      HC
ATOM   1823 HD3  LYS   122      53.767  46.204  50.016                      HC
ATOM   1824 CE   LYS   122      54.597  44.422  49.201                      C8
ATOM   1825 HE2  LYS   122      53.635  44.104  48.799                      HP
ATOM   1826 HE3  LYS   122      55.392  44.128  48.515                      HP
ATOM   1827 NZ   LYS   122      54.812  43.799  50.478                      N3
ATOM   1828 HZ1  LYS   122      54.076  44.071  51.113                      H 
ATOM   1829 HZ2  LYS   122      54.808  42.795  50.367                      H 
ATOM   1830 HZ3  LYS   122      55.704  44.094  50.850                      H 
ATOM   1831 C    LYS   122      55.653  48.001  45.685                      C 
ATOM   1832 O    LYS   122      55.319  47.114  44.877                      O 
ATOM   1833 N    GLY   123      56.912  48.408  45.825                      N 
ATOM   1834 H    GLY   123      57.128  49.171  46.451                      H 
ATOM   1835 CA   GLY   123      57.999  47.788  45.101                      CX
ATOM   1836 HA2  GLY   123      57.922  46.706  45.206                      H1
ATOM   1837 HA3  GLY   123      57.920  48.057  44.047                      H1
ATOM   1838 C    GLY   123      59.350  48.240  45.626                      C 
ATOM   1839 O    GLY   123      59.419  49.097  46.519                      O 
ATOM   1840 N    THR   124      60.437  47.715  45.079                      N 
ATOM   1841 H    THR   124      60.365  47.001  44.368                      H 
ATOM   1842 CA   THR   124      61.751  48.096  45.533                      CX
ATOM   1843 HA   THR   124      61.739  48.497  46.546                      H1
ATOM   1844 CB   THR   124      62.664  46.843  45.507                      3C
ATOM   1845 HB   THR   124      63.693  47.152  45.694                      H1
ATOM   1846 CG2  THR   124      62.231  45.835  46.576                      CT
ATOM   1847 HG21 THR   124      61.203  45.525  46.388                      HC
ATOM   1848 HG22 THR   124      62.885  44.964  46.540                      HC
ATOM   1849 HG23 THR   124      62.297  46.298  47.560                      HC
ATOM   1850 OG1  THR   124      62.608  46.253  44.208                      OH
ATOM   1851 HG1  THR   124      63.172  45.476  44.184                      HO
ATOM   1852 C    THR   124      62.354  49.212  44.723                      C 
ATOM   1853 O    THR   124      62.045  49.367  43.540                      O 
ATOM   1854 N    LEU   125      63.186  50.039  45.335                      N 
ATOM   1855 H    LEU   125      63.275  50.022  46.341                      H 
ATOM   1856 CA   LEU   125      64.009  50.977  44.585                      CX
ATOM   1857 HA   LEU   125      63.866  50.816  43.516                      H1
ATOM   1858 CB   LEU   125      63.633  52.415  44.915                      2C
ATOM   1859 HB2  LEU   125      62.567  52.448  44.691                      HC
ATOM   1860 HB3  LEU   125      63.787  52.596  45.978                      HC
ATOM   1861 CG   LEU   125      64.351  53.485  44.111                      3C
ATOM   1862 HG   LEU   125      64.800  53.024  43.231                      HC
ATOM   1863 CD1  LEU   125      63.379  54.572  43.673                      CT
ATOM   1864 HD11 LEU   125      62.930  55.034  44.552                      HC
ATOM   1865 HD12 LEU   125      63.914  55.329  43.098                      HC
ATOM   1866 HD13 LEU   125      62.597  54.133  43.054                      HC
ATOM   1867 CD2  LEU   125      65.495  54.018  44.951                      CT
ATOM   1868 HD21 LEU   125      66.181  53.205  45.189                      HC
ATOM   1869 HD22 LEU   125      66.027  54.790  44.394                      HC
ATOM   1870 HD23 LEU   125      65.102  54.444  45.874                      HC
ATOM   1871 C    LEU   125      65.433  50.665  45.054                      C 
ATOM   1872 O    LEU   125      65.681  50.506  46.260                      O 
ATOM   1873 N    THR   126      66.385  50.574  44.136                      N 
ATOM   1874 H    THR   126      66.149  50.677  43.159                      H 
ATOM   1875 CA   THR   126      67.756  50.256  44.482                      CX
ATOM   1876 HA   THR   126      68.022  50.444  45.522                      H1
ATOM   1877 CB   THR   126      67.894  48.754  44.204                      3C
ATOM   1878 HB   THR   126      67.138  48.220  44.779                      H1
ATOM   1879 CG2  THR   126      67.708  48.456  42.722                      CT
ATOM   1880 HG21 THR   126      68.464  48.990  42.145                      HC
ATOM   1881 HG22 THR   126      67.811  47.385  42.550                      HC
ATOM   1882 HG23 THR   126      66.716  48.781  42.407                      HC
ATOM   1883 OG1  THR   126      69.168  48.326  44.665                      OH
ATOM   1884 HG1  THR   126      69.270  47.386  44.497                      HO
ATOM   1885 C    THR   126      68.755  51.115  43.703                      C 
ATOM   1886 O    THR   126      68.559  51.368  42.509                      O 
ATOM   1887 N    LEU   127      69.805  51.587  44.382                      N 
ATOM   1888 H    LEU   127      69.872  51.376  45.367                      H 
ATOM   1889 CA   LEU   127      70.890  52.345  43.760                      CX
ATOM   1890 HA   LEU   127      70.465  53.067  43.062                      H1
ATOM   1891 CB   LEU   127      71.726  53.097  44.789                      2C
ATOM   1892 HB2  LEU   127      71.401  52.731  45.762                      HC
ATOM   1893 HB3  LEU   127      72.713  52.695  44.561                      HC
ATOM   1894 CG   LEU   127      71.792  54.606  44.816                      3C
ATOM   1895 HG   LEU   127      70.967  55.015  45.398                      HC
ATOM   1896 CD1  LEU   127      73.110  54.990  45.467                      CT
ATOM   1897 HD11 LEU   127      73.936  54.582  44.884                      HC
ATOM   1898 HD12 LEU   127      73.195  56.076  45.504                      HC
ATOM   1899 HD13 LEU   127      73.147  54.588  46.479                      HC
ATOM   1900 CD2  LEU   127      71.829  55.203  43.433                      CT
ATOM   1901 HD21 LEU   127      70.930  54.915  42.888                      HC
ATOM   1902 HD22 LEU   127      71.876  56.290  43.506                      HC
ATOM   1903 HD23 LEU   127      72.708  54.837  42.902                      HC
ATOM   1904 C    LEU   127      71.808  51.340  43.082                      C 
ATOM   1905 O    LEU   127      72.289  50.441  43.783                      O 
ATOM   1906 N    LYS   128      72.040  51.447  41.773                      N 
ATOM   1907 H    LYS   128      71.591  52.206  41.280                      H 
ATOM   1908 CA   LYS   128      72.861  50.523  41.012                      CX
ATOM   1909 HA   LYS   128      73.601  50.051  41.657                      H1
ATOM   1910 CB   LYS   128      71.961  49.424  40.407                      C8
ATOM   1911 HB2  LYS   128      71.087  49.925  39.989                      HC
ATOM   1912 HB3  LYS   128      72.530  48.956  39.603                      HC
ATOM   1913 CG   LYS   128      71.507  48.349  41.405                      C8
ATOM   1914 HG2  LYS   128      72.414  47.939  41.850                      HC
ATOM   1915 HG3  LYS   128      70.928  48.864  42.171                      HC
ATOM   1916 CD   LYS   128      70.667  47.208  40.809                      C8
ATOM   1917 HD2  LYS   128      69.695  47.590  40.498                      HC
ATOM   1918 HD3  LYS   128      71.182  46.784  39.947                      HC
ATOM   1919 CE   LYS   128      70.473  46.122  41.874                      C8
ATOM   1920 HE2  LYS   128      71.443  45.658  42.054                      HP
ATOM   1921 HE3  LYS   128      70.130  46.610  42.786                      HP
ATOM   1922 NZ   LYS   128      69.516  45.105  41.480                      N3
ATOM   1923 HZ1  LYS   128      69.835  44.653  40.635                      H 
ATOM   1924 HZ2  LYS   128      69.430  44.420  42.217                      H 
ATOM   1925 HZ3  LYS   128      68.618  45.535  41.313                      H 
ATOM   1926 C    LYS   128      73.614  51.282  39.914                      C 
ATOM   1927 O    LYS   128      73.993  50.703  38.899                      O2
ATOM   1928 OXT  LYS   128      73.849  52.476  40.081                      O2
TER
ATOM   1929 CU   COP   129      46.820  53.678  45.716                      CU
TER
END   
