# Supplementary material for: Tuning Structure and Dynamics of Blue Copper Azurin Junctions via Single Amino-Acid Mutations
Source: Biomolecules. 2019 Oct 15;9(10):611. doi: 10.3390/biom9100611 (PMC6843909; doi:10.3390/biom9100611)
Supplement: Supplementary file 1 [file biomolecules-09-00611-s001.zip › Supplementary File/O2_wild-type.pdb]

ATOM      1 N    ALA     1      66.717  58.736  60.501                      N3
ATOM      2 H1   ALA     1      67.616  58.281  60.427                      H 
ATOM      3 H2   ALA     1      65.994  58.031  60.500                      H 
ATOM      4 H3   ALA     1      66.759  59.416  61.246                      H 
ATOM      5 CA   ALA     1      66.501  59.507  59.290                      CX
ATOM      6 HA   ALA     1      65.687  59.189  58.639                      HP
ATOM      7 CB   ALA     1      66.325  60.999  59.603                      CT
ATOM      8 HB1  ALA     1      67.139  61.334  60.246                      HC
ATOM      9 HB2  ALA     1      66.338  61.570  58.674                      HC
ATOM     10 HB3  ALA     1      65.373  61.155  60.111                      HC
ATOM     11 C    ALA     1      67.811  59.281  58.534                      C 
ATOM     12 O    ALA     1      68.505  58.334  58.926                      O 
ATOM     13 N    GLU     2      68.201  60.081  57.525                      N 
ATOM     14 H    GLU     2      67.615  60.882  57.339                      H 
ATOM     15 CA   GLU     2      69.383  59.880  56.691                      CX
ATOM     16 HA   GLU     2      69.550  60.774  56.089                      H1
ATOM     17 CB   GLU     2      70.658  59.608  57.542                      2C
ATOM     18 HB2  GLU     2      70.616  60.323  58.364                      HC
ATOM     19 HB3  GLU     2      70.536  58.598  57.932                      HC
ATOM     20 CG   GLU     2      72.010  59.721  56.839                      2C
ATOM     21 HG2  GLU     2      71.934  59.158  55.909                      HC
ATOM     22 HG3  GLU     2      72.174  60.775  56.612                      HC
ATOM     23 CD   GLU     2      73.184  59.189  57.662                      CO
ATOM     24 OE1  GLU     2      73.340  59.582  58.818                      O2
ATOM     25 OE2  GLU     2      73.951  58.379  57.139                      O2
ATOM     26 C    GLU     2      68.997  58.667  55.841                      C 
ATOM     27 O    GLU     2      68.458  58.911  54.761                      O 
ATOM     28 N    CYX     3      69.061  57.393  56.251                      N 
ATOM     29 H    CYX     3      69.432  57.124  57.151                      H 
ATOM     30 CA   CYX     3      68.700  56.343  55.313                      CX
ATOM     31 HA   CYX     3      68.756  56.700  54.284                      H1
ATOM     32 CB   CYX     3      69.691  55.202  55.486                      2C
ATOM     33 HB2  CYX     3      69.536  54.729  56.455                      H1
ATOM     34 HB3  CYX     3      69.542  54.467  54.695                      H1
ATOM     35 SG   CYX     3      71.405  55.748  55.197                      S 
ATOM     36 C    CYX     3      67.273  55.835  55.371                      C 
ATOM     37 O    CYX     3      66.946  54.733  54.915                      O 
ATOM     38 N    SER     4      66.353  56.613  55.910                      N 
ATOM     39 H    SER     4      66.615  57.476  56.365                      H 
ATOM     40 CA   SER     4      64.944  56.260  55.859                      CX
ATOM     41 HA   SER     4      64.759  55.662  54.967                      H1
ATOM     42 CB   SER     4      64.511  55.454  57.087                      2C
ATOM     43 HB2  SER     4      63.427  55.350  57.052                      H1
ATOM     44 HB3  SER     4      64.972  54.469  57.018                      H1
ATOM     45 OG   SER     4      64.889  56.070  58.313                      OH
ATOM     46 HG   SER     4      64.595  55.527  59.048                      HO
ATOM     47 C    SER     4      64.138  57.545  55.813                      C 
ATOM     48 O    SER     4      64.658  58.617  56.197                      O 
ATOM     49 N    VAL     5      62.892  57.434  55.339                      N 
ATOM     50 H    VAL     5      62.589  56.565  54.923                      H 
ATOM     51 CA   VAL     5      61.974  58.555  55.335                      CX
ATOM     52 HA   VAL     5      62.164  59.276  56.130                      H1
ATOM     53 CB   VAL     5      62.099  59.288  53.954                      3C
ATOM     54 HB   VAL     5      63.160  59.415  53.738                      HC
ATOM     55 CG1  VAL     5      61.441  58.522  52.820                      CT
ATOM     56 HG11 VAL     5      60.380  58.395  53.034                      HC
ATOM     57 HG12 VAL     5      61.559  59.077  51.889                      HC
ATOM     58 HG13 VAL     5      61.911  57.544  52.721                      HC
ATOM     59 CG2  VAL     5      61.493  60.669  54.117                      CT
ATOM     60 HG21 VAL     5      62.035  61.215  54.889                      HC
ATOM     61 HG22 VAL     5      61.562  61.211  53.173                      HC
ATOM     62 HG23 VAL     5      60.446  60.575  54.405                      HC
ATOM     63 C    VAL     5      60.583  58.001  55.619                      C 
ATOM     64 O    VAL     5      60.272  56.853  55.275                      O 
ATOM     65 N    ASP     6      59.780  58.748  56.377                      N 
ATOM     66 H    ASP     6      60.125  59.618  56.757                      H 
ATOM     67 CA   ASP     6      58.393  58.382  56.635                      CX
ATOM     68 HA   ASP     6      58.257  57.333  56.371                      H1
ATOM     69 CB   ASP     6      57.984  58.576  58.101                      2C
ATOM     70 HB2  ASP     6      58.140  59.639  58.286                      HC
ATOM     71 HB3  ASP     6      56.919  58.352  58.148                      HC
ATOM     72 CG   ASP     6      58.724  57.760  59.164                      CO
ATOM     73 OD1  ASP     6      59.096  56.617  58.911                      O2
ATOM     74 OD2  ASP     6      58.912  58.271  60.270                      O2
ATOM     75 C    ASP     6      57.578  59.340  55.788                      C 
ATOM     76 O    ASP     6      57.814  60.556  55.786                      O 
ATOM     77 N    ILE     7      56.629  58.803  55.039                      N 
ATOM     78 H    ILE     7      56.493  57.803  55.010                      H 
ATOM     79 CA   ILE     7      55.835  59.624  54.166                      CX
ATOM     80 HA   ILE     7      55.893  60.683  54.417                      H1
ATOM     81 CB   ILE     7      56.443  59.393  52.746                      3C
ATOM     82 HB   ILE     7      57.505  59.640  52.771                      HC
ATOM     83 CG2  ILE     7      56.271  57.950  52.321                      CT
ATOM     84 HG21 ILE     7      55.210  57.703  52.295                      HC
ATOM     85 HG22 ILE     7      56.701  57.809  51.329                      HC
ATOM     86 HG23 ILE     7      56.779  57.298  53.032                      HC
ATOM     87 CG1  ILE     7      55.783  60.282  51.734                      2C
ATOM     88 HG12 ILE     7      54.768  59.927  51.561                      HC
ATOM     89 HG13 ILE     7      55.750  61.299  52.126                      HC
ATOM     90 CD1  ILE     7      56.563  60.269  50.408                      CT
ATOM     91 HD11 ILE     7      56.597  59.253  50.015                      HC
ATOM     92 HD12 ILE     7      56.068  60.920  49.688                      HC
ATOM     93 HD13 ILE     7      57.579  60.625  50.580                      HC
ATOM     94 C    ILE     7      54.367  59.229  54.356                      C 
ATOM     95 O    ILE     7      54.028  58.100  54.754                      O 
ATOM     96 N    GLN     8      53.456  60.165  54.133                      N 
ATOM     97 H    GLN     8      53.724  61.106  53.881                      H 
ATOM     98 CA   GLN     8      52.056  59.873  54.288                      CX
ATOM     99 HA   GLN     8      51.888  58.797  54.252                      H1
ATOM    100 CB   GLN     8      51.572  60.399  55.640                      2C
ATOM    101 HB2  GLN     8      50.489  60.277  55.623                      HC
ATOM    102 HB3  GLN     8      52.002  59.724  56.380                      HC
ATOM    103 CG   GLN     8      51.911  61.821  56.001                      2C
ATOM    104 HG2  GLN     8      52.935  62.025  55.686                      HC
ATOM    105 HG3  GLN     8      51.226  62.457  55.440                      HC
ATOM    106 CD   GLN     8      51.782  62.155  57.485                      C 
ATOM    107 OE1  GLN     8      51.763  61.307  58.377                      O 
ATOM    108 NE2  GLN     8      51.712  63.434  57.816                      N 
ATOM    109 HE21 GLN     8      51.626  63.697  58.787                      H 
ATOM    110 HE22 GLN     8      51.745  64.142  57.096                      H 
ATOM    111 C    GLN     8      51.310  60.503  53.152                      C 
ATOM    112 O    GLN     8      51.732  61.515  52.594                      O 
ATOM    113 N    GLY     9      50.264  59.807  52.767                      N 
ATOM    114 H    GLY     9      50.099  58.913  53.207                      H 
ATOM    115 CA   GLY     9      49.341  60.251  51.751                      CX
ATOM    116 HA2  GLY     9      49.590  61.244  51.376                      H1
ATOM    117 HA3  GLY     9      49.282  59.553  50.916                      H1
ATOM    118 C    GLY     9      47.999  60.308  52.440                      C 
ATOM    119 O    GLY     9      47.577  59.342  53.100                      O 
ATOM    120 N    ASN    10      47.316  61.435  52.311                      N 
ATOM    121 H    ASN    10      47.658  62.176  51.716                      H 
ATOM    122 CA   ASN    10      46.101  61.669  53.074                      CX
ATOM    123 HA   ASN    10      45.978  60.904  53.841                      H1
ATOM    124 CB   ASN    10      46.197  63.052  53.765                      2C
ATOM    125 HB2  ASN    10      45.319  63.153  54.402                      HC
ATOM    126 HB3  ASN    10      47.094  63.029  54.384                      HC
ATOM    127 CG   ASN    10      46.272  64.262  52.846                      C 
ATOM    128 OD1  ASN    10      45.939  64.217  51.654                      O 
ATOM    129 ND2  ASN    10      46.707  65.395  53.365                      N 
ATOM    130 HD21 ASN    10      46.771  66.221  52.786                      H 
ATOM    131 HD22 ASN    10      46.974  65.432  54.338                      H 
ATOM    132 C    ASN    10      44.842  61.584  52.245                      C 
ATOM    133 O    ASN    10      44.906  61.221  51.076                      O 
ATOM    134 N    ASP    11      43.671  61.917  52.783                      N 
ATOM    135 H    ASP    11      43.632  62.188  53.755                      H 
ATOM    136 CA   ASP    11      42.437  61.875  52.034                      CX
ATOM    137 HA   ASP    11      42.405  60.975  51.421                      H1
ATOM    138 CB   ASP    11      41.260  61.861  52.973                      2C
ATOM    139 HB2  ASP    11      41.483  62.639  53.703                      HC
ATOM    140 HB3  ASP    11      40.387  62.151  52.389                      HC
ATOM    141 CG   ASP    11      40.975  60.557  53.695                      CO
ATOM    142 OD1  ASP    11      41.535  59.510  53.363                      O2
ATOM    143 OD2  ASP    11      40.143  60.601  54.598                      O2
ATOM    144 C    ASP    11      42.258  63.030  51.081                      C 
ATOM    145 O    ASP    11      41.291  63.075  50.331                      O 
ATOM    146 N    GLN    12      43.157  64.002  51.071                      N 
ATOM    147 H    GLN    12      43.933  63.995  51.718                      H 
ATOM    148 CA   GLN    12      43.042  65.109  50.155                      CX
ATOM    149 HA   GLN    12      42.020  65.180  49.782                      H1
ATOM    150 CB   GLN    12      43.394  66.413  50.861                      2C
ATOM    151 HB2  GLN    12      44.144  66.215  51.627                      HC
ATOM    152 HB3  GLN    12      43.797  67.117  50.133                      HC
ATOM    153 CG   GLN    12      42.143  67.014  51.514                      2C
ATOM    154 HG2  GLN    12      41.448  67.372  50.755                      HC
ATOM    155 HG3  GLN    12      41.685  66.196  52.069                      HC
ATOM    156 CD   GLN    12      42.436  68.153  52.480                      C 
ATOM    157 OE1  GLN    12      42.412  67.949  53.697                      O 
ATOM    158 NE2  GLN    12      42.783  69.351  52.021                      N 
ATOM    159 HE21 GLN    12      42.976  70.101  52.670                      H 
ATOM    160 HE22 GLN    12      42.853  69.506  51.025                      H 
ATOM    161 C    GLN    12      43.967  64.890  48.981                      C 
ATOM    162 O    GLN    12      44.391  65.844  48.328                      O 
ATOM    163 N    MET    13      44.281  63.614  48.725                      N 
ATOM    164 H    MET    13      43.989  62.907  49.384                      H 
ATOM    165 CA   MET    13      45.066  63.202  47.579                      CX
ATOM    166 HA   MET    13      45.270  62.132  47.590                      H1
ATOM    167 CB   MET    13      44.228  63.524  46.351                      2C
ATOM    168 HB2  MET    13      43.196  63.334  46.643                      HC
ATOM    169 HB3  MET    13      44.365  64.591  46.175                      HC
ATOM    170 CG   MET    13      44.540  62.764  45.091                      2C
ATOM    171 HG2  MET    13      45.583  62.929  44.819                      H1
ATOM    172 HG3  MET    13      44.374  61.700  45.260                      H1
ATOM    173 SD   MET    13      43.479  63.323  43.742                      S 
ATOM    174 CE   MET    13      41.914  62.616  44.163                      CT
ATOM    175 HE1  MET    13      41.595  62.993  45.135                      H1
ATOM    176 HE2  MET    13      41.177  62.889  43.408                      H1
ATOM    177 HE3  MET    13      42.005  61.531  44.206                      H1
ATOM    178 C    MET    13      46.421  63.907  47.565                      C 
ATOM    179 O    MET    13      46.869  64.437  46.544                      O 
ATOM    180 N    GLN    14      47.096  64.005  48.711                      N 
ATOM    181 H    GLN    14      46.712  63.655  49.576                      H 
ATOM    182 CA   GLN    14      48.390  64.656  48.748                      CX
ATOM    183 HA   GLN    14      48.800  64.714  47.739                      H1
ATOM    184 CB   GLN    14      48.271  66.075  49.309                      2C
ATOM    185 HB2  GLN    14      47.587  66.037  50.156                      HC
ATOM    186 HB3  GLN    14      49.260  66.376  49.654                      HC
ATOM    187 CG   GLN    14      47.761  67.083  48.291                      2C
ATOM    188 HG2  GLN    14      48.365  66.995  47.387                      HC
ATOM    189 HG3  GLN    14      46.732  66.802  48.068                      HC
ATOM    190 CD   GLN    14      47.780  68.530  48.747                      C 
ATOM    191 OE1  GLN    14      48.768  69.043  49.275                      O 
ATOM    192 NE2  GLN    14      46.702  69.270  48.545                      N 
ATOM    193 HE21 GLN    14      46.694  70.236  48.841                      H 
ATOM    194 HE22 GLN    14      45.893  68.866  48.096                      H 
ATOM    195 C    GLN    14      49.415  63.901  49.580                      C 
ATOM    196 O    GLN    14      49.067  63.230  50.557                      O 
ATOM    197 N    PHE    15      50.677  63.933  49.159                      N 
ATOM    198 H    PHE    15      50.892  64.365  48.271                      H 
ATOM    199 CA   PHE    15      51.766  63.426  49.952                      CX
ATOM    200 HA   PHE    15      51.402  62.580  50.534                      H1
ATOM    201 CB   PHE    15      52.960  62.967  49.117                      CT
ATOM    202 HB2  PHE    15      53.069  63.655  48.278                      HC
ATOM    203 HB3  PHE    15      53.869  62.982  49.718                      HC
ATOM    204 CG   PHE    15      52.854  61.575  48.526                      CA
ATOM    205 CD1  PHE    15      52.476  60.502  49.314                      CA
ATOM    206 HD1  PHE    15      52.227  60.652  50.364                      HA
ATOM    207 CE1  PHE    15      52.415  59.237  48.764                      CA
ATOM    208 HE1  PHE    15      52.118  58.390  49.382                      HA
ATOM    209 CZ   PHE    15      52.730  59.044  47.433                      CA
ATOM    210 HZ   PHE    15      52.680  58.043  47.004                      HA
ATOM    211 CE2  PHE    15      53.107  60.112  46.647                      CA
ATOM    212 HE2  PHE    15      53.356  59.956  45.597                      HA
ATOM    213 CD2  PHE    15      53.170  61.383  47.192                      CA
ATOM    214 HD2  PHE    15      53.468  62.228  46.571                      HA
ATOM    215 C    PHE    15      52.255  64.574  50.813                      C 
ATOM    216 O    PHE    15      52.177  65.742  50.428                      O 
ATOM    217 N    ASN    16      52.809  64.238  51.968                      N 
ATOM    218 H    ASN    16      52.839  63.270  52.254                      H 
ATOM    219 CA   ASN    16      53.362  65.238  52.864                      CX
ATOM    220 HA   ASN    16      52.691  66.096  52.911                      H1
ATOM    221 CB   ASN    16      53.537  64.674  54.281                      2C
ATOM    222 HB2  ASN    16      53.784  65.505  54.942                      HC
ATOM    223 HB3  ASN    16      52.584  64.241  54.583                      HC
ATOM    224 CG   ASN    16      54.616  63.612  54.411                      C 
ATOM    225 OD1  ASN    16      54.666  62.695  53.603                      O 
ATOM    226 ND2  ASN    16      55.522  63.634  55.372                      N 
ATOM    227 HD21 ASN    16      56.221  62.907  55.419                      H 
ATOM    228 HD22 ASN    16      55.512  64.378  56.055                      H 
ATOM    229 C    ASN    16      54.712  65.753  52.389                      C 
ATOM    230 O    ASN    16      55.309  66.580  53.078                      O 
ATOM    231 N    THR    17      55.294  65.279  51.290                      N 
ATOM    232 H    THR    17      54.874  64.511  50.787                      H 
ATOM    233 CA   THR    17      56.545  65.819  50.798                      CX
ATOM    234 HA   THR    17      56.629  66.897  50.937                      H1
ATOM    235 CB   THR    17      57.771  65.126  51.494                      3C
ATOM    236 HB   THR    17      57.712  65.362  52.556                      H1
ATOM    237 CG2  THR    17      57.821  63.607  51.311                      CT
ATOM    238 HG21 THR    17      57.882  63.371  50.248                      HC
ATOM    239 HG22 THR    17      58.697  63.208  51.822                      HC
ATOM    240 HG23 THR    17      56.921  63.160  51.732                      HC
ATOM    241 OG1  THR    17      58.932  65.787  50.971                      OH
ATOM    242 HG1  THR    17      59.721  65.405  51.362                      HO
ATOM    243 C    THR    17      56.532  65.571  49.306                      C 
ATOM    244 O    THR    17      55.831  64.700  48.782                      O 
ATOM    245 N    ASN    18      57.286  66.397  48.595                      N 
ATOM    246 H    ASN    18      57.779  67.161  49.035                      H 
ATOM    247 CA   ASN    18      57.381  66.256  47.153                      CX
ATOM    248 HA   ASN    18      56.962  65.300  46.840                      H1
ATOM    249 CB   ASN    18      56.590  67.389  46.467                      2C
ATOM    250 HB2  ASN    18      57.073  68.321  46.764                      HC
ATOM    251 HB3  ASN    18      56.663  67.272  45.386                      HC
ATOM    252 CG   ASN    18      55.108  67.460  46.853                      C 
ATOM    253 OD1  ASN    18      54.684  68.429  47.488                      O 
ATOM    254 ND2  ASN    18      54.251  66.495  46.562                      N 
ATOM    255 HD21 ASN    18      53.283  66.584  46.836                      H 
ATOM    256 HD22 ASN    18      54.569  65.674  46.067                      H 
ATOM    257 C    ASN    18      58.854  66.272  46.719                      C 
ATOM    258 O    ASN    18      59.171  66.518  45.559                      O 
ATOM    259 N    ALA    19      59.785  65.941  47.628                      N 
ATOM    260 H    ALA    19      59.481  65.684  48.556                      H 
ATOM    261 CA   ALA    19      61.203  65.905  47.336                      CX
ATOM    262 HA   ALA    19      61.401  65.465  46.359                      H1
ATOM    263 CB   ALA    19      61.798  67.287  47.370                      CT
ATOM    264 HB1  ALA    19      61.616  67.738  48.345                      HC
ATOM    265 HB2  ALA    19      62.872  67.225  47.193                      HC
ATOM    266 HB3  ALA    19      61.338  67.901  46.595                      HC
ATOM    267 C    ALA    19      61.903  65.076  48.392                      C 
ATOM    268 O    ALA    19      61.755  65.345  49.587                      O 
ATOM    269 N    ILE    20      62.630  64.029  48.007                      N 
ATOM    270 H    ILE    20      62.670  63.824  47.019                      H 
ATOM    271 CA   ILE    20      63.376  63.173  48.921                      CX
ATOM    272 HA   ILE    20      63.308  63.586  49.927                      H1
ATOM    273 CB   ILE    20      62.788  61.723  48.911                      3C
ATOM    274 HB   ILE    20      62.760  61.353  47.886                      HC
ATOM    275 CG2  ILE    20      63.657  60.807  49.755                      CT
ATOM    276 HG21 ILE    20      63.686  61.176  50.780                      HC
ATOM    277 HG22 ILE    20      63.242  59.799  49.743                      HC
ATOM    278 HG23 ILE    20      64.668  60.788  49.348                      HC
ATOM    279 CG1  ILE    20      61.370  61.705  49.483                      2C
ATOM    280 HG12 ILE    20      61.441  61.920  50.549                      HC
ATOM    281 HG13 ILE    20      60.805  62.496  48.990                      HC
ATOM    282 CD1  ILE    20      60.655  60.360  49.278                      CT
ATOM    283 HD11 ILE    20      61.220  59.569  49.771                      HC
ATOM    284 HD12 ILE    20      59.654  60.412  49.705                      HC
ATOM    285 HD13 ILE    20      60.584  60.145  48.212                      HC
ATOM    286 C    ILE    20      64.802  63.198  48.372                      C 
ATOM    287 O    ILE    20      65.042  63.239  47.160                      O 
ATOM    288 N    THR    21      65.760  63.240  49.278                      N 
ATOM    289 H    THR    21      65.513  63.325  50.253                      H 
ATOM    290 CA   THR    21      67.164  63.191  48.927                      CX
ATOM    291 HA   THR    21      67.321  63.127  47.850                      H1
ATOM    292 CB   THR    21      67.830  64.469  49.443                      3C
ATOM    293 HB   THR    21      67.586  64.560  50.501                      H1
ATOM    294 CG2  THR    21      69.328  64.480  49.270                      CT
ATOM    295 HG21 THR    21      69.573  64.390  48.211                      HC
ATOM    296 HG22 THR    21      69.732  65.415  49.657                      HC
ATOM    297 HG23 THR    21      69.764  63.643  49.815                      HC
ATOM    298 OG1  THR    21      67.221  65.535  48.711                      OH
ATOM    299 HG1  THR    21      67.599  66.372  48.990                      HO
ATOM    300 C    THR    21      67.741  61.939  49.577                      C 
ATOM    301 O    THR    21      67.513  61.666  50.761                      O 
ATOM    302 N    VAL    22      68.437  61.119  48.806                      N 
ATOM    303 H    VAL    22      68.585  61.347  47.833                      H 
ATOM    304 CA   VAL    22      69.019  59.892  49.322                      CX
ATOM    305 HA   VAL    22      68.617  59.650  50.305                      H1
ATOM    306 CB   VAL    22      68.694  58.728  48.354                      3C
ATOM    307 HB   VAL    22      69.021  59.012  47.354                      HC
ATOM    308 CG1  VAL    22      69.391  57.437  48.769                      CT
ATOM    309 HG11 VAL    22      69.064  57.152  49.769                      HC
ATOM    310 HG12 VAL    22      69.138  56.645  48.065                      HC
ATOM    311 HG13 VAL    22      70.470  57.590  48.770                      HC
ATOM    312 CG2  VAL    22      67.191  58.517  48.350                      CT
ATOM    313 HG21 VAL    22      66.697  59.430  48.016                      HC
ATOM    314 HG22 VAL    22      66.940  57.700  47.673                      HC
ATOM    315 HG23 VAL    22      66.856  58.270  49.357                      HC
ATOM    316 C    VAL    22      70.506  60.215  49.354                      C 
ATOM    317 O    VAL    22      71.068  60.693  48.367                      O 
ATOM    318 N    ASH    23      71.133  60.017  50.493                      N 
ATOM    319 H    ASH    23      70.618  59.702  51.302                      H 
ATOM    320 CA   ASH    23      72.551  60.255  50.634                      CX
ATOM    321 HA   ASH    23      72.851  61.149  50.086                      H1
ATOM    322 CB   ASH    23      72.857  60.463  52.107                      2C
ATOM    323 HB2  ASH    23      72.123  61.186  52.462                      HC
ATOM    324 HB3  ASH    23      72.674  59.498  52.579                      HC
ATOM    325 CG   ASH    23      74.264  60.948  52.466                      C 
ATOM    326 OD1  ASH    23      75.063  61.273  51.586                      O 
ATOM    327 OD2  ASH    23      74.560  61.003  53.662                      OH
ATOM    328 HD2  ASH    23      75.462  61.320  53.755                      HO
ATOM    329 C    ASH    23      73.314  59.055  50.083                      C 
ATOM    330 O    ASH    23      72.959  57.899  50.358                      O 
ATOM    331 N    LYS    24      74.386  59.310  49.333                      N 
ATOM    332 H    LYS    24      74.612  60.278  49.149                      H 
ATOM    333 CA   LYS    24      75.231  58.279  48.741                      CX
ATOM    334 HA   LYS    24      74.634  57.622  48.109                      H1
ATOM    335 CB   LYS    24      76.307  58.920  47.891                      C8
ATOM    336 HB2  LYS    24      76.642  59.805  48.433                      HC
ATOM    337 HB3  LYS    24      77.123  58.200  47.832                      HC
ATOM    338 CG   LYS    24      75.884  59.315  46.497                      C8
ATOM    339 HG2  LYS    24      75.833  58.425  45.870                      HC
ATOM    340 HG3  LYS    24      74.902  59.787  46.538                      HC
ATOM    341 CD   LYS    24      76.896  60.297  45.906                      C8
ATOM    342 HD2  LYS    24      76.875  61.223  46.481                      HC
ATOM    343 HD3  LYS    24      77.893  59.860  45.959                      HC
ATOM    344 CE   LYS    24      76.548  60.596  44.446                      C8
ATOM    345 HE2  LYS    24      76.881  59.754  43.839                      HP
ATOM    346 HE3  LYS    24      75.465  60.693  44.369                      HP
ATOM    347 NZ   LYS    24      77.178  61.815  43.968                      N3
ATOM    348 HZ1  LYS    24      78.182  61.725  44.038                      H 
ATOM    349 HZ2  LYS    24      76.921  61.971  43.004                      H 
ATOM    350 HZ3  LYS    24      76.870  62.596  44.529                      H 
ATOM    351 C    LYS    24      75.907  57.382  49.773                      C 
ATOM    352 O    LYS    24      76.412  56.322  49.410                      O 
ATOM    353 N    SER    25      75.970  57.760  51.055                      N 
ATOM    354 H    SER    25      75.666  58.684  51.325                      H 
ATOM    355 CA   SER    25      76.504  56.878  52.087                      CX
ATOM    356 HA   SER    25      77.401  56.377  51.721                      H1
ATOM    357 CB   SER    25      76.868  57.681  53.328                      2C
ATOM    358 HB2  SER    25      76.797  57.051  54.214                      H1
ATOM    359 HB3  SER    25      77.884  58.067  53.238                      H1
ATOM    360 OG   SER    25      75.964  58.759  53.444                      OH
ATOM    361 HG   SER    25      76.181  59.276  54.223                      HO
ATOM    362 C    SER    25      75.518  55.787  52.477                      C 
ATOM    363 O    SER    25      75.880  54.797  53.131                      O 
ATOM    364 N    CYX    26      74.246  55.946  52.112                      N 
ATOM    365 H    CYX    26      73.923  56.779  51.641                      H 
ATOM    366 CA   CYX    26      73.280  54.909  52.413                      CX
ATOM    367 HA   CYX    26      73.401  54.576  53.443                      H1
ATOM    368 CB   CYX    26      71.861  55.444  52.237                      2C
ATOM    369 HB2  CYX    26      71.757  55.879  51.243                      H1
ATOM    370 HB3  CYX    26      71.148  54.628  52.353                      H1
ATOM    371 SG   CYX    26      71.539  56.748  53.455                      S 
ATOM    372 C    CYX    26      73.511  53.734  51.489                      C 
ATOM    373 O    CYX    26      73.712  53.867  50.281                      O 
ATOM    374 N    LYS    27      73.568  52.553  52.071                      N 
ATOM    375 H    LYS    27      73.535  52.460  53.076                      H 
ATOM    376 CA   LYS    27      73.688  51.352  51.275                      CX
ATOM    377 HA   LYS    27      74.340  51.527  50.419                      H1
ATOM    378 CB   LYS    27      74.292  50.240  52.129                      C8
ATOM    379 HB2  LYS    27      73.678  50.139  53.024                      HC
ATOM    380 HB3  LYS    27      74.246  49.317  51.551                      HC
ATOM    381 CG   LYS    27      75.745  50.517  52.535                      C8
ATOM    382 HG2  LYS    27      76.381  50.484  51.650                      HC
ATOM    383 HG3  LYS    27      75.811  51.505  52.992                      HC
ATOM    384 CD   LYS    27      76.209  49.463  53.534                      C8
ATOM    385 HD2  LYS    27      75.550  49.497  54.401                      HC
ATOM    386 HD3  LYS    27      76.137  48.484  53.060                      HC
ATOM    387 CE   LYS    27      77.652  49.707  53.981                      C8
ATOM    388 HE2  LYS    27      78.313  49.561  53.126                      HP
ATOM    389 HE3  LYS    27      77.740  50.734  54.336                      HP
ATOM    390 NZ   LYS    27      78.030  48.791  55.048                      N3
ATOM    391 HZ1  LYS    27      77.950  47.840  54.719                      H 
ATOM    392 HZ2  LYS    27      78.985  48.972  55.324                      H 
ATOM    393 HZ3  LYS    27      77.419  48.927  55.840                      H 
ATOM    394 C    LYS    27      72.292  50.989  50.815                      C 
ATOM    395 O    LYS    27      72.060  50.635  49.664                      O 
ATOM    396 N    GLN    28      71.324  51.113  51.715                      N 
ATOM    397 H    GLN    28      71.577  51.467  52.626                      H 
ATOM    398 CA   GLN    28      69.934  50.801  51.462                      CX
ATOM    399 HA   GLN    28      69.791  50.555  50.410                      H1
ATOM    400 CB   GLN    28      69.515  49.614  52.298                      2C
ATOM    401 HB2  GLN    28      69.700  49.914  53.329                      HC
ATOM    402 HB3  GLN    28      68.442  49.517  52.135                      HC
ATOM    403 CG   GLN    28      70.189  48.283  52.031                      2C
ATOM    404 HG2  GLN    28      70.169  48.101  50.956                      HC
ATOM    405 HG3  GLN    28      71.224  48.321  52.373                      HC
ATOM    406 CD   GLN    28      69.486  47.129  52.733                      C 
ATOM    407 OE1  GLN    28      69.183  46.081  52.148                      O 
ATOM    408 NE2  GLN    28      69.167  47.245  54.007                      N 
ATOM    409 HE21 GLN    28      68.701  46.484  54.479                      H 
ATOM    410 HE22 GLN    28      69.391  48.095  54.505                      H 
ATOM    411 C    GLN    28      69.085  52.014  51.868                      C 
ATOM    412 O    GLN    28      69.542  52.806  52.707                      O 
ATOM    413 N    PHE    29      67.873  52.203  51.352                      N 
ATOM    414 H    PHE    29      67.526  51.575  50.641                      H 
ATOM    415 CA   PHE    29      67.022  53.308  51.774                      CX
ATOM    416 HA   PHE    29      67.418  53.766  52.680                      H1
ATOM    417 CB   PHE    29      66.979  54.353  50.684                      CT
ATOM    418 HB2  PHE    29      67.972  54.577  50.292                      HC
ATOM    419 HB3  PHE    29      66.348  53.977  49.879                      HC
ATOM    420 CG   PHE    29      66.377  55.678  51.126                      CA
ATOM    421 CD1  PHE    29      67.124  56.551  51.899                      CA
ATOM    422 HD1  PHE    29      68.124  56.263  52.224                      HA
ATOM    423 CE1  PHE    29      66.608  57.782  52.259                      CA
ATOM    424 HE1  PHE    29      67.194  58.473  52.865                      HA
ATOM    425 CZ   PHE    29      65.345  58.132  51.846                      CA
ATOM    426 HZ   PHE    29      64.929  59.100  52.125                      HA
ATOM    427 CE2  PHE    29      64.605  57.259  51.078                      CA
ATOM    428 HE2  PHE    29      63.606  57.555  50.758                      HA
ATOM    429 CD2  PHE    29      65.110  56.026  50.713                      CA
ATOM    430 HD2  PHE    29      64.508  55.348  50.108                      HA
ATOM    431 C    PHE    29      65.627  52.747  52.043                      C 
ATOM    432 O    PHE    29      65.134  51.906  51.274                      O 
ATOM    433 N    THR    30      65.005  53.162  53.155                      N 
ATOM    434 H    THR    30      65.451  53.847  53.749                      H 
ATOM    435 CA   THR    30      63.702  52.648  53.552                      CX
ATOM    436 HA   THR    30      63.361  51.879  52.858                      H1
ATOM    437 CB   THR    30      63.764  52.042  54.968                      3C
ATOM    438 HB   THR    30      64.108  52.829  55.640                      H1
ATOM    439 CG2  THR    30      62.434  51.494  55.467                      CT
ATOM    440 HG21 THR    30      62.090  50.707  54.796                      HC
ATOM    441 HG22 THR    30      62.562  51.086  56.469                      HC
ATOM    442 HG23 THR    30      61.697  52.297  55.493                      HC
ATOM    443 OG1  THR    30      64.734  51.000  54.903                      OH
ATOM    444 HG1  THR    30      64.815  50.584  55.764                      HO
ATOM    445 C    THR    30      62.670  53.752  53.539                      C 
ATOM    446 O    THR    30      62.881  54.835  54.095                      O 
ATOM    447 N    VAL    31      61.558  53.476  52.887                      N 
ATOM    448 H    VAL    31      61.478  52.601  52.389                      H 
ATOM    449 CA   VAL    31      60.443  54.400  52.835                      CX
ATOM    450 HA   VAL    31      60.718  55.348  53.297                      H1
ATOM    451 CB   VAL    31      60.081  54.659  51.359                      3C
ATOM    452 HB   VAL    31      59.949  53.701  50.857                      HC
ATOM    453 CG1  VAL    31      58.800  55.469  51.249                      CT
ATOM    454 HG11 VAL    31      58.932  56.428  51.750                      HC
ATOM    455 HG12 VAL    31      58.566  55.639  50.198                      HC
ATOM    456 HG13 VAL    31      57.983  54.923  51.719                      HC
ATOM    457 CG2  VAL    31      61.208  55.442  50.707                      CT
ATOM    458 HG21 VAL    31      62.132  54.866  50.764                      HC
ATOM    459 HG22 VAL    31      60.963  55.631  49.662                      HC
ATOM    460 HG23 VAL    31      61.340  56.392  51.226                      HC
ATOM    461 C    VAL    31      59.298  53.747  53.602                      C 
ATOM    462 O    VAL    31      58.948  52.597  53.323                      O 
ATOM    463 N    ASN    32      58.737  54.442  54.598                      N 
ATOM    464 H    ASN    32      59.079  55.374  54.787                      H 
ATOM    465 CA   ASN    32      57.630  53.930  55.410                      CX
ATOM    466 HA   ASN    32      57.473  52.877  55.179                      H1
ATOM    467 CB   ASN    32      57.919  54.065  56.902                      2C
ATOM    468 HB2  ASN    32      58.170  55.114  57.064                      HC
ATOM    469 HB3  ASN    32      57.027  53.812  57.475                      HC
ATOM    470 CG   ASN    32      59.073  53.208  57.396                      C 
ATOM    471 OD1  ASN    32      58.990  51.991  57.416                      O 
ATOM    472 ND2  ASN    32      60.176  53.766  57.861                      N 
ATOM    473 HD21 ASN    32      60.935  53.184  58.186                      H 
ATOM    474 HD22 ASN    32      60.256  54.773  57.889                      H 
ATOM    475 C    ASN    32      56.405  54.761  55.085                      C 
ATOM    476 O    ASN    32      56.379  55.985  55.290                      O 
ATOM    477 N    LEU    33      55.358  54.149  54.592                      N 
ATOM    478 H    LEU    33      55.350  53.143  54.511                      H 
ATOM    479 CA   LEU    33      54.200  54.882  54.138                      CX
ATOM    480 HA   LEU    33      54.401  55.954  54.145                      H1
ATOM    481 CB   LEU    33      53.865  54.456  52.703                      2C
ATOM    482 HB2  LEU    33      54.778  54.671  52.148                      HC
ATOM    483 HB3  LEU    33      53.730  53.377  52.775                      HC
ATOM    484 CG   LEU    33      52.645  55.084  51.960                      3C
ATOM    485 HG   LEU    33      51.797  55.077  52.644                      HC
ATOM    486 CD1  LEU    33      52.910  56.500  51.500                      CT
ATOM    487 HD11 LEU    33      53.759  56.508  50.815                      HC
ATOM    488 HD12 LEU    33      52.029  56.888  50.989                      HC
ATOM    489 HD13 LEU    33      53.135  57.127  52.363                      HC
ATOM    490 CD2  LEU    33      52.351  54.229  50.757                      CT
ATOM    491 HD21 LEU    33      52.117  53.215  51.080                      HC
ATOM    492 HD22 LEU    33      51.501  54.643  50.215                      HC
ATOM    493 HD23 LEU    33      53.223  54.209  50.103                      HC
ATOM    494 C    LEU    33      53.022  54.598  55.056                      C 
ATOM    495 O    LEU    33      52.750  53.446  55.402                      O 
ATOM    496 N    SER    34      52.307  55.649  55.420                      N 
ATOM    497 H    SER    34      52.635  56.577  55.192                      H 
ATOM    498 CA   SER    34      51.083  55.522  56.163                      CX
ATOM    499 HA   SER    34      50.780  54.479  56.248                      H1
ATOM    500 CB   SER    34      51.331  56.066  57.545                      2C
ATOM    501 HB2  SER    34      50.380  56.094  58.075                      H1
ATOM    502 HB3  SER    34      52.014  55.390  58.059                      H1
ATOM    503 OG   SER    34      51.893  57.370  57.512                      OH
ATOM    504 HG   SER    34      52.036  57.680  58.409                      HO
ATOM    505 C    SER    34      49.980  56.289  55.442                      C 
ATOM    506 O    SER    34      50.265  57.135  54.583                      O 
ATOM    507 N    HIP    35      48.704  55.998  55.691                      N 
ATOM    508 H    HIP    35      48.471  55.222  56.293                      H 
ATOM    509 CA   HIP    35      47.619  56.758  55.095                      CX
ATOM    510 HA   HIP    35      48.017  57.598  54.525                      H1
ATOM    511 CB   HIP    35      46.823  55.866  54.154                      CT
ATOM    512 HB2  HIP    35      47.485  55.446  53.397                      HC
ATOM    513 HB3  HIP    35      46.389  55.060  54.744                      HC
ATOM    514 CG   HIP    35      45.667  56.532  53.404                      CC
ATOM    515 ND1  HIP    35      44.920  57.590  53.706                      NA
ATOM    516 HD1  HIP    35      45.034  58.158  54.533                      H 
ATOM    517 CE1  HIP    35      44.030  57.769  52.770                      CR
ATOM    518 HE1  HIP    35      43.314  58.589  52.828                      H5
ATOM    519 NE2  HIP    35      44.196  56.844  51.873                      NA
ATOM    520 HE2  HIP    35      43.636  56.748  51.038                      H 
ATOM    521 CD2  HIP    35      45.186  56.061  52.205                      CW
ATOM    522 HD2  HIP    35      45.466  55.231  51.556                      H4
ATOM    523 C    HIP    35      46.721  57.299  56.205                      C 
ATOM    524 O    HIP    35      45.764  56.631  56.600                      O 
ATOM    525 N    PRO    36      46.956  58.509  56.718                      N 
ATOM    526 CD   PRO    36      48.199  59.268  56.567                      CT
ATOM    527 HD2  PRO    36      48.629  59.077  55.584                      H1
ATOM    528 HD3  PRO    36      48.909  58.968  57.338                      H1
ATOM    529 CG   PRO    36      47.742  60.692  56.731                      CT
ATOM    530 HG2  PRO    36      47.285  61.081  55.821                      HC
ATOM    531 HG3  PRO    36      48.558  61.348  57.036                      HC
ATOM    532 CB   PRO    36      46.727  60.544  57.837                      CT
ATOM    533 HB2  PRO    36      46.013  61.368  57.829                      HC
ATOM    534 HB3  PRO    36      47.208  60.490  58.813                      HC
ATOM    535 CA   PRO    36      46.013  59.240  57.539                      CX
ATOM    536 HA   PRO    36      45.882  58.684  58.467                      H1
ATOM    537 C    PRO    36      44.663  59.431  56.869                      C 
ATOM    538 O    PRO    36      44.569  59.456  55.633                      O 
ATOM    539 N    GLY    37      43.593  59.552  57.642                      N 
ATOM    540 H    GLY    37      43.663  59.490  58.647                      H 
ATOM    541 CA   GLY    37      42.291  59.778  57.059                      CX
ATOM    542 HA2  GLY    37      41.884  60.714  57.443                      H1
ATOM    543 HA3  GLY    37      42.390  59.843  55.975                      H1
ATOM    544 C    GLY    37      41.347  58.658  57.398                      C 
ATOM    545 O    GLY    37      41.593  57.887  58.325                      O 
ATOM    546 N    ASN    38      40.278  58.549  56.608                      N 
ATOM    547 H    ASN    38      40.225  59.137  55.788                      H 
ATOM    548 CA   ASN    38      39.184  57.626  56.867                      CX
ATOM    549 HA   ASN    38      39.484  56.911  57.632                      H1
ATOM    550 CB   ASN    38      37.948  58.369  57.353                      2C
ATOM    551 HB2  ASN    38      37.640  59.122  56.627                      HC
ATOM    552 HB3  ASN    38      37.151  57.636  57.476                      HC
ATOM    553 CG   ASN    38      38.189  59.050  58.684                      C 
ATOM    554 OD1  ASN    38      38.442  58.417  59.708                      O 
ATOM    555 ND2  ASN    38      38.154  60.376  58.688                      N 
ATOM    556 HD21 ASN    38      38.309  60.880  59.550                      H 
ATOM    557 HD22 ASN    38      37.973  60.876  57.829                      H 
ATOM    558 C    ASN    38      38.774  56.844  55.643                      C 
ATOM    559 O    ASN    38      38.043  55.867  55.766                      O 
ATOM    560 N    LEU    39      39.248  57.225  54.454                      N 
ATOM    561 H    LEU    39      39.893  57.999  54.383                      H 
ATOM    562 CA   LEU    39      38.790  56.596  53.227                      CX
ATOM    563 HA   LEU    39      37.725  56.369  53.275                      H1
ATOM    564 CB   LEU    39      39.028  57.577  52.085                      2C
ATOM    565 HB2  LEU    39      40.069  57.886  52.183                      HC
ATOM    566 HB3  LEU    39      38.902  57.020  51.157                      HC
ATOM    567 CG   LEU    39      38.133  58.809  52.063                      3C
ATOM    568 HG   LEU    39      38.174  59.307  53.032                      HC
ATOM    569 CD1  LEU    39      38.613  59.757  50.990                      CT
ATOM    570 HD11 LEU    39      38.573  59.260  50.020                      HC
ATOM    571 HD12 LEU    39      37.974  60.640  50.972                      HC
ATOM    572 HD13 LEU    39      39.640  60.057  51.201                      HC
ATOM    573 CD2  LEU    39      36.690  58.409  51.795                      CT
ATOM    574 HD21 LEU    39      36.348  57.735  52.580                      HC
ATOM    575 HD22 LEU    39      36.062  59.300  51.782                      HC
ATOM    576 HD23 LEU    39      36.625  57.906  50.830                      HC
ATOM    577 C    LEU    39      39.443  55.241  52.927                      C 
ATOM    578 O    LEU    39      40.633  55.024  53.205                      O 
ATOM    579 N    PRO    40      38.711  54.293  52.347                      N 
ATOM    580 CD   PRO    40      37.325  54.424  51.894                      CT
ATOM    581 HD2  PRO    40      37.252  55.274  51.215                      H1
ATOM    582 HD3  PRO    40      36.683  54.594  52.758                      H1
ATOM    583 CG   PRO    40      37.032  53.098  51.205                      CT
ATOM    584 HG2  PRO    40      37.240  53.153  50.136                      HC
ATOM    585 HG3  PRO    40      35.997  52.794  51.358                      HC
ATOM    586 CB   PRO    40      37.981  52.153  51.903                      CT
ATOM    587 HB2  PRO    40      38.176  51.297  51.257                      HC
ATOM    588 HB3  PRO    40      37.656  51.802  52.882                      HC
ATOM    589 CA   PRO    40      39.233  52.984  52.044                      CX
ATOM    590 HA   PRO    40      39.821  52.627  52.890                      H1
ATOM    591 C    PRO    40      40.113  53.049  50.809                      C 
ATOM    592 O    PRO    40      40.076  53.994  50.006                      O 
ATOM    593 N    LYS    41      40.842  51.956  50.647                      N 
ATOM    594 H    LYS    41      40.780  51.257  51.373                      H 
ATOM    595 CA   LYS    41      41.752  51.722  49.545                      CX
ATOM    596 HA   LYS    41      42.577  52.434  49.549                      H1
ATOM    597 CB   LYS    41      42.313  50.333  49.727                      C8
ATOM    598 HB2  LYS    41      42.628  50.268  50.768                      HC
ATOM    599 HB3  LYS    41      41.484  49.647  49.555                      HC
ATOM    600 CG   LYS    41      43.459  49.964  48.835                      C8
ATOM    601 HG2  LYS    41      43.125  49.836  47.805                      HC
ATOM    602 HG3  LYS    41      44.240  50.724  48.871                      HC
ATOM    603 CD   LYS    41      44.006  48.655  49.353                      C8
ATOM    604 HD2  LYS    41      45.019  48.521  48.971                      HC
ATOM    605 HD3  LYS    41      44.031  48.690  50.442                      HC
ATOM    606 CE   LYS    41      43.147  47.506  48.908                      C8
ATOM    607 HE2  LYS    41      42.108  47.692  49.177                      HP
ATOM    608 HE3  LYS    41      43.225  47.379  47.828                      HP
ATOM    609 NZ   LYS    41      43.610  46.305  49.570                      N3
ATOM    610 HZ1  LYS    41      43.538  46.423  50.570                      H 
ATOM    611 HZ2  LYS    41      43.042  45.521  49.281                      H 
ATOM    612 HZ3  LYS    41      44.574  46.133  49.320                      H 
ATOM    613 C    LYS    41      41.119  51.868  48.168                      C 
ATOM    614 O    LYS    41      41.673  52.532  47.301                      O 
ATOM    615 N    ASN    42      39.924  51.340  47.941                      N 
ATOM    616 H    ASN    42      39.429  50.831  48.659                      H 
ATOM    617 CA   ASN    42      39.340  51.403  46.618                      CX
ATOM    618 HA   ASN    42      40.086  51.183  45.854                      H1
ATOM    619 CB   ASN    42      38.234  50.362  46.533                      2C
ATOM    620 HB2  ASN    42      38.037  50.142  45.484                      HC
ATOM    621 HB3  ASN    42      38.672  49.486  47.011                      HC
ATOM    622 CG   ASN    42      36.906  50.684  47.224                      C 
ATOM    623 OD1  ASN    42      36.052  51.396  46.721                      O 
ATOM    624 ND2  ASN    42      36.593  50.144  48.379                      N 
ATOM    625 HD21 ASN    42      35.712  50.371  48.816                      H 
ATOM    626 HD22 ASN    42      37.236  49.505  48.824                      H 
ATOM    627 C    ASN    42      38.823  52.790  46.234                      C 
ATOM    628 O    ASN    42      38.474  53.034  45.075                      O 
ATOM    629 N    VAL    43      38.789  53.728  47.183                      N 
ATOM    630 H    VAL    43      39.060  53.510  48.131                      H 
ATOM    631 CA   VAL    43      38.325  55.078  46.890                      CX
ATOM    632 HA   VAL    43      37.843  55.062  45.912                      H1
ATOM    633 CB   VAL    43      37.268  55.518  47.963                      3C
ATOM    634 HB   VAL    43      37.680  55.346  48.957                      HC
ATOM    635 CG1  VAL    43      36.928  56.995  47.803                      CT
ATOM    636 HG11 VAL    43      36.516  57.168  46.809                      HC
ATOM    637 HG12 VAL    43      36.194  57.283  48.555                      HC
ATOM    638 HG13 VAL    43      37.831  57.592  47.930                      HC
ATOM    639 CG2  VAL    43      35.957  54.761  47.773                      CT
ATOM    640 HG21 VAL    43      36.137  53.691  47.875                      HC
ATOM    641 HG22 VAL    43      35.239  55.082  48.527                      HC
ATOM    642 HG23 VAL    43      35.558  54.969  46.780                      HC
ATOM    643 C    VAL    43      39.534  56.022  46.882                      C 
ATOM    644 O    VAL    43      39.681  56.866  45.997                      O 
ATOM    645 N    MET    44      40.434  55.902  47.863                      N 
ATOM    646 H    MET    44      40.303  55.200  48.577                      H 
ATOM    647 CA   MET    44      41.574  56.784  47.970                      CX
ATOM    648 HA   MET    44      41.804  57.258  47.016                      H1
ATOM    649 CB   MET    44      41.203  57.872  48.980                      2C
ATOM    650 HB2  MET    44      40.269  58.282  48.596                      HC
ATOM    651 HB3  MET    44      41.008  57.323  49.901                      HC
ATOM    652 CG   MET    44      42.176  59.008  49.264                      2C
ATOM    653 HG2  MET    44      41.761  59.579  50.095                      H1
ATOM    654 HG3  MET    44      43.116  58.549  49.572                      H1
ATOM    655 SD   MET    44      42.484  60.114  47.885                      S 
ATOM    656 CE   MET    44      40.901  60.873  47.662                      CT
ATOM    657 HE1  MET    44      40.617  61.397  48.574                      H1
ATOM    658 HE2  MET    44      40.951  61.583  46.836                      H1
ATOM    659 HE3  MET    44      40.159  60.107  47.437                      H1
ATOM    660 C    MET    44      42.817  55.998  48.393                      C 
ATOM    661 O    MET    44      43.578  56.386  49.289                      O 
ATOM    662 N    GL7    45      43.089  54.834  47.820                      N 
ATOM    663 H    GL7    45      42.468  54.438  47.129                      H 
ATOM    664 CA   GL7    45      44.294  54.093  48.172                      CX
ATOM    665 HA2  GL7    45      44.346  54.001  49.257                      H1
ATOM    666 HA3  GL7    45      44.239  53.100  47.725                      H1
ATOM    667 C    GL7    45      45.553  54.791  47.674                      C 
ATOM    668 O    GL7    45      45.492  55.552  46.706                      O 
ATOM    669 N    HI7    46      46.698  54.582  48.327                      N 
ATOM    670 H    HI7    46      46.727  53.964  49.125                      H 
ATOM    671 CA   HI7    46      47.945  55.194  47.881                      CX
ATOM    672 HA   HI7    46      47.792  55.591  46.877                      H1
ATOM    673 CB   HI7    46      48.420  56.318  48.779                      CT
ATOM    674 HB2  HI7    46      48.568  55.935  49.788                      HC
ATOM    675 HB3  HI7    46      49.356  56.736  48.409                      HC
ATOM    676 CG   HI7    46      47.445  57.471  48.892                      CC
ATOM    677 ND1  HI7    46      46.892  58.065  47.850                      NB
ATOM    678 CE1  HI7    46      46.115  58.987  48.386                      CR
ATOM    679 HE1  HI7    46      45.531  59.638  47.736                      H5
ATOM    680 NE2  HI7    46      46.207  58.934  49.696                      NA
ATOM    681 HE2  HI7    46      45.701  59.545  50.320                      H 
ATOM    682 CD2  HI7    46      47.034  57.993  50.074                      CW
ATOM    683 HD2  HI7    46      47.218  57.823  51.135                      H4
ATOM    684 C    HI7    46      49.067  54.181  47.894                      C 
ATOM    685 O    HI7    46      49.001  53.239  48.683                      O 
ATOM    686 N    ASN    47      50.058  54.347  47.022                      N 
ATOM    687 H    ASN    47      49.974  55.035  46.287                      H 
ATOM    688 CA   ASN    47      51.280  53.560  47.093                      CX
ATOM    689 HA   ASN    47      51.356  53.115  48.085                      H1
ATOM    690 CB   ASN    47      51.312  52.421  46.033                      2C
ATOM    691 HB2  ASN    47      52.342  52.063  46.035                      HC
ATOM    692 HB3  ASN    47      50.647  51.613  46.336                      HC
ATOM    693 CG   ASN    47      50.949  52.845  44.623                      C 
ATOM    694 OD1  ASN    47      50.779  54.020  44.309                      O 
ATOM    695 ND2  ASN    47      50.748  51.926  43.714                      N 
ATOM    696 HD21 ASN    47      50.506  52.197  42.771                      H 
ATOM    697 HD22 ASN    47      50.836  50.950  43.959                      H 
ATOM    698 C    ASN    47      52.392  54.562  46.834                      C 
ATOM    699 O    ASN    47      52.120  55.727  46.507                      O 
ATOM    700 N    TRP    48      53.646  54.192  47.091                      N 
ATOM    701 H    TRP    48      53.794  53.279  47.497                      H 
ATOM    702 CA   TRP    48      54.811  55.020  46.810                      CX
ATOM    703 HA   TRP    48      54.510  56.015  46.480                      H1
ATOM    704 CB   TRP    48      55.622  55.157  48.091                      CT
ATOM    705 HB2  TRP    48      55.014  55.603  48.878                      HC
ATOM    706 HB3  TRP    48      55.996  54.189  48.424                      HC
ATOM    707 CG   TRP    48      56.830  56.051  47.919                      C*
ATOM    708 CD1  TRP    48      56.750  57.404  48.069                      CW
ATOM    709 HD1  TRP    48      55.818  57.907  48.324                      H4
ATOM    710 NE1  TRP    48      57.967  57.837  47.842                      NA
ATOM    711 HE1  TRP    48      58.241  58.809  47.870                      H 
ATOM    712 CE2  TRP    48      58.784  56.801  47.556                      CN
ATOM    713 CZ2  TRP    48      60.126  56.795  47.242                      CA
ATOM    714 HZ2  TRP    48      60.650  57.751  47.219                      HA
ATOM    715 CH2  TRP    48      60.726  55.579  46.976                      CA
ATOM    716 HH2  TRP    48      61.786  55.551  46.724                      HA
ATOM    717 CZ3  TRP    48      60.017  54.396  47.021                      CA
ATOM    718 HZ3  TRP    48      60.492  53.438  46.812                      HA
ATOM    719 CE3  TRP    48      58.685  54.398  47.333                      CA
ATOM    720 HE3  TRP    48      58.144  53.452  47.351                      HA
ATOM    721 CD2  TRP    48      58.084  55.615  47.597                      CB
ATOM    722 C    TRP    48      55.549  54.233  45.738                      C 
ATOM    723 O    TRP    48      55.901  53.064  45.950                      O 
ATOM    724 N    VAL    49      55.721  54.778  44.554                      N 
ATOM    725 H    VAL    49      55.448  55.737  44.394                      H 
ATOM    726 CA   VAL    49      56.321  54.042  43.458                      CX
ATOM    727 HA   VAL    49      56.605  53.067  43.853                      H1
ATOM    728 CB   VAL    49      55.286  53.834  42.323                      3C
ATOM    729 HB   VAL    49      55.008  54.799  41.900                      HC
ATOM    730 CG1  VAL    49      55.903  52.962  41.235                      CT
ATOM    731 HG11 VAL    49      56.182  51.997  41.657                      HC
ATOM    732 HG12 VAL    49      55.179  52.813  40.434                      HC
ATOM    733 HG13 VAL    49      56.791  53.453  40.835                      HC
ATOM    734 CG2  VAL    49      54.083  53.078  42.800                      CT
ATOM    735 HG21 VAL    49      53.601  53.632  43.605                      HC
ATOM    736 HG22 VAL    49      53.382  52.953  41.975                      HC
ATOM    737 HG23 VAL    49      54.391  52.099  43.166                      HC
ATOM    738 C    VAL    49      57.476  54.896  42.956                      C 
ATOM    739 O    VAL    49      57.277  56.103  42.762                      O 
ATOM    740 N    LEU    50      58.658  54.303  42.765                      N 
ATOM    741 H    LEU    50      58.746  53.326  43.003                      H 
ATOM    742 CA   LEU    50      59.832  54.998  42.262                      CX
ATOM    743 HA   LEU    50      59.643  56.070  42.209                      H1
ATOM    744 CB   LEU    50      61.014  54.756  43.206                      2C
ATOM    745 HB2  LEU    50      60.666  55.107  44.177                      HC
ATOM    746 HB3  LEU    50      61.149  53.675  43.237                      HC
ATOM    747 CG   LEU    50      62.355  55.430  42.869                      3C
ATOM    748 HG   LEU    50      62.621  55.197  41.838                      HC
ATOM    749 CD1  LEU    50      62.247  56.952  43.038                      CT
ATOM    750 HD11 LEU    50      61.982  57.186  44.069                      HC
ATOM    751 HD12 LEU    50      63.204  57.414  42.795                      HC
ATOM    752 HD13 LEU    50      61.478  57.339  42.369                      HC
ATOM    753 CD2  LEU    50      63.429  54.891  43.786                      CT
ATOM    754 HD21 LEU    50      63.518  53.814  43.648                      HC
ATOM    755 HD22 LEU    50      64.381  55.367  43.550                      HC
ATOM    756 HD23 LEU    50      63.164  55.104  44.821                      HC
ATOM    757 C    LEU    50      60.232  54.556  40.842                      C 
ATOM    758 O    LEU    50      60.248  53.353  40.577                      O 
ATOM    759 N    SER    51      60.580  55.456  39.920                      N 
ATOM    760 H    SER    51      60.560  56.429  40.190                      H 
ATOM    761 CA   SER    51      61.033  55.123  38.582                      CX
ATOM    762 HA   SER    51      61.616  54.203  38.626                      H1
ATOM    763 CB   SER    51      59.874  54.920  37.610                      2C
ATOM    764 HB2  SER    51      60.292  54.434  36.728                      H1
ATOM    765 HB3  SER    51      59.174  54.244  38.100                      H1
ATOM    766 OG   SER    51      59.190  56.110  37.218                      OH
ATOM    767 HG   SER    51      58.482  55.887  36.610                      HO
ATOM    768 C    SER    51      61.821  56.330  38.142                      C 
ATOM    769 O    SER    51      61.997  57.298  38.894                      O 
ATOM    770 N    THR    52      62.350  56.315  36.924                      N 
ATOM    771 H    THR    52      62.281  55.502  36.329                      H 
ATOM    772 CA   THR    52      63.034  57.485  36.410                      CX
ATOM    773 HA   THR    52      63.655  57.906  37.201                      H1
ATOM    774 CB   THR    52      63.949  57.127  35.193                      3C
ATOM    775 HB   THR    52      64.341  58.063  34.793                      H1
ATOM    776 CG2  THR    52      65.102  56.208  35.550                      CT
ATOM    777 HG21 THR    52      64.711  55.272  35.949                      HC
ATOM    778 HG22 THR    52      65.694  56.003  34.657                      HC
ATOM    779 HG23 THR    52      65.731  56.688  36.300                      HC
ATOM    780 OG1  THR    52      63.132  56.464  34.234                      OH
ATOM    781 HG1  THR    52      63.663  56.229  33.469                      HO
ATOM    782 C    THR    52      61.907  58.426  35.974                      C 
ATOM    783 O    THR    52      60.784  57.978  35.682                      O 
ATOM    784 N    ALA    53      62.180  59.717  35.883                      N 
ATOM    785 H    ALA    53      63.093  60.066  36.140                      H 
ATOM    786 CA   ALA    53      61.182  60.668  35.439                      CX
ATOM    787 HA   ALA    53      60.316  60.658  36.101                      H1
ATOM    788 CB   ALA    53      61.785  62.057  35.452                      CT
ATOM    789 HB1  ALA    53      62.648  62.086  34.786                      HC
ATOM    790 HB2  ALA    53      61.042  62.780  35.113                      HC
ATOM    791 HB3  ALA    53      62.100  62.308  36.465                      HC
ATOM    792 C    ALA    53      60.694  60.326  34.034                      C 
ATOM    793 O    ALA    53      59.497  60.405  33.761                      O 
ATOM    794 N    ALA    54      61.565  59.846  33.143                      N 
ATOM    795 H    ALA    54      62.542  59.777  33.390                      H 
ATOM    796 CA   ALA    54      61.162  59.456  31.791                      CX
ATOM    797 HA   ALA    54      60.665  60.325  31.358                      H1
ATOM    798 CB   ALA    54      62.400  59.147  30.970                      CT
ATOM    799 HB1  ALA    54      62.904  58.274  31.385                      HC
ATOM    800 HB2  ALA    54      62.112  58.943  29.939                      HC
ATOM    801 HB3  ALA    54      63.076  60.002  30.995                      HC
ATOM    802 C    ALA    54      60.220  58.255  31.691                      C 
ATOM    803 O    ALA    54      59.477  58.104  30.712                      O 
ATOM    804 N    ASP    55      60.238  57.382  32.699                      N 
ATOM    805 H    ASP    55      60.891  57.550  33.451                      H 
ATOM    806 CA   ASP    55      59.397  56.212  32.772                      CX
ATOM    807 HA   ASP    55      59.098  55.915  31.767                      H1
ATOM    808 CB   ASP    55      60.127  55.062  33.417                      2C
ATOM    809 HB2  ASP    55      60.637  55.501  34.275                      HC
ATOM    810 HB3  ASP    55      59.370  54.359  33.765                      HC
ATOM    811 CG   ASP    55      61.130  54.335  32.555                      CO
ATOM    812 OD1  ASP    55      61.007  54.371  31.330                      O2
ATOM    813 OD2  ASP    55      62.019  53.711  33.130                      O2
ATOM    814 C    ASP    55      58.098  56.354  33.551                      C 
ATOM    815 O    ASP    55      57.234  55.478  33.472                      O 
ATOM    816 N    MET    56      57.953  57.433  34.313                      N 
ATOM    817 H    MET    56      58.685  58.129  34.346                      H 
ATOM    818 CA   MET    56      56.794  57.619  35.152                      CX
ATOM    819 HA   MET    56      56.729  56.822  35.892                      H1
ATOM    820 CB   MET    56      56.910  58.962  35.887                      2C
ATOM    821 HB2  MET    56      57.800  58.921  36.516                      HC
ATOM    822 HB3  MET    56      57.033  59.742  35.135                      HC
ATOM    823 CG   MET    56      55.679  59.278  36.759                      2C
ATOM    824 HG2  MET    56      54.802  59.270  36.112                      H1
ATOM    825 HG3  MET    56      55.588  58.489  37.505                      H1
ATOM    826 SD   MET    56      55.785  60.867  37.590                      S 
ATOM    827 CE   MET    56      55.356  61.998  36.313                      CT
ATOM    828 HE1  MET    56      54.352  61.777  35.953                      H1
ATOM    829 HE2  MET    56      55.386  63.016  36.703                      H1
ATOM    830 HE3  MET    56      56.065  61.904  35.490                      H1
ATOM    831 C    MET    56      55.497  57.563  34.388                      C 
ATOM    832 O    MET    56      54.573  56.876  34.822                      O 
ATOM    833 N    GLN    57      55.367  58.228  33.250                      N 
ATOM    834 H    GLN    57      56.114  58.796  32.874                      H 
ATOM    835 CA   GLN    57      54.099  58.189  32.530                      CX
ATOM    836 HA   GLN    57      53.301  58.602  33.147                      H1
ATOM    837 CB   GLN    57      54.209  59.014  31.269                      2C
ATOM    838 HB2  GLN    57      54.482  60.025  31.572                      HC
ATOM    839 HB3  GLN    57      55.016  58.584  30.675                      HC
ATOM    840 CG   GLN    57      52.936  59.060  30.437                      2C
ATOM    841 HG2  GLN    57      53.161  59.615  29.526                      HC
ATOM    842 HG3  GLN    57      52.662  58.037  30.180                      HC
ATOM    843 CD   GLN    57      51.751  59.723  31.132                      C 
ATOM    844 OE1  GLN    57      51.866  60.488  32.089                      O 
ATOM    845 NE2  GLN    57      50.552  59.427  30.656                      N 
ATOM    846 HE21 GLN    57      49.730  59.837  31.076                      H 
ATOM    847 HE22 GLN    57      50.465  58.793  29.874                      H 
ATOM    848 C    GLN    57      53.656  56.781  32.169                      C 
ATOM    849 O    GLN    57      52.485  56.423  32.373                      O 
ATOM    850 N    GLY    58      54.595  55.973  31.666                      N 
ATOM    851 H    GLY    58      55.537  56.325  31.571                      H 
ATOM    852 CA   GLY    58      54.324  54.606  31.247                      CX
ATOM    853 HA2  GLY    58      53.510  54.600  30.522                      H1
ATOM    854 HA3  GLY    58      55.218  54.179  30.792                      H1
ATOM    855 C    GLY    58      53.929  53.767  32.436                      C 
ATOM    856 O    GLY    58      52.968  53.001  32.359                      O 
ATOM    857 N    VAL    59      54.641  53.933  33.552                      N 
ATOM    858 H    VAL    59      55.451  54.537  33.559                      H 
ATOM    859 CA   VAL    59      54.298  53.220  34.778                      CX
ATOM    860 HA   VAL    59      54.363  52.150  34.583                      H1
ATOM    861 CB   VAL    59      55.304  53.580  35.888                      3C
ATOM    862 HB   VAL    59      55.304  54.659  36.046                      HC
ATOM    863 CG1  VAL    59      54.902  52.878  37.177                      CT
ATOM    864 HG11 VAL    59      54.903  51.800  37.019                      HC
ATOM    865 HG12 VAL    59      55.612  53.130  37.965                      HC
ATOM    866 HG13 VAL    59      53.904  53.201  37.471                      HC
ATOM    867 CG2  VAL    59      56.708  53.098  35.537                      CT
ATOM    868 HG21 VAL    59      57.033  53.568  34.608                      HC
ATOM    869 HG22 VAL    59      57.396  53.367  36.339                      HC
ATOM    870 HG23 VAL    59      56.701  52.015  35.412                      HC
ATOM    871 C    VAL    59      52.867  53.556  35.239                      C 
ATOM    872 O    VAL    59      52.086  52.629  35.491                      O 
ATOM    873 N    VAL    60      52.495  54.845  35.340                      N 
ATOM    874 H    VAL    60      53.198  55.541  35.134                      H 
ATOM    875 CA   VAL    60      51.160  55.301  35.734                      CX
ATOM    876 HA   VAL    60      50.998  54.962  36.757                      H1
ATOM    877 CB   VAL    60      51.062  56.851  35.703                      3C
ATOM    878 HB   VAL    60      51.264  57.196  34.689                      HC
ATOM    879 CG1  VAL    60      49.677  57.313  36.130                      CT
ATOM    880 HG11 VAL    60      49.476  56.969  37.144                      HC
ATOM    881 HG12 VAL    60      49.632  58.402  36.100                      HC
ATOM    882 HG13 VAL    60      48.931  56.901  35.451                      HC
ATOM    883 CG2  VAL    60      52.033  57.442  36.702                      CT
ATOM    884 HG21 VAL    60      53.048  57.139  36.446                      HC
ATOM    885 HG22 VAL    60      51.963  58.530  36.678                      HC
ATOM    886 HG23 VAL    60      51.789  57.084  37.702                      HC
ATOM    887 C    VAL    60      50.104  54.734  34.797                      C 
ATOM    888 O    VAL    60      49.146  54.119  35.275                      O 
ATOM    889 N    THR    61      50.282  54.861  33.476                      N 
ATOM    890 H    THR    61      51.096  55.337  33.114                      H 
ATOM    891 CA   THR    61      49.283  54.385  32.529                      CX
ATOM    892 HA   THR    61      48.327  54.845  32.776                      H1
ATOM    893 CB   THR    61      49.679  54.809  31.097                      3C
ATOM    894 HB   THR    61      50.608  54.298  30.843                      H1
ATOM    895 CG2  THR    61      48.614  54.469  30.065                      CT
ATOM    896 HG21 THR    61      47.686  54.981  30.318                      HC
ATOM    897 HG22 THR    61      48.948  54.790  29.078                      HC
ATOM    898 HG23 THR    61      48.445  53.392  30.058                      HC
ATOM    899 OG1  THR    61      49.824  56.224  31.107                      OH
ATOM    900 HG1  THR    61      50.071  56.527  30.230                      HO
ATOM    901 C    THR    61      49.085  52.884  32.597                      C 
ATOM    902 O    THR    61      47.949  52.439  32.813                      O 
ATOM    903 N    ASP    62      50.134  52.056  32.506                      N 
ATOM    904 H    ASP    62      51.072  52.402  32.360                      H 
ATOM    905 CA   ASP    62      49.934  50.615  32.582                      CX
ATOM    906 HA   ASP    62      49.164  50.318  31.870                      H1
ATOM    907 CB   ASP    62      51.228  49.856  32.250                      2C
ATOM    908 HB2  ASP    62      51.966  50.221  32.964                      HC
ATOM    909 HB3  ASP    62      51.014  48.807  32.453                      HC
ATOM    910 CG   ASP    62      51.783  49.999  30.822                      CO
ATOM    911 OD1  ASP    62      51.063  50.331  29.884                      O2
ATOM    912 OD2  ASP    62      52.966  49.769  30.636                      O2
ATOM    913 C    ASP    62      49.458  50.200  33.969                      C 
ATOM    914 O    ASP    62      48.749  49.202  34.129                      O 
ATOM    915 N    GLY    63      49.809  50.999  34.980                      N 
ATOM    916 H    GLY    63      50.402  51.797  34.799                      H 
ATOM    917 CA   GLY    63      49.368  50.765  36.343                      CX
ATOM    918 HA2  GLY    63      49.641  49.753  36.642                      H1
ATOM    919 HA3  GLY    63      49.851  51.482  37.007                      H1
ATOM    920 C    GLY    63      47.865  50.924  36.454                      C 
ATOM    921 O    GLY    63      47.179  50.060  37.006                      O 
ATOM    922 N    MET    64      47.346  51.984  35.830                      N 
ATOM    923 H    MET    64      47.968  52.631  35.366                      H 
ATOM    924 CA   MET    64      45.917  52.255  35.795                      CX
ATOM    925 HA   MET    64      45.546  52.449  36.801                      H1
ATOM    926 CB   MET    64      45.648  53.480  34.934                      2C
ATOM    927 HB2  MET    64      46.331  54.269  35.250                      HC
ATOM    928 HB3  MET    64      45.856  53.215  33.897                      HC
ATOM    929 CG   MET    64      44.218  53.971  35.053                      2C
ATOM    930 HG2  MET    64      43.576  53.223  34.588                      H1
ATOM    931 HG3  MET    64      43.984  54.042  36.115                      H1
ATOM    932 SD   MET    64      43.924  55.575  34.272                      S 
ATOM    933 CE   MET    64      45.192  56.525  35.082                      CT
ATOM    934 HE1  MET    64      46.168  56.092  34.862                      H1
ATOM    935 HE2  MET    64      45.163  57.553  34.721                      H1
ATOM    936 HE3  MET    64      45.024  56.513  36.159                      H1
ATOM    937 C    MET    64      45.191  51.054  35.217                      C 
ATOM    938 O    MET    64      44.299  50.481  35.852                      O 
ATOM    939 N    ALA    65      45.656  50.623  34.042                      N 
ATOM    940 H    ALA    65      46.397  51.131  33.580                      H 
ATOM    941 CA   ALA    65      45.087  49.467  33.367                      CX
ATOM    942 HA   ALA    65      44.039  49.711  33.196                      H1
ATOM    943 CB   ALA    65      45.772  49.304  32.022                      CT
ATOM    944 HB1  ALA    65      46.821  49.051  32.176                      HC
ATOM    945 HB2  ALA    65      45.285  48.507  31.460                      HC
ATOM    946 HB3  ALA    65      45.703  50.237  31.463                      HC
ATOM    947 C    ALA    65      45.160  48.124  34.107                      C 
ATOM    948 O    ALA    65      44.385  47.222  33.799                      O 
ATOM    949 N    SER    66      46.069  47.916  35.069                      N 
ATOM    950 H    SER    66      46.768  48.623  35.251                      H 
ATOM    951 CA   SER    66      46.140  46.668  35.812                      CX
ATOM    952 HA   SER    66      46.005  45.806  35.159                      H1
ATOM    953 CB   SER    66      47.530  46.596  36.431                      2C
ATOM    954 HB2  SER    66      47.651  47.413  37.142                      H1
ATOM    955 HB3  SER    66      47.646  45.644  36.948                      H1
ATOM    956 OG   SER    66      48.520  46.705  35.411                      OH
ATOM    957 HG   SER    66      49.394  46.659  35.806                      HO
ATOM    958 C    SER    66      45.033  46.523  36.872                      C 
ATOM    959 O    SER    66      44.687  45.401  37.266                      O 
ATOM    960 N    GLY    67      44.449  47.613  37.379                      N 
ATOM    961 H    GLY    67      44.783  48.532  37.126                      H 
ATOM    962 CA   GLY    67      43.327  47.516  38.301                      CX
ATOM    963 HA2  GLY    67      42.721  48.410  38.155                      H1
ATOM    964 HA3  GLY    67      42.753  46.637  38.009                      H1
ATOM    965 C    GLY    67      43.694  47.401  39.772                      C 
ATOM    966 O    GLY    67      44.855  47.228  40.168                      O 
ATOM    967 N    LEU    68      42.681  47.479  40.639                      N 
ATOM    968 H    LEU    68      41.747  47.611  40.278                      H 
ATOM    969 CA   LEU    68      42.863  47.432  42.081                      CX
ATOM    970 HA   LEU    68      43.582  48.192  42.386                      H1
ATOM    971 CB   LEU    68      41.524  47.698  42.807                      2C
ATOM    972 HB2  LEU    68      41.169  48.661  42.439                      HC
ATOM    973 HB3  LEU    68      40.872  46.906  42.440                      HC
ATOM    974 CG   LEU    68      41.511  47.701  44.353                      3C
ATOM    975 HG   LEU    68      42.008  46.806  44.726                      HC
ATOM    976 CD1  LEU    68      42.234  48.914  44.846                      CT
ATOM    977 HD11 LEU    68      41.738  49.810  44.473                      HC
ATOM    978 HD12 LEU    68      42.229  48.923  45.936                      HC
ATOM    979 HD13 LEU    68      43.264  48.895  44.488                      HC
ATOM    980 CD2  LEU    68      40.105  47.765  44.898                      CT
ATOM    981 HD21 LEU    68      39.541  46.899  44.551                      HC
ATOM    982 HD22 LEU    68      40.137  47.765  45.987                      HC
ATOM    983 HD23 LEU    68      39.621  48.677  44.549                      HC
ATOM    984 C    LEU    68      43.430  46.100  42.547                      C 
ATOM    985 O    LEU    68      44.261  46.089  43.462                      O 
ATOM    986 N    ASP    69      43.042  44.969  41.955                      N 
ATOM    987 H    ASP    69      42.342  44.988  41.228                      H 
ATOM    988 CA   ASP    69      43.596  43.668  42.356                      CX
ATOM    989 HA   ASP    69      43.406  43.505  43.417                      H1
ATOM    990 CB   ASP    69      42.957  42.519  41.560                      2C
ATOM    991 HB2  ASP    69      42.931  42.851  40.522                      HC
ATOM    992 HB3  ASP    69      43.628  41.665  41.651                      HC
ATOM    993 CG   ASP    69      41.550  42.112  42.000                      CO
ATOM    994 OD1  ASP    69      41.449  41.242  42.869                      O2
ATOM    995 OD2  ASP    69      40.568  42.650  41.476                      O2
ATOM    996 C    ASP    69      45.110  43.582  42.161                      C 
ATOM    997 O    ASP    69      45.778  42.777  42.801                      O 
ATOM    998 N    LYS    70      45.673  44.401  41.271                      N 
ATOM    999 H    LYS    70      45.077  45.018  40.738                      H 
ATOM   1000 CA   LYS    70      47.110  44.457  41.037                      CX
ATOM   1001 HA   LYS    70      47.577  43.547  41.414                      H1
ATOM   1002 CB   LYS    70      47.416  44.581  39.551                      C8
ATOM   1003 HB2  LYS    70      46.979  45.528  39.235                      HC
ATOM   1004 HB3  LYS    70      48.502  44.640  39.475                      HC
ATOM   1005 CG   LYS    70      46.907  43.467  38.657                      C8
ATOM   1006 HG2  LYS    70      45.826  43.389  38.774                      HC
ATOM   1007 HG3  LYS    70      47.143  43.713  37.621                      HC
ATOM   1008 CD   LYS    70      47.545  42.156  39.018                      C8
ATOM   1009 HD2  LYS    70      48.621  42.171  38.844                      HC
ATOM   1010 HD3  LYS    70      47.349  41.885  40.055                      HC
ATOM   1011 CE   LYS    70      46.898  41.137  38.098                      C8
ATOM   1012 HE2  LYS    70      45.814  41.219  38.174                      HP
ATOM   1013 HE3  LYS    70      47.206  41.331  37.070                      HP
ATOM   1014 NZ   LYS    70      47.310  39.801  38.481                      N3
ATOM   1015 HZ1  LYS    70      47.025  39.621  39.433                      H 
ATOM   1016 HZ2  LYS    70      46.878  39.126  37.866                      H 
ATOM   1017 HZ3  LYS    70      48.315  39.725  38.410                      H 
ATOM   1018 C    LYS    70      47.744  45.656  41.728                      C 
ATOM   1019 O    LYS    70      48.896  45.999  41.436                      O 
ATOM   1020 N    ASP    71      47.036  46.320  42.643                      N 
ATOM   1021 H    ASP    71      46.117  45.959  42.854                      H 
ATOM   1022 CA   ASP    71      47.480  47.526  43.331                      CX
ATOM   1023 HA   ASP    71      46.649  47.927  43.910                      H1
ATOM   1024 CB   ASP    71      48.657  47.259  44.281                      2C
ATOM   1025 HB2  ASP    71      49.404  46.750  43.672                      HC
ATOM   1026 HB3  ASP    71      49.029  48.245  44.562                      HC
ATOM   1027 CG   ASP    71      48.385  46.445  45.533                      CO
ATOM   1028 OD1  ASP    71      47.222  46.210  45.881                      O2
ATOM   1029 OD2  ASP    71      49.371  46.051  46.157                      O2
ATOM   1030 C    ASP    71      47.916  48.612  42.369                      C 
ATOM   1031 O    ASP    71      48.885  49.320  42.631                      O 
ATOM   1032 N    TYR    72      47.175  48.724  41.262                      N 
ATOM   1033 H    TYR    72      46.427  48.061  41.120                      H 
ATOM   1034 CA   TYR    72      47.452  49.682  40.210                      CX
ATOM   1035 HA   TYR    72      46.922  49.412  39.297                      H1
ATOM   1036 CB   TYR    72      46.976  51.069  40.661                      CT
ATOM   1037 HB2  TYR    72      47.362  51.314  41.651                      HC
ATOM   1038 HB3  TYR    72      47.340  51.801  39.939                      HC
ATOM   1039 CG   TYR    72      45.460  51.096  40.688                      CA
ATOM   1040 CD1  TYR    72      44.748  51.015  39.506                      CA
ATOM   1041 HD1  TYR    72      45.278  50.968  38.554                      HA
ATOM   1042 CE1  TYR    72      43.369  50.994  39.530                      CA
ATOM   1043 HE1  TYR    72      42.786  50.903  38.613                      HA
ATOM   1044 CZ   TYR    72      42.731  51.061  40.748                      C 
ATOM   1045 OH   TYR    72      41.353  51.076  40.800                      OH
ATOM   1046 HH   TYR    72      40.945  51.036  39.932                      HO
ATOM   1047 CE2  TYR    72      43.438  51.143  41.926                      CA
ATOM   1048 HE2  TYR    72      42.911  51.194  42.879                      HA
ATOM   1049 CD2  TYR    72      44.811  51.161  41.899                      CA
ATOM   1050 HD2  TYR    72      45.374  51.226  42.830                      HA
ATOM   1051 C    TYR    72      48.902  49.745  39.746                      C 
ATOM   1052 O    TYR    72      49.459  50.810  39.483                      O 
ATOM   1053 N    LEU    73      49.521  48.572  39.593                      N 
ATOM   1054 H    LEU    73      49.004  47.731  39.804                      H 
ATOM   1055 CA   LEU    73      50.881  48.439  39.104                      CX
ATOM   1056 HA   LEU    73      51.159  49.349  38.571                      H1
ATOM   1057 CB   LEU    73      51.883  48.214  40.247                      2C
ATOM   1058 HB2  LEU    73      51.325  47.665  41.005                      HC
ATOM   1059 HB3  LEU    73      52.595  47.545  39.764                      HC
ATOM   1060 CG   LEU    73      52.631  49.361  40.902                      3C
ATOM   1061 HG   LEU    73      51.941  50.041  41.401                      HC
ATOM   1062 CD1  LEU    73      53.547  48.751  41.913                      CT
ATOM   1063 HD11 LEU    73      54.238  48.071  41.414                      HC
ATOM   1064 HD12 LEU    73      54.111  49.538  42.414                      HC
ATOM   1065 HD13 LEU    73      52.962  48.199  42.648                      HC
ATOM   1066 CD2  LEU    73      53.504  50.135  39.926                      CT
ATOM   1067 HD21 LEU    73      52.882  50.555  39.135                      HC
ATOM   1068 HD22 LEU    73      54.013  50.942  40.453                      HC
ATOM   1069 HD23 LEU    73      54.244  49.465  39.489                      HC
ATOM   1070 C    LEU    73      50.925  47.219  38.203                      C 
ATOM   1071 O    LEU    73      50.407  46.161  38.583                      O 
ATOM   1072 N    LYS    74      51.542  47.319  37.029                      N 
ATOM   1073 H    LYS    74      51.884  48.217  36.718                      H 
ATOM   1074 CA   LYS    74      51.719  46.171  36.150                      CX
ATOM   1075 HA   LYS    74      50.767  45.698  35.912                      H1
ATOM   1076 CB   LYS    74      52.335  46.689  34.868                      C8
ATOM   1077 HB2  LYS    74      51.624  47.421  34.485                      HC
ATOM   1078 HB3  LYS    74      53.249  47.198  35.176                      HC
ATOM   1079 CG   LYS    74      52.658  45.687  33.785                      C8
ATOM   1080 HG2  LYS    74      53.337  44.908  34.132                      HC
ATOM   1081 HG3  LYS    74      51.762  45.228  33.367                      HC
ATOM   1082 CD   LYS    74      53.343  46.514  32.721                      C8
ATOM   1083 HD2  LYS    74      52.652  47.286  32.381                      HC
ATOM   1084 HD3  LYS    74      54.224  46.983  33.159                      HC
ATOM   1085 CE   LYS    74      53.762  45.654  31.539                      C8
ATOM   1086 HE2  LYS    74      54.370  44.827  31.906                      HP
ATOM   1087 HE3  LYS    74      52.867  45.261  31.058                      HP
ATOM   1088 NZ   LYS    74      54.530  46.429  30.574                      N3
ATOM   1089 HZ1  LYS    74      55.360  46.794  31.019                      H 
ATOM   1090 HZ2  LYS    74      54.796  45.836  29.800                      H 
ATOM   1091 HZ3  LYS    74      53.967  47.195  30.233                      H 
ATOM   1092 C    LYS    74      52.617  45.142  36.847                      C 
ATOM   1093 O    LYS    74      53.633  45.559  37.427                      O 
ATOM   1094 N    PRO    75      52.311  43.828  36.905                      N 
ATOM   1095 CD   PRO    75      51.133  43.188  36.339                      CT
ATOM   1096 HD2  PRO    75      51.311  42.941  35.292                      H1
ATOM   1097 HD3  PRO    75      50.275  43.856  36.413                      H1
ATOM   1098 CG   PRO    75      50.984  41.956  37.211                      CT
ATOM   1099 HG2  PRO    75      50.384  41.188  36.723                      HC
ATOM   1100 HG3  PRO    75      50.546  42.199  38.179                      HC
ATOM   1101 CB   PRO    75      52.406  41.523  37.363                      CT
ATOM   1102 HB2  PRO    75      52.746  41.053  36.440                      HC
ATOM   1103 HB3  PRO    75      52.595  40.854  38.202                      HC
ATOM   1104 CA   PRO    75      53.132  42.824  37.571                      CX
ATOM   1105 HA   PRO    75      53.188  43.058  38.634                      H1
ATOM   1106 C    PRO    75      54.531  42.811  36.982                      C 
ATOM   1107 O    PRO    75      54.700  42.889  35.767                      O 
ATOM   1108 N    ASP    76      55.527  42.841  37.868                      N 
ATOM   1109 H    ASP    76      55.300  42.980  38.842                      H 
ATOM   1110 CA   ASP    76      56.932  42.766  37.490                      CX
ATOM   1111 HA   ASP    76      57.567  42.990  38.347                      H1
ATOM   1112 CB   ASP    76      57.260  41.326  36.990                      2C
ATOM   1113 HB2  ASP    76      56.498  41.093  36.247                      HC
ATOM   1114 HB3  ASP    76      58.236  41.374  36.506                      HC
ATOM   1115 CG   ASP    76      57.276  40.234  38.066                      CO
ATOM   1116 OD1  ASP    76      58.196  40.229  38.887                      O2
ATOM   1117 OD2  ASP    76      56.381  39.382  38.075                      O2
ATOM   1118 C    ASP    76      57.363  43.790  36.441                      C 
ATOM   1119 O    ASP    76      58.155  43.493  35.541                      O 
ATOM   1120 N    ASP    77      56.892  45.035  36.555                      N 
ATOM   1121 H    ASP    77      56.228  45.239  37.288                      H 
ATOM   1122 CA   ASP    77      57.273  46.113  35.646                      CX
ATOM   1123 HA   ASP    77      57.145  45.817  34.605                      H1
ATOM   1124 CB   ASP    77      56.351  47.306  35.934                      2C
ATOM   1125 HB2  ASP    77      55.345  46.888  35.924                      HC
ATOM   1126 HB3  ASP    77      56.600  47.628  36.945                      HC
ATOM   1127 CG   ASP    77      56.413  48.504  34.989                      CO
ATOM   1128 OD1  ASP    77      57.446  48.744  34.378                      O2
ATOM   1129 OD2  ASP    77      55.417  49.212  34.869                      O2
ATOM   1130 C    ASP    77      58.749  46.456  35.884                      C 
ATOM   1131 O    ASP    77      59.098  46.936  36.966                      O 
ATOM   1132 N    SER    78      59.635  46.282  34.898                      N 
ATOM   1133 H    SER    78      59.308  45.926  34.011                      H 
ATOM   1134 CA   SER    78      61.068  46.532  35.059                      CX
ATOM   1135 HA   SER    78      61.441  46.046  35.960                      H1
ATOM   1136 CB   SER    78      61.807  45.968  33.865                      2C
ATOM   1137 HB2  SER    78      62.844  46.304  33.885                      H1
ATOM   1138 HB3  SER    78      61.778  44.879  33.898                      H1
ATOM   1139 OG   SER    78      61.183  46.424  32.666                      OH
ATOM   1140 HG   SER    78      61.650  46.068  31.906                      HO
ATOM   1141 C    SER    78      61.476  47.984  35.227                      C 
ATOM   1142 O    SER    78      62.607  48.297  35.587                      O 
ATOM   1143 N    ARG    79      60.571  48.893  34.867                      N 
ATOM   1144 H    ARG    79      59.706  48.598  34.438                      H 
ATOM   1145 CA   ARG    79      60.785  50.317  35.080                      CX
ATOM   1146 HA   ARG    79      61.787  50.596  34.753                      H1
ATOM   1147 CB   ARG    79      59.783  51.114  34.291                      C8
ATOM   1148 HB2  ARG    79      58.803  50.872  34.701                      HC
ATOM   1149 HB3  ARG    79      60.006  52.164  34.479                      HC
ATOM   1150 CG   ARG    79      59.782  50.860  32.806                      C8
ATOM   1151 HG2  ARG    79      60.703  51.274  32.394                      HC
ATOM   1152 HG3  ARG    79      59.767  49.782  32.650                      HC
ATOM   1153 CD   ARG    79      58.588  51.489  32.107                      C8
ATOM   1154 HD2  ARG    79      58.525  52.542  32.382                      H1
ATOM   1155 HD3  ARG    79      58.718  51.404  31.028                      H1
ATOM   1156 NE   ARG    79      57.347  50.835  32.479                      N2
ATOM   1157 HE   ARG    79      57.349  50.260  33.309                      H 
ATOM   1158 CZ   ARG    79      56.214  50.930  31.769                      CA
ATOM   1159 NH1  ARG    79      56.101  51.650  30.660                      N2
ATOM   1160 HH11 ARG    79      56.898  52.164  30.311                      H 
ATOM   1161 HH12 ARG    79      55.219  51.681  30.169                      H 
ATOM   1162 NH2  ARG    79      55.138  50.295  32.209                      N2
ATOM   1163 HH21 ARG    79      55.187  49.756  33.061                      H 
ATOM   1164 HH22 ARG    79      54.274  50.353  31.690                      H 
ATOM   1165 C    ARG    79      60.626  50.687  36.549                      C 
ATOM   1166 O    ARG    79      61.126  51.727  36.973                      O 
ATOM   1167 N    VAL    80      59.940  49.904  37.385                      N 
ATOM   1168 H    VAL    80      59.547  49.028  37.073                      H 
ATOM   1169 CA   VAL    80      59.714  50.309  38.759                      CX
ATOM   1170 HA   VAL    80      59.588  51.390  38.827                      H1
ATOM   1171 CB   VAL    80      58.418  49.617  39.311                      3C
ATOM   1172 HB   VAL    80      58.514  48.539  39.186                      HC
ATOM   1173 CG1  VAL    80      58.220  49.941  40.783                      CT
ATOM   1174 HG11 VAL    80      58.124  51.020  40.908                      HC
ATOM   1175 HG12 VAL    80      57.316  49.451  41.145                      HC
ATOM   1176 HG13 VAL    80      59.079  49.585  41.352                      HC
ATOM   1177 CG2  VAL    80      57.206  50.096  38.521                      CT
ATOM   1178 HG21 VAL    80      57.333  49.840  37.469                      HC
ATOM   1179 HG22 VAL    80      56.308  49.614  38.906                      HC
ATOM   1180 HG23 VAL    80      57.110  51.177  38.622                      HC
ATOM   1181 C    VAL    80      60.944  49.907  39.546                      C 
ATOM   1182 O    VAL    80      61.243  48.726  39.642                      O 
ATOM   1183 N    ILE    81      61.663  50.874  40.102                      N 
ATOM   1184 H    ILE    81      61.401  51.835  39.934                      H 
ATOM   1185 CA   ILE    81      62.832  50.612  40.922                      CX
ATOM   1186 HA   ILE    81      63.483  49.879  40.445                      H1
ATOM   1187 CB   ILE    81      63.606  51.926  41.129                      3C
ATOM   1188 HB   ILE    81      62.921  52.646  41.576                      HC
ATOM   1189 CG2  ILE    81      64.837  51.765  42.030                      CT
ATOM   1190 HG21 ILE    81      65.523  51.046  41.583                      HC
ATOM   1191 HG22 ILE    81      65.339  52.727  42.136                      HC
ATOM   1192 HG23 ILE    81      64.526  51.408  43.011                      HC
ATOM   1193 CG1  ILE    81      64.021  52.402  39.744                      2C
ATOM   1194 HG12 ILE    81      64.798  51.719  39.399                      HC
ATOM   1195 HG13 ILE    81      63.143  52.305  39.105                      HC
ATOM   1196 CD1  ILE    81      64.540  53.836  39.680                      CT
ATOM   1197 HD11 ILE    81      65.419  53.934  40.318                      HC
ATOM   1198 HD12 ILE    81      64.810  54.080  38.652                      HC
ATOM   1199 HD13 ILE    81      63.764  54.520  40.023                      HC
ATOM   1200 C    ILE    81      62.380  50.032  42.246                      C 
ATOM   1201 O    ILE    81      62.922  49.034  42.721                      O 
ATOM   1202 N    ALA    82      61.365  50.601  42.880                      N 
ATOM   1203 H    ALA    82      60.871  51.372  42.453                      H 
ATOM   1204 CA   ALA    82      60.897  50.109  44.171                      CX
ATOM   1205 HA   ALA    82      60.951  49.024  44.258                      H1
ATOM   1206 CB   ALA    82      61.674  50.723  45.311                      CT
ATOM   1207 HB1  ALA    82      61.623  51.810  45.243                      HC
ATOM   1208 HB2  ALA    82      61.247  50.398  46.259                      HC
ATOM   1209 HB3  ALA    82      62.715  50.405  45.254                      HC
ATOM   1210 C    ALA    82      59.467  50.534  44.317                      C 
ATOM   1211 O    ALA    82      59.055  51.440  43.586                      O 
ATOM   1212 N    HIE    83      58.686  49.889  45.183                      N 
ATOM   1213 H    HIE    83      59.041  49.095  45.696                      H 
ATOM   1214 CA   HIE    83      57.304  50.296  45.408                      CX
ATOM   1215 HA   HIE    83      57.274  51.377  45.546                      H1
ATOM   1216 CB   HIE    83      56.376  49.922  44.225                      CT
ATOM   1217 HB2  HIE    83      55.381  50.358  44.313                      HC
ATOM   1218 HB3  HIE    83      56.854  50.288  43.316                      HC
ATOM   1219 CG   HIE    83      56.180  48.415  44.040                      CC
ATOM   1220 ND1  HIE    83      55.174  47.668  44.481                      NB
ATOM   1221 CE1  HIE    83      55.430  46.422  44.180                      CR
ATOM   1222 HE1  HIE    83      54.735  45.630  44.458                      H5
ATOM   1223 NE2  HIE    83      56.574  46.376  43.548                      NA
ATOM   1224 HE2  HIE    83      57.001  45.529  43.202                      H 
ATOM   1225 CD2  HIE    83      57.081  47.570  43.429                      CW
ATOM   1226 HD2  HIE    83      58.036  47.709  42.921                      H4
ATOM   1227 C    HIE    83      56.732  49.648  46.651                      C 
ATOM   1228 O    HIE    83      57.231  48.611  47.105                      O 
ATOM   1229 N    THR    84      55.690  50.262  47.206                      N 
ATOM   1230 H    THR    84      55.390  51.161  46.855                      H 
ATOM   1231 CA   THR    84      54.983  49.695  48.322                      CX
ATOM   1232 HA   THR    84      55.596  48.967  48.853                      H1
ATOM   1233 CB   THR    84      54.599  50.855  49.320                      3C
ATOM   1234 HB   THR    84      54.113  50.397  50.181                      H1
ATOM   1235 CG2  THR    84      55.793  51.675  49.788                      CT
ATOM   1236 HG21 THR    84      56.279  52.134  48.927                      HC
ATOM   1237 HG22 THR    84      55.455  52.454  50.471                      HC
ATOM   1238 HG23 THR    84      56.502  51.026  50.301                      HC
ATOM   1239 OG1  THR    84      53.676  51.713  48.651                      OH
ATOM   1240 HG1  THR    84      53.424  52.431  49.236                      HO
ATOM   1241 C    THR    84      53.744  48.984  47.760                      C 
ATOM   1242 O    THR    84      53.543  48.856  46.543                      O 
ATOM   1243 N    LYS    85      52.880  48.549  48.683                      N 
ATOM   1244 H    LYS    85      53.175  48.659  49.642                      H 
ATOM   1245 CA   LYS    85      51.552  48.020  48.427                      CX
ATOM   1246 HA   LYS    85      51.585  47.409  47.525                      H1
ATOM   1247 CB   LYS    85      51.029  47.155  49.588                      C8
ATOM   1248 HB2  LYS    85      51.146  47.728  50.508                      HC
ATOM   1249 HB3  LYS    85      49.971  46.965  49.411                      HC
ATOM   1250 CG   LYS    85      51.762  45.839  49.717                      C8
ATOM   1251 HG2  LYS    85      51.464  45.205  48.882                      HC
ATOM   1252 HG3  LYS    85      52.831  46.042  49.655                      HC
ATOM   1253 CD   LYS    85      51.455  45.126  51.032                      C8
ATOM   1254 HD2  LYS    85      52.254  44.403  51.199                      HC
ATOM   1255 HD3  LYS    85      51.477  45.880  51.819                      HC
ATOM   1256 CE   LYS    85      50.109  44.410  51.052                      C8
ATOM   1257 HE2  LYS    85      49.336  45.095  51.400                      HP
ATOM   1258 HE3  LYS    85      49.863  44.065  50.047                      HP
ATOM   1259 NZ   LYS    85      50.187  43.267  51.952                      N3
ATOM   1260 HZ1  LYS    85      50.415  43.587  52.883                      H 
ATOM   1261 HZ2  LYS    85      49.297  42.790  51.968                      H 
ATOM   1262 HZ3  LYS    85      50.904  42.633  51.629                      H 
ATOM   1263 C    LYS    85      50.638  49.238  48.340                      C 
ATOM   1264 O    LYS    85      51.012  50.340  48.780                      O 
ATOM   1265 N    LEU    86      49.432  49.044  47.818                      N 
ATOM   1266 H    LEU    86      49.155  48.130  47.491                      H 
ATOM   1267 CA   LEU    86      48.454  50.114  47.777                      CX
ATOM   1268 HA   LEU    86      48.963  51.056  47.571                      H1
ATOM   1269 CB   LEU    86      47.421  49.883  46.710                      2C
ATOM   1270 HB2  LEU    86      47.972  49.595  45.815                      HC
ATOM   1271 HB3  LEU    86      46.801  49.049  47.039                      HC
ATOM   1272 CG   LEU    86      46.537  51.078  46.397                      3C
ATOM   1273 HG   LEU    86      46.203  51.529  47.331                      HC
ATOM   1274 CD1  LEU    86      47.307  52.101  45.591                      CT
ATOM   1275 HD11 LEU    86      47.642  51.651  44.656                      HC
ATOM   1276 HD12 LEU    86      46.663  52.953  45.373                      HC
ATOM   1277 HD13 LEU    86      48.173  52.438  46.162                      HC
ATOM   1278 CD2  LEU    86      45.337  50.610  45.618                      CT
ATOM   1279 HD21 LEU    86      44.779  49.886  46.210                      HC
ATOM   1280 HD22 LEU    86      44.697  51.462  45.389                      HC
ATOM   1281 HD23 LEU    86      45.666  50.143  44.689                      HC
ATOM   1282 C    LEU    86      47.783  50.006  49.133                      C 
ATOM   1283 O    LEU    86      47.336  48.907  49.464                      O 
ATOM   1284 N    ILE    87      47.743  51.060  49.955                      N 
ATOM   1285 H    ILE    87      48.190  51.923  49.678                      H 
ATOM   1286 CA   ILE    87      47.109  51.001  51.258                      CX
ATOM   1287 HA   ILE    87      46.635  50.040  51.456                      H1
ATOM   1288 CB   ILE    87      48.125  51.321  52.392                      3C
ATOM   1289 HB   ILE    87      47.616  51.353  53.355                      HC
ATOM   1290 CG2  ILE    87      49.188  50.209  52.411                      CT
ATOM   1291 HG21 ILE    87      49.699  50.177  51.448                      HC
ATOM   1292 HG22 ILE    87      49.913  50.412  53.199                      HC
ATOM   1293 HG23 ILE    87      48.707  49.249  52.598                      HC
ATOM   1294 CG1  ILE    87      48.709  52.729  52.226                      2C
ATOM   1295 HG12 ILE    87      49.222  52.752  51.264                      HC
ATOM   1296 HG13 ILE    87      47.870  53.424  52.206                      HC
ATOM   1297 CD1  ILE    87      49.690  53.141  53.341                      CT
ATOM   1298 HD11 ILE    87      50.530  52.447  53.361                      HC
ATOM   1299 HD12 ILE    87      50.057  54.149  53.148                      HC
ATOM   1300 HD13 ILE    87      49.178  53.119  54.303                      HC
ATOM   1301 C    ILE    87      45.933  51.972  51.366                      C 
ATOM   1302 O    ILE    87      45.896  53.039  50.737                      O 
ATOM   1303 N    GLY    88      44.946  51.559  52.159                      N 
ATOM   1304 H    GLY    88      45.024  50.624  52.532                      H 
ATOM   1305 CA   GLY    88      43.782  52.350  52.519                      CX
ATOM   1306 HA2  GLY    88      43.557  53.064  51.727                      H1
ATOM   1307 HA3  GLY    88      42.922  51.699  52.676                      H1
ATOM   1308 C    GLY    88      44.069  53.113  53.809                      C 
ATOM   1309 O    GLY    88      45.172  53.018  54.363                      O 
ATOM   1310 N    SER    89      43.138  53.904  54.338                      N 
ATOM   1311 H    SER    89      42.229  54.007  53.911                      H 
ATOM   1312 CA   SER    89      43.425  54.668  55.537                      CX
ATOM   1313 HA   SER    89      44.334  55.253  55.396                      H1
ATOM   1314 CB   SER    89      42.284  55.613  55.840                      2C
ATOM   1315 HB2  SER    89      42.514  56.126  56.774                      H1
ATOM   1316 HB3  SER    89      42.230  56.341  55.030                      H1
ATOM   1317 OG   SER    89      41.035  54.945  55.961                      OH
ATOM   1318 HG   SER    89      40.347  55.586  56.152                      HO
ATOM   1319 C    SER    89      43.647  53.749  56.710                      C 
ATOM   1320 O    SER    89      43.067  52.658  56.787                      O 
ATOM   1321 N    GLY    90      44.558  54.199  57.566                      N 
ATOM   1322 H    GLY    90      45.024  55.078  57.393                      H 
ATOM   1323 CA   GLY    90      44.909  53.461  58.753                      CX
ATOM   1324 HA2  GLY    90      45.454  54.124  59.425                      H1
ATOM   1325 HA3  GLY    90      43.992  53.127  59.237                      H1
ATOM   1326 C    GLY    90      45.775  52.249  58.444                      C 
ATOM   1327 O    GLY    90      46.009  51.425  59.325                      O 
ATOM   1328 N    GLU    91      46.261  52.079  57.224                      N 
ATOM   1329 H    GLU    91      46.023  52.726  56.486                      H 
ATOM   1330 CA   GLU    91      47.152  50.980  56.913                      CX
ATOM   1331 HA   GLU    91      47.121  50.233  57.705                      H1
ATOM   1332 CB   GLU    91      46.718  50.326  55.611                      2C
ATOM   1333 HB2  GLU    91      46.673  51.116  54.861                      HC
ATOM   1334 HB3  GLU    91      47.498  49.615  55.341                      HC
ATOM   1335 CG   GLU    91      45.370  49.605  55.674                      2C
ATOM   1336 HG2  GLU    91      45.502  48.769  56.361                      HC
ATOM   1337 HG3  GLU    91      44.654  50.311  56.094                      HC
ATOM   1338 CD   GLU    91      44.846  49.085  54.332                      CO
ATOM   1339 OE1  GLU    91      45.640  48.741  53.459                      O2
ATOM   1340 OE2  GLU    91      43.630  49.027  54.149                      O2
ATOM   1341 C    GLU    91      48.538  51.579  56.767                      C 
ATOM   1342 O    GLU    91      48.672  52.813  56.665                      O 
ATOM   1343 N    LYS    92      49.577  50.746  56.822                      N 
ATOM   1344 H    LYS    92      49.449  49.790  57.121                      H 
ATOM   1345 CA   LYS    92      50.924  51.206  56.550                      CX
ATOM   1346 HA   LYS    92      50.897  52.046  55.856                      H1
ATOM   1347 CB   LYS    92      51.607  51.668  57.858                      C8
ATOM   1348 HB2  LYS    92      52.653  51.765  57.567                      HC
ATOM   1349 HB3  LYS    92      51.182  52.659  58.019                      HC
ATOM   1350 CG   LYS    92      51.512  50.868  59.130                      C8
ATOM   1351 HG2  LYS    92      50.484  50.903  59.489                      HC
ATOM   1352 HG3  LYS    92      51.787  49.835  58.915                      HC
ATOM   1353 CD   LYS    92      52.449  51.433  60.206                      C8
ATOM   1354 HD2  LYS    92      52.478  50.706  61.018                      HC
ATOM   1355 HD3  LYS    92      53.439  51.514  59.756                      HC
ATOM   1356 CE   LYS    92      52.028  52.791  60.755                      C8
ATOM   1357 HE2  LYS    92      52.265  53.563  60.022                      HP
ATOM   1358 HE3  LYS    92      50.954  52.785  60.941                      HP
ATOM   1359 NZ   LYS    92      52.733  53.069  61.995                      N3
ATOM   1360 HZ1  LYS    92      53.728  53.076  61.822                      H 
ATOM   1361 HZ2  LYS    92      52.447  53.970  62.350                      H 
ATOM   1362 HZ3  LYS    92      52.514  52.355  62.674                      H 
ATOM   1363 C    LYS    92      51.779  50.161  55.838                      C 
ATOM   1364 O    LYS    92      51.407  48.977  55.787                      O 
ATOM   1365 N    ASP    93      52.891  50.556  55.203                      N 
ATOM   1366 H    ASP    93      53.128  51.538  55.188                      H 
ATOM   1367 CA   ASP    93      53.775  49.620  54.514                      CX
ATOM   1368 HA   ASP    93      53.792  48.671  55.050                      H1
ATOM   1369 CB   ASP    93      53.288  49.362  53.068                      2C
ATOM   1370 HB2  ASP    93      52.202  49.278  53.101                      HC
ATOM   1371 HB3  ASP    93      53.566  50.233  52.473                      HC
ATOM   1372 CG   ASP    93      53.877  48.104  52.434                      CO
ATOM   1373 OD1  ASP    93      54.149  47.102  53.105                      O2
ATOM   1374 OD2  ASP    93      54.071  48.118  51.235                      O2
ATOM   1375 C    ASP    93      55.180  50.193  54.477                      C 
ATOM   1376 O    ASP    93      55.362  51.396  54.632                      O 
ATOM   1377 N    SER    94      56.195  49.363  54.292                      N 
ATOM   1378 H    SER    94      55.998  48.383  54.151                      H 
ATOM   1379 CA   SER    94      57.571  49.795  54.264                      CX
ATOM   1380 HA   SER    94      57.634  50.882  54.200                      H1
ATOM   1381 CB   SER    94      58.242  49.347  55.542                      2C
ATOM   1382 HB2  SER    94      57.639  49.711  56.373                      H1
ATOM   1383 HB3  SER    94      58.245  48.257  55.545                      H1
ATOM   1384 OG   SER    94      59.572  49.824  55.679                      OH
ATOM   1385 HG   SER    94      59.942  49.507  56.506                      HO
ATOM   1386 C    SER    94      58.213  49.124  53.060                      C 
ATOM   1387 O    SER    94      57.769  48.038  52.653                      O 
ATOM   1388 N    VAL    95      59.203  49.774  52.457                      N 
ATOM   1389 H    VAL    95      59.440  50.711  52.749                      H 
ATOM   1390 CA   VAL    95      59.950  49.185  51.356                      CX
ATOM   1391 HA   VAL    95      59.925  48.096  51.397                      H1
ATOM   1392 CB   VAL    95      59.369  49.647  49.975                      3C
ATOM   1393 HB   VAL    95      58.323  49.345  49.937                      HC
ATOM   1394 CG1  VAL    95      59.471  51.160  49.759                      CT
ATOM   1395 HG11 VAL    95      60.518  51.463  49.795                      HC
ATOM   1396 HG12 VAL    95      59.053  51.418  48.786                      HC
ATOM   1397 HG13 VAL    95      58.916  51.678  50.541                      HC
ATOM   1398 CG2  VAL    95      60.134  48.896  48.881                      CT
ATOM   1399 HG21 VAL    95      59.997  47.823  49.012                      HC
ATOM   1400 HG22 VAL    95      59.756  49.193  47.903                      HC
ATOM   1401 HG23 VAL    95      61.195  49.137  48.948                      HC
ATOM   1402 C    VAL    95      61.404  49.625  51.514                      C 
ATOM   1403 O    VAL    95      61.678  50.773  51.870                      O 
ATOM   1404 N    THR    96      62.341  48.690  51.365                      N 
ATOM   1405 H    THR    96      62.059  47.725  51.276                      H 
ATOM   1406 CA   THR    96      63.769  48.999  51.347                      CX
ATOM   1407 HA   THR    96      63.958  50.059  51.516                      H1
ATOM   1408 CB   THR    96      64.476  48.197  52.438                      3C
ATOM   1409 HB   THR    96      64.331  47.142  52.207                      H1
ATOM   1410 CG2  THR    96      65.976  48.491  52.558                      CT
ATOM   1411 HG21 THR    96      66.123  49.546  52.789                      HC
ATOM   1412 HG22 THR    96      66.404  47.882  53.354                      HC
ATOM   1413 HG23 THR    96      66.470  48.255  51.615                      HC
ATOM   1414 OG1  THR    96      63.787  48.531  53.635                      OH
ATOM   1415 HG1  THR    96      64.180  48.059  54.373                      HO
ATOM   1416 C    THR    96      64.339  48.652  49.973                      C 
ATOM   1417 O    THR    96      63.929  47.672  49.329                      O 
ATOM   1418 N    PHE    97      65.189  49.519  49.455                      N 
ATOM   1419 H    PHE    97      65.386  50.390  49.927                      H 
ATOM   1420 CA   PHE    97      65.837  49.265  48.184                      CX
ATOM   1421 HA   PHE    97      65.773  48.202  47.952                      H1
ATOM   1422 CB   PHE    97      65.165  50.067  47.031                      CT
ATOM   1423 HB2  PHE    97      65.741  49.856  46.130                      HC
ATOM   1424 HB3  PHE    97      64.147  49.699  46.905                      HC
ATOM   1425 CG   PHE    97      65.070  51.586  47.142                      CA
ATOM   1426 CD1  PHE    97      63.974  52.173  47.760                      CA
ATOM   1427 HD1  PHE    97      63.189  51.547  48.184                      HA
ATOM   1428 CE1  PHE    97      63.877  53.556  47.838                      CA
ATOM   1429 HE1  PHE    97      63.015  54.012  48.324                      HA
ATOM   1430 CZ   PHE    97      64.868  54.353  47.302                      CA
ATOM   1431 HZ   PHE    97      64.794  55.439  47.361                      HA
ATOM   1432 CE2  PHE    97      65.959  53.768  46.688                      CA
ATOM   1433 HE2  PHE    97      66.741  54.401  46.267                      HA
ATOM   1434 CD2  PHE    97      66.064  52.389  46.605                      CA
ATOM   1435 HD2  PHE    97      66.928  51.937  46.118                      HA
ATOM   1436 C    PHE    97      67.306  49.645  48.292                      C 
ATOM   1437 O    PHE    97      67.712  50.459  49.137                      O 
ATOM   1438 N    ASP    98      68.087  49.022  47.408                      N 
ATOM   1439 H    ASP    98      67.664  48.342  46.793                      H 
ATOM   1440 CA   ASP    98      69.521  49.248  47.304                      CX
ATOM   1441 HA   ASP    98      69.978  49.301  48.292                      H1
ATOM   1442 CB   ASP    98      70.140  48.076  46.542                      2C
ATOM   1443 HB2  ASP    98      69.655  47.181  46.931                      HC
ATOM   1444 HB3  ASP    98      69.840  48.230  45.505                      HC
ATOM   1445 CG   ASP    98      71.651  47.905  46.612                      CO
ATOM   1446 OD1  ASP    98      72.355  48.686  47.256                      O2
ATOM   1447 OD2  ASP    98      72.129  46.949  46.009                      O2
ATOM   1448 C    ASP    98      69.825  50.556  46.596                      C 
ATOM   1449 O    ASP    98      69.441  50.776  45.444                      O 
ATOM   1450 N    VAL    99      70.610  51.412  47.233                      N 
ATOM   1451 H    VAL    99      70.953  51.181  48.154                      H 
ATOM   1452 CA   VAL    99      70.925  52.719  46.690                      CX
ATOM   1453 HA   VAL    99      70.004  53.226  46.402                      H1
ATOM   1454 CB   VAL    99      71.591  53.518  47.840                      3C
ATOM   1455 HB   VAL    99      72.424  52.921  48.212                      HC
ATOM   1456 CG1  VAL    99      72.099  54.885  47.418                      CT
ATOM   1457 HG11 VAL    99      71.268  55.484  47.046                      HC
ATOM   1458 HG12 VAL    99      72.552  55.385  48.274                      HC
ATOM   1459 HG13 VAL    99      72.843  54.770  46.630                      HC
ATOM   1460 CG2  VAL    99      70.516  53.765  48.898                      CT
ATOM   1461 HG21 VAL    99      70.139  52.810  49.263                      HC
ATOM   1462 HG22 VAL    99      70.945  54.327  49.728                      HC
ATOM   1463 HG23 VAL    99      69.698  54.335  48.458                      HC
ATOM   1464 C    VAL    99      71.796  52.584  45.436                      C 
ATOM   1465 O    VAL    99      71.794  53.426  44.545                      O 
ATOM   1466 N    SER   100      72.474  51.457  45.267                      N 
ATOM   1467 H    SER   100      72.450  50.769  46.006                      H 
ATOM   1468 CA   SER   100      73.294  51.182  44.093                      CX
ATOM   1469 HA   SER   100      74.003  51.987  43.897                      H1
ATOM   1470 CB   SER   100      74.068  49.921  44.398                      2C
ATOM   1471 HB2  SER   100      73.450  49.055  44.162                      H1
ATOM   1472 HB3  SER   100      74.972  49.899  43.789                      H1
ATOM   1473 OG   SER   100      74.426  49.888  45.785                      OH
ATOM   1474 HG   SER   100      74.917  49.084  45.969                      HO
ATOM   1475 C    SER   100      72.471  51.035  42.816                      C 
ATOM   1476 O    SER   100      72.981  50.949  41.696                      O 
ATOM   1477 N    LYS   101      71.152  50.965  42.937                      N 
ATOM   1478 H    LYS   101      70.696  50.909  43.836                      H 
ATOM   1479 CA   LYS   101      70.334  50.916  41.751                      CX
ATOM   1480 HA   LYS   101      70.854  50.400  40.943                      H1
ATOM   1481 CB   LYS   101      69.066  50.155  42.075                      C8
ATOM   1482 HB2  LYS   101      68.566  50.597  42.936                      HC
ATOM   1483 HB3  LYS   101      68.390  50.159  41.220                      HC
ATOM   1484 CG   LYS   101      69.465  48.717  42.401                      C8
ATOM   1485 HG2  LYS   101      70.343  48.478  41.800                      HC
ATOM   1486 HG3  LYS   101      69.729  48.683  43.458                      HC
ATOM   1487 CD   LYS   101      68.374  47.710  42.122                      C8
ATOM   1488 HD2  LYS   101      68.141  47.731  41.057                      HC
ATOM   1489 HD3  LYS   101      68.734  46.718  42.395                      HC
ATOM   1490 CE   LYS   101      67.125  48.031  42.919                      C8
ATOM   1491 HE2  LYS   101      67.372  48.121  43.977                      HP
ATOM   1492 HE3  LYS   101      66.690  48.967  42.567                      HP
ATOM   1493 NZ   LYS   101      66.173  46.957  42.735                      N3
ATOM   1494 HZ1  LYS   101      66.577  46.090  43.061                      H 
ATOM   1495 HZ2  LYS   101      65.335  47.157  43.261                      H 
ATOM   1496 HZ3  LYS   101      65.944  46.874  41.755                      H 
ATOM   1497 C    LYS   101      70.032  52.324  41.268                      C 
ATOM   1498 O    LYS   101      69.298  52.510  40.299                      O 
ATOM   1499 N    LEU   102      70.599  53.343  41.917                      N 
ATOM   1500 H    LEU   102      71.227  53.129  42.679                      H 
ATOM   1501 CA   LEU   102      70.397  54.733  41.563                      CX
ATOM   1502 HA   LEU   102      69.624  54.800  40.798                      H1
ATOM   1503 CB   LEU   102      69.963  55.568  42.772                      2C
ATOM   1504 HB2  LEU   102      70.870  55.579  43.377                      HC
ATOM   1505 HB3  LEU   102      69.784  56.565  42.369                      HC
ATOM   1506 CG   LEU   102      68.774  55.148  43.642                      3C
ATOM   1507 HG   LEU   102      68.949  54.154  44.053                      HC
ATOM   1508 CD1  LEU   102      68.623  56.150  44.782                      CT
ATOM   1509 HD11 LEU   102      68.448  57.145  44.371                      HC
ATOM   1510 HD12 LEU   102      67.780  55.863  45.409                      HC
ATOM   1511 HD13 LEU   102      69.534  56.160  45.380                      HC
ATOM   1512 CD2  LEU   102      67.506  55.080  42.807                      CT
ATOM   1513 HD21 LEU   102      67.636  54.351  42.007                      HC
ATOM   1514 HD22 LEU   102      66.670  54.781  43.439                      HC
ATOM   1515 HD23 LEU   102      67.302  56.060  42.375                      HC
ATOM   1516 C    LEU   102      71.719  55.297  41.075                      C 
ATOM   1517 O    LEU   102      72.769  55.066  41.689                      O 
ATOM   1518 N    LYS   103      71.722  56.024  39.975                      N 
ATOM   1519 H    LYS   103      70.901  56.116  39.395                      H 
ATOM   1520 CA   LYS   103      72.948  56.682  39.545                      CX
ATOM   1521 HA   LYS   103      73.778  56.353  40.171                      H1
ATOM   1522 CB   LYS   103      73.271  56.344  38.087                      C8
ATOM   1523 HB2  LYS   103      74.212  56.861  37.896                      HC
ATOM   1524 HB3  LYS   103      73.444  55.268  38.095                      HC
ATOM   1525 CG   LYS   103      72.279  56.686  37.001                      C8
ATOM   1526 HG2  LYS   103      71.305  56.242  37.206                      HC
ATOM   1527 HG3  LYS   103      72.171  57.766  36.895                      HC
ATOM   1528 CD   LYS   103      72.835  56.109  35.722                      C8
ATOM   1529 HD2  LYS   103      73.811  56.560  35.540                      HC
ATOM   1530 HD3  LYS   103      72.952  55.034  35.855                      HC
ATOM   1531 CE   LYS   103      71.935  56.373  34.548                      C8
ATOM   1532 HE2  LYS   103      71.011  55.808  34.665                      HP
ATOM   1533 HE3  LYS   103      71.706  57.438  34.500                      HP
ATOM   1534 NZ   LYS   103      72.598  55.966  33.324                      N3
ATOM   1535 HZ1  LYS   103      72.811  54.980  33.368                      H 
ATOM   1536 HZ2  LYS   103      71.991  56.145  32.537                      H 
ATOM   1537 HZ3  LYS   103      73.455  56.491  33.214                      H 
ATOM   1538 C    LYS   103      72.889  58.177  39.686                      C 
ATOM   1539 O    LYS   103      71.812  58.794  39.575                      O 
ATOM   1540 N    GLU   104      74.053  58.765  39.959                      N 
ATOM   1541 H    GLU   104      74.900  58.235  40.109                      H 
ATOM   1542 CA   GLU   104      74.124  60.212  40.038                      CX
ATOM   1543 HA   GLU   104      73.342  60.565  40.710                      H1
ATOM   1544 CB   GLU   104      75.482  60.710  40.561                      2C
ATOM   1545 HB2  GLU   104      75.329  61.771  40.757                      HC
ATOM   1546 HB3  GLU   104      75.623  60.184  41.505                      HC
ATOM   1547 CG   GLU   104      76.725  60.527  39.684                      2C
ATOM   1548 HG2  GLU   104      76.988  59.471  39.738                      HC
ATOM   1549 HG3  GLU   104      76.412  60.771  38.669                      HC
ATOM   1550 CD   GLU   104      77.945  61.377  40.060                      CO
ATOM   1551 OE1  GLU   104      78.281  61.484  41.241                      O2
ATOM   1552 OE2  GLU   104      78.577  61.937  39.162                      O2
ATOM   1553 C    GLU   104      73.910  60.709  38.616                      C 
ATOM   1554 O    GLU   104      74.246  60.036  37.634                      O 
ATOM   1555 N    GLY   105      73.211  61.828  38.494                      N 
ATOM   1556 H    GLY   105      72.842  62.309  39.301                      H 
ATOM   1557 CA   GLY   105      72.959  62.392  37.185                      CX
ATOM   1558 HA2  GLY   105      72.911  63.476  37.288                      H1
ATOM   1559 HA3  GLY   105      73.794  62.126  36.536                      H1
ATOM   1560 C    GLY   105      71.663  61.896  36.554                      C 
ATOM   1561 O    GLY   105      71.348  62.314  35.441                      O 
ATOM   1562 N    GLU   106      70.876  61.021  37.187                      N 
ATOM   1563 H    GLU   106      71.133  60.646  38.089                      H 
ATOM   1564 CA   GLU   106      69.638  60.573  36.585                      CX
ATOM   1565 HA   GLU   106      69.586  60.901  35.547                      H1
ATOM   1566 CB   GLU   106      69.566  59.037  36.619                      2C
ATOM   1567 HB2  GLU   106      70.529  58.627  36.314                      HC
ATOM   1568 HB3  GLU   106      69.338  58.712  37.634                      HC
ATOM   1569 CG   GLU   106      68.474  58.539  35.665                      2C
ATOM   1570 HG2  GLU   106      67.523  58.746  36.155                      HC
ATOM   1571 HG3  GLU   106      68.575  59.176  34.786                      HC
ATOM   1572 CD   GLU   106      68.519  57.075  35.239                      CO
ATOM   1573 OE1  GLU   106      68.826  56.197  36.044                      O2
ATOM   1574 OE2  GLU   106      68.215  56.808  34.081                      O2
ATOM   1575 C    GLU   106      68.491  61.187  37.377                      C 
ATOM   1576 O    GLU   106      68.587  61.279  38.611                      O 
ATOM   1577 N    GLN   107      67.439  61.662  36.703                      N 
ATOM   1578 H    GLN   107      67.432  61.630  35.693                      H 
ATOM   1579 CA   GLN   107      66.289  62.253  37.386                      CX
ATOM   1580 HA   GLN   107      66.624  62.756  38.293                      H1
ATOM   1581 CB   GLN   107      65.582  63.279  36.489                      2C
ATOM   1582 HB2  GLN   107      65.399  62.787  35.533                      HC
ATOM   1583 HB3  GLN   107      64.630  63.510  36.966                      HC
ATOM   1584 CG   GLN   107      66.368  64.586  36.252                      2C
ATOM   1585 HG2  GLN   107      66.707  64.899  37.240                      HC
ATOM   1586 HG3  GLN   107      67.231  64.334  35.636                      HC
ATOM   1587 CD   GLN   107      65.620  65.760  35.594                      C 
ATOM   1588 OE1  GLN   107      64.671  65.639  34.809                      O 
ATOM   1589 NE2  GLN   107      66.042  66.980  35.873                      N 
ATOM   1590 HE21 GLN   107      65.579  67.778  35.462                      H 
ATOM   1591 HE22 GLN   107      66.827  67.110  36.496                      H 
ATOM   1592 C    GLN   107      65.288  61.171  37.781                      C 
ATOM   1593 O    GLN   107      64.823  60.434  36.910                      O 
ATOM   1594 N    TYR   108      64.976  60.986  39.069                      N 
ATOM   1595 H    TYR   108      65.446  61.554  39.760                      H 
ATOM   1596 CA   TYR   108      63.985  60.014  39.528                      CX
ATOM   1597 HA   TYR   108      63.699  59.378  38.691                      H1
ATOM   1598 CB   TYR   108      64.520  59.136  40.644                      CT
ATOM   1599 HB2  TYR   108      64.752  59.722  41.533                      HC
ATOM   1600 HB3  TYR   108      63.710  58.443  40.867                      HC
ATOM   1601 CG   TYR   108      65.741  58.361  40.221                      CA
ATOM   1602 CD1  TYR   108      65.618  57.254  39.407                      CA
ATOM   1603 HD1  TYR   108      64.636  56.878  39.122                      HA
ATOM   1604 CE1  TYR   108      66.758  56.621  38.952                      CA
ATOM   1605 HE1  TYR   108      66.683  55.721  38.341                      HA
ATOM   1606 CZ   TYR   108      67.992  57.101  39.318                      C 
ATOM   1607 OH   TYR   108      69.144  56.521  38.817                      OH
ATOM   1608 HH   TYR   108      68.967  55.790  38.221                      HO
ATOM   1609 CE2  TYR   108      68.114  58.198  40.145                      CA
ATOM   1610 HE2  TYR   108      69.098  58.562  40.441                      HA
ATOM   1611 CD2  TYR   108      66.983  58.833  40.595                      CA
ATOM   1612 HD2  TYR   108      67.069  59.705  41.244                      HA
ATOM   1613 C    TYR   108      62.749  60.724  40.068                      C 
ATOM   1614 O    TYR   108      62.814  61.891  40.508                      O 
ATOM   1615 N    MET   109      61.615  60.036  40.043                      N 
ATOM   1616 H    MET   109      61.615  59.082  39.712                      H 
ATOM   1617 CA   MET   109      60.370  60.589  40.555                      CX
ATOM   1618 HA   MET   109      60.614  61.482  41.131                      H1
ATOM   1619 CB   MET   109      59.360  60.964  39.480                      2C
ATOM   1620 HB2  MET   109      59.247  60.065  38.874                      HC
ATOM   1621 HB3  MET   109      58.433  61.158  40.019                      HC
ATOM   1622 CG   MET   109      59.678  62.150  38.575                      2C
ATOM   1623 HG2  MET   109      60.657  61.933  38.147                      H1
ATOM   1624 HG3  MET   109      58.924  62.125  37.788                      H1
ATOM   1625 SD   MET   109      59.706  63.790  39.314                      S 
ATOM   1626 CE   MET   109      57.980  63.833  39.704                      CT
ATOM   1627 HE1  MET   109      57.739  63.012  40.378                      H1
ATOM   1628 HE2  MET   109      57.740  64.781  40.186                      H1
ATOM   1629 HE3  MET   109      57.398  63.734  38.788                      H1
ATOM   1630 C    MET   109      59.698  59.518  41.368                      C 
ATOM   1631 O    MET   109      59.823  58.337  41.033                      O 
ATOM   1632 N    PHE   110      59.072  59.897  42.472                      N 
ATOM   1633 H    PHE   110      59.154  60.843  42.818                      H 
ATOM   1634 CA   PHE   110      58.257  58.958  43.221                      CX
ATOM   1635 HA   PHE   110      58.397  57.957  42.813                      H1
ATOM   1636 CB   PHE   110      58.637  58.939  44.710                      CT
ATOM   1637 HB2  PHE   110      58.017  58.182  45.190                      HC
ATOM   1638 HB3  PHE   110      59.685  58.646  44.777                      HC
ATOM   1639 CG   PHE   110      58.487  60.213  45.534                      CA
ATOM   1640 CD1  PHE   110      57.272  60.541  46.116                      CA
ATOM   1641 HD1  PHE   110      56.413  59.883  45.991                      HA
ATOM   1642 CE1  PHE   110      57.151  61.701  46.853                      CA
ATOM   1643 HE1  PHE   110      56.198  61.962  47.313                      HA
ATOM   1644 CZ   PHE   110      58.234  62.527  47.005                      CA
ATOM   1645 HZ   PHE   110      58.137  63.445  47.585                      HA
ATOM   1646 CE2  PHE   110      59.438  62.203  46.430                      CA
ATOM   1647 HE2  PHE   110      60.291  62.870  46.559                      HA
ATOM   1648 CD2  PHE   110      59.573  61.045  45.694                      CA
ATOM   1649 HD2  PHE   110      60.534  60.794  45.244                      HA
ATOM   1650 C    PHE   110      56.823  59.440  43.027                      C 
ATOM   1651 O    PHE   110      56.583  60.643  42.820                      O 
ATOM   1652 N    PHE   111      55.841  58.553  43.078                      N 
ATOM   1653 H    PHE   111      56.023  57.585  43.299                      H 
ATOM   1654 CA   PHE   111      54.474  58.947  42.776                      CX
ATOM   1655 HA   PHE   111      54.219  59.856  43.320                      H1
ATOM   1656 CB   PHE   111      54.320  59.223  41.240                      CT
ATOM   1657 HB2  PHE   111      53.280  59.379  40.953                      HC
ATOM   1658 HB3  PHE   111      54.903  60.110  40.990                      HC
ATOM   1659 CG   PHE   111      54.848  58.095  40.365                      CA
ATOM   1660 CD1  PHE   111      56.197  58.060  40.037                      CA
ATOM   1661 HD1  PHE   111      56.860  58.859  40.370                      HA
ATOM   1662 CE1  PHE   111      56.696  57.019  39.293                      CA
ATOM   1663 HE1  PHE   111      57.756  56.994  39.040                      HA
ATOM   1664 CZ   PHE   111      55.864  56.011  38.868                      CA
ATOM   1665 HZ   PHE   111      56.265  55.186  38.278                      HA
ATOM   1666 CE2  PHE   111      54.527  56.043  39.186                      CA
ATOM   1667 HE2  PHE   111      53.872  55.242  38.844                      HA
ATOM   1668 CD2  PHE   111      54.012  57.086  39.937                      CA
ATOM   1669 HD2  PHE   111      52.951  57.106  40.186                      HA
ATOM   1670 C    PHE   111      53.494  57.874  43.206                      C 
ATOM   1671 O    PHE   111      53.898  56.757  43.563                      O 
ATOM   1672 N    CY7   112      52.212  58.221  43.142                      N 
ATOM   1673 H    CY7   112      51.963  59.166  42.888                      H 
ATOM   1674 CA   CY7   112      51.146  57.283  43.432                      CX
ATOM   1675 HA   CY7   112      51.558  56.398  43.916                      H1
ATOM   1676 CB   CY7   112      50.113  57.912  44.362                      CT
ATOM   1677 HB3  CY7   112      49.692  58.800  43.890                      H1
ATOM   1678 HB2  CY7   112      50.591  58.192  45.301                      H1
ATOM   1679 SG   CY7   112      48.816  56.717  44.749                      SH
ATOM   1680 C    CY7   112      50.473  56.883  42.123                      C 
ATOM   1681 O    CY7   112      50.162  57.754  41.309                      O 
ATOM   1682 N    THR   113      50.212  55.597  41.860                      N 
ATOM   1683 H    THR   113      50.497  54.901  42.534                      H 
ATOM   1684 CA   THR   113      49.590  55.144  40.617                      CX
ATOM   1685 HA   THR   113      49.691  55.904  39.842                      H1
ATOM   1686 CB   THR   113      50.275  53.841  40.125                      3C
ATOM   1687 HB   THR   113      49.776  53.515  39.212                      H1
ATOM   1688 CG2  THR   113      51.747  54.050  39.847                      CT
ATOM   1689 HG21 THR   113      52.247  54.376  40.759                      HC
ATOM   1690 HG22 THR   113      52.189  53.114  39.505                      HC
ATOM   1691 HG23 THR   113      51.868  54.811  39.076                      HC
ATOM   1692 OG1  THR   113      50.121  52.846  41.141                      OH
ATOM   1693 HG1  THR   113      50.539  52.030  40.856                      HO
ATOM   1694 C    THR   113      48.088  54.905  40.717                      C 
ATOM   1695 O    THR   113      47.494  54.400  39.760                      O 
ATOM   1696 N    PHE   114      47.428  55.210  41.849                      N 
ATOM   1697 H    PHE   114      47.937  55.537  42.658                      H 
ATOM   1698 CA   PHE   114      45.979  55.080  41.949                      CX
ATOM   1699 HA   PHE   114      45.678  54.062  41.702                      H1
ATOM   1700 CB   PHE   114      45.516  55.397  43.395                      CT
ATOM   1701 HB2  PHE   114      46.037  54.774  44.122                      HC
ATOM   1702 HB3  PHE   114      45.722  56.447  43.603                      HC
ATOM   1703 CG   PHE   114      44.018  55.189  43.632                      CA
ATOM   1704 CD1  PHE   114      43.099  56.139  43.228                      CA
ATOM   1705 HD1  PHE   114      43.466  57.057  42.767                      HA
ATOM   1706 CE1  PHE   114      41.746  55.946  43.397                      CA
ATOM   1707 HE1  PHE   114      41.030  56.701  43.071                      HA
ATOM   1708 CZ   PHE   114      41.303  54.789  43.983                      CA
ATOM   1709 HZ   PHE   114      40.237  54.616  44.126                      HA
ATOM   1710 CE2  PHE   114      42.214  53.844  44.391                      CA
ATOM   1711 HE2  PHE   114      41.849  52.929  44.858                      HA
ATOM   1712 CD2  PHE   114      43.567  54.037  44.219                      CA
ATOM   1713 HD2  PHE   114      44.273  53.275  44.549                      HA
ATOM   1714 C    PHE   114      45.418  56.103  40.936                      C 
ATOM   1715 O    PHE   114      45.946  57.212  40.892                      O 
ATOM   1716 N    PRO   115      44.432  55.802  40.082                      N 
ATOM   1717 CD   PRO   115      43.676  54.562  40.080                      CT
ATOM   1718 HD2  PRO   115      42.891  54.606  40.835                      H1
ATOM   1719 HD3  PRO   115      44.340  53.724  40.295                      H1
ATOM   1720 CG   PRO   115      43.132  54.516  38.687                      CT
ATOM   1721 HG2  PRO   115      42.270  53.857  38.589                      HC
ATOM   1722 HG3  PRO   115      43.884  54.243  37.947                      HC
ATOM   1723 CB   PRO   115      42.744  55.937  38.546                      CT
ATOM   1724 HB2  PRO   115      41.896  56.259  39.150                      HC
ATOM   1725 HB3  PRO   115      42.549  56.163  37.497                      HC
ATOM   1726 CA   PRO   115      43.981  56.637  38.995                      CX
ATOM   1727 HA   PRO   115      44.730  56.535  38.209                      H1
ATOM   1728 C    PRO   115      43.778  58.103  39.309                      C 
ATOM   1729 O    PRO   115      43.123  58.450  40.287                      O 
ATOM   1730 N    GLY   116      44.408  58.974  38.526                      N 
ATOM   1731 H    GLY   116      44.976  58.630  37.765                      H 
ATOM   1732 CA   GLY   116      44.314  60.403  38.719                      CX
ATOM   1733 HA2  GLY   116      44.514  60.883  37.760                      H1
ATOM   1734 HA3  GLY   116      43.296  60.631  39.033                      H1
ATOM   1735 C    GLY   116      45.284  60.946  39.755                      C 
ATOM   1736 O    GLY   116      45.754  62.078  39.604                      O 
ATOM   1737 N    HI8   117      45.671  60.180  40.771                      N 
ATOM   1738 H    HI8   117      45.361  59.221  40.829                      H 
ATOM   1739 CA   HI8   117      46.486  60.706  41.849                      CX
ATOM   1740 HA   HI8   117      45.986  61.563  42.301                      H1
ATOM   1741 CB   HI8   117      46.711  59.652  42.923                      CT
ATOM   1742 HB2  HI8   117      47.090  58.709  42.529                      HC
ATOM   1743 HB3  HI8   117      47.448  60.085  43.599                      HC
ATOM   1744 CG   HI8   117      45.495  59.313  43.765                      CC
ATOM   1745 ND1  HI8   117      45.605  58.636  44.893                      NB
ATOM   1746 CE1  HI8   117      44.366  58.436  45.292                      CR
ATOM   1747 HE1  HI8   117      44.167  57.890  46.214                      H5
ATOM   1748 NE2  HI8   117      43.549  58.984  44.421                      NA
ATOM   1749 HE2  HI8   117      42.544  58.959  44.512                      H 
ATOM   1750 CD2  HI8   117      44.200  59.556  43.439                      CW
ATOM   1751 HD2  HI8   117      43.653  60.059  42.641                      H4
ATOM   1752 C    HI8   117      47.848  61.252  41.465                      C 
ATOM   1753 O    HI8   117      48.225  62.270  42.057                      O 
ATOM   1754 N    SER   118      48.572  60.733  40.461                      N 
ATOM   1755 H    SER   118      48.190  59.978  39.910                      H 
ATOM   1756 CA   SER   118      49.930  61.197  40.157                      CX
ATOM   1757 HA   SER   118      50.556  61.081  41.042                      H1
ATOM   1758 CB   SER   118      50.559  60.397  39.001                      2C
ATOM   1759 HB2  SER   118      51.583  60.749  38.874                      H1
ATOM   1760 HB3  SER   118      50.570  59.347  39.293                      H1
ATOM   1761 OG   SER   118      49.850  60.541  37.767                      OH
ATOM   1762 HG   SER   118      50.285  60.023  37.085                      HO
ATOM   1763 C    SER   118      49.985  62.665  39.795                      C 
ATOM   1764 O    SER   118      51.027  63.300  39.937                      O 
ATOM   1765 N    ALA   119      48.877  63.262  39.343                      N 
ATOM   1766 H    ALA   119      48.029  62.735  39.191                      H 
ATOM   1767 CA   ALA   119      48.870  64.684  39.035                      CX
ATOM   1768 HA   ALA   119      49.561  64.887  38.216                      H1
ATOM   1769 CB   ALA   119      47.466  65.133  38.614                      CT
ATOM   1770 HB1  ALA   119      46.765  64.945  39.427                      HC
ATOM   1771 HB2  ALA   119      47.479  66.199  38.384                      HC
ATOM   1772 HB3  ALA   119      47.155  64.575  37.730                      HC
ATOM   1773 C    ALA   119      49.317  65.505  40.244                      C 
ATOM   1774 O    ALA   119      50.060  66.481  40.106                      O 
ATOM   1775 N    LEU   120      48.943  65.101  41.459                      N 
ATOM   1776 H    LEU   120      48.372  64.279  41.594                      H 
ATOM   1777 CA   LEU   120      49.337  65.863  42.627                      CX
ATOM   1778 HA   LEU   120      49.886  66.753  42.316                      H1
ATOM   1779 CB   LEU   120      48.101  66.304  43.436                      2C
ATOM   1780 HB2  LEU   120      47.796  65.361  43.888                      HC
ATOM   1781 HB3  LEU   120      48.532  66.950  44.201                      HC
ATOM   1782 CG   LEU   120      46.871  66.997  42.810                      3C
ATOM   1783 HG   LEU   120      46.368  66.340  42.101                      HC
ATOM   1784 CD1  LEU   120      45.935  67.311  43.961                      CT
ATOM   1785 HD11 LEU   120      46.438  67.969  44.670                      HC
ATOM   1786 HD12 LEU   120      45.042  67.805  43.579                      HC
ATOM   1787 HD13 LEU   120      45.652  66.386  44.462                      HC
ATOM   1788 CD2  LEU   120      47.209  68.276  42.045                      CT
ATOM   1789 HD21 LEU   120      47.898  68.043  41.233                      HC
ATOM   1790 HD22 LEU   120      46.296  68.706  41.634                      HC
ATOM   1791 HD23 LEU   120      47.675  68.993  42.721                      HC
ATOM   1792 C    LEU   120      50.251  65.037  43.525                      C 
ATOM   1793 O    LEU   120      51.081  65.595  44.247                      O 
ATOM   1794 N    ME7   121      50.164  63.716  43.494                      N 
ATOM   1795 H    ME7   121      49.526  63.271  42.851                      H 
ATOM   1796 CA   ME7   121      50.955  62.870  44.380                      CX
ATOM   1797 HA   ME7   121      51.295  63.442  45.244                      H1
ATOM   1798 CB   ME7   121      50.107  61.713  44.868                      2C
ATOM   1799 HB2  ME7   121      49.853  61.112  43.995                      HC
ATOM   1800 HB3  ME7   121      50.727  61.126  45.545                      HC
ATOM   1801 CG   ME7   121      48.834  62.131  45.582                      2C
ATOM   1802 HG2  ME7   121      49.092  62.927  46.281                      H1
ATOM   1803 HG3  ME7   121      48.144  62.517  44.832                      H1
ATOM   1804 SD   ME7   121      48.042  60.787  46.480                      S 
ATOM   1805 CE   ME7   121      49.265  60.582  47.750                      CT
ATOM   1806 HE1  ME7   121      49.366  61.511  48.311                      H1
ATOM   1807 HE2  ME7   121      48.959  59.782  48.424                      H1
ATOM   1808 HE3  ME7   121      50.223  60.327  47.295                      H1
ATOM   1809 C    ME7   121      52.176  62.336  43.652                      C 
ATOM   1810 O    ME7   121      52.218  61.230  43.089                      O 
ATOM   1811 N    LYS   122      53.175  63.179  43.694                      N 
ATOM   1812 H    LYS   122      53.092  64.033  44.226                      H 
ATOM   1813 CA   LYS   122      54.413  62.922  43.004                      CX
ATOM   1814 HA   LYS   122      54.695  61.878  43.136                      H1
ATOM   1815 CB   LYS   122      54.272  63.208  41.488                      C8
ATOM   1816 HB2  LYS   122      55.209  62.896  41.025                      HC
ATOM   1817 HB3  LYS   122      53.461  62.575  41.127                      HC
ATOM   1818 CG   LYS   122      53.982  64.669  41.120                      C8
ATOM   1819 HG2  LYS   122      53.019  64.938  41.554                      HC
ATOM   1820 HG3  LYS   122      54.764  65.287  41.562                      HC
ATOM   1821 CD   LYS   122      53.943  64.898  39.630                      C8
ATOM   1822 HD2  LYS   122      54.856  64.545  39.149                      HC
ATOM   1823 HD3  LYS   122      53.082  64.410  39.175                      HC
ATOM   1824 CE   LYS   122      53.827  66.384  39.453                      C8
ATOM   1825 HE2  LYS   122      52.879  66.734  39.862                      HP
ATOM   1826 HE3  LYS   122      54.650  66.884  39.964                      HP
ATOM   1827 NZ   LYS   122      53.883  66.685  38.049                      N3
ATOM   1828 HZ1  LYS   122      53.121  66.222  37.575                      H 
ATOM   1829 HZ2  LYS   122      53.806  67.683  37.915                      H 
ATOM   1830 HZ3  LYS   122      54.762  66.362  37.670                      H 
ATOM   1831 C    LYS   122      55.463  63.846  43.596                      C 
ATOM   1832 O    LYS   122      55.127  64.883  44.199                      O 
ATOM   1833 N    GLY   123      56.735  63.492  43.431                      N 
ATOM   1834 H    GLY   123      56.959  62.613  42.986                      H 
ATOM   1835 CA   GLY   123      57.824  64.334  43.872                      CX
ATOM   1836 HA2  GLY   123      57.650  65.351  43.519                      H1
ATOM   1837 HA3  GLY   123      57.856  64.329  44.961                      H1
ATOM   1838 C    GLY   123      59.159  63.847  43.336                      C 
ATOM   1839 O    GLY   123      59.223  62.803  42.672                      O 
ATOM   1840 N    THR   124      60.242  64.553  43.629                      N 
ATOM   1841 H    THR   124      60.171  65.414  44.152                      H 
ATOM   1842 CA   THR   124      61.540  64.151  43.149                      CX
ATOM   1843 HA   THR   124      61.476  63.514  42.267                      H1
ATOM   1844 CB   THR   124      62.346  65.423  42.783                      3C
ATOM   1845 HB   THR   124      63.377  65.139  42.572                      H1
ATOM   1846 CG2  THR   124      61.744  66.111  41.553                      CT
ATOM   1847 HG21 THR   124      60.714  66.396  41.763                      HC
ATOM   1848 HG22 THR   124      62.325  67.002  41.313                      HC
ATOM   1849 HG23 THR   124      61.765  65.426  40.706                      HC
ATOM   1850 OG1  THR   124      62.351  66.310  43.901                      OH
ATOM   1851 HG1  THR   124      62.849  67.101  43.680                      HO
ATOM   1852 C    THR   124      62.297  63.306  44.137                      C 
ATOM   1853 O    THR   124      62.103  63.427  45.348                      O 
ATOM   1854 N    LEU   125      63.140  62.404  43.660                      N 
ATOM   1855 H    LEU   125      63.142  62.179  42.675                      H 
ATOM   1856 CA   LEU   125      64.098  61.729  44.525                      CX
ATOM   1857 HA   LEU   125      64.033  62.138  45.533                      H1
ATOM   1858 CB   LEU   125      63.814  60.235  44.587                      2C
ATOM   1859 HB2  LEU   125      62.777  60.196  44.918                      HC
ATOM   1860 HB3  LEU   125      63.893  59.808  43.587                      HC
ATOM   1861 CG   LEU   125      64.682  59.439  45.547                      3C
ATOM   1862 HG   LEU   125      65.164  60.128  46.240                      HC
ATOM   1863 CD1  LEU   125      63.842  58.438  46.328                      CT
ATOM   1864 HD11 LEU   125      63.360  57.749  45.635                      HC
ATOM   1865 HD12 LEU   125      64.483  57.879  47.009                      HC
ATOM   1866 HD13 LEU   125      63.081  58.969  46.899                      HC
ATOM   1867 CD2  LEU   125      65.790  58.785  44.748                      CT
ATOM   1868 HD21 LEU   125      66.385  59.554  44.254                      HC
ATOM   1869 HD22 LEU   125      66.428  58.207  45.416                      HC
ATOM   1870 HD23 LEU   125      65.356  58.124  43.998                      HC
ATOM   1871 C    LEU   125      65.446  62.000  43.853                      C 
ATOM   1872 O    LEU   125      65.579  61.872  42.625                      O 
ATOM   1873 N    THR   126      66.462  62.369  44.622                      N 
ATOM   1874 H    THR   126      66.320  62.495  45.614                      H 
ATOM   1875 CA   THR   126      67.768  62.673  44.072                      CX
ATOM   1876 HA   THR   126      67.959  62.252  43.085                      H1
ATOM   1877 CB   THR   126      67.805  64.202  43.968                      3C
ATOM   1878 HB   THR   126      66.962  64.533  43.361                      H1
ATOM   1879 CG2  THR   126      67.720  64.844  45.347                      CT
ATOM   1880 HG21 THR   126      68.563  64.515  45.954                      HC
ATOM   1881 HG22 THR   126      67.749  65.929  45.245                      HC
ATOM   1882 HG23 THR   126      66.788  64.549  45.829                      HC
ATOM   1883 OG1  THR   126      68.997  64.578  43.291                      OH
ATOM   1884 HG1  THR   126      69.036  65.535  43.217                      HO
ATOM   1885 C    THR   126      68.896  62.092  44.929                      C 
ATOM   1886 O    THR   126      68.821  62.129  46.162                      O 
ATOM   1887 N    LEU   127      69.920  61.531  44.280                      N 
ATOM   1888 H    LEU   127      69.888  61.499  43.271                      H 
ATOM   1889 CA   LEU   127      71.111  61.014  44.952                      CX
ATOM   1890 HA   LEU   127      70.806  60.462  45.841                      H1
ATOM   1891 CB   LEU   127      71.917  60.083  44.053                      2C
ATOM   1892 HB2  LEU   127      71.481  60.180  43.058                      HC
ATOM   1893 HB3  LEU   127      72.884  60.587  44.075                      HC
ATOM   1894 CG   LEU   127      72.104  58.620  44.381                      3C
ATOM   1895 HG   LEU   127      71.269  58.033  44.000                      HC
ATOM   1896 CD1  LEU   127      73.389  58.166  43.710                      CT
ATOM   1897 HD11 LEU   127      74.225  58.753  44.090                      HC
ATOM   1898 HD12 LEU   127      73.559  57.111  43.925                      HC
ATOM   1899 HD13 LEU   127      73.307  58.309  42.632                      HC
ATOM   1900 CD2  LEU   127      72.305  58.384  45.855                      CT
ATOM   1901 HD21 LEU   127      71.434  58.743  46.403                      HC
ATOM   1902 HD22 LEU   127      72.435  57.318  46.038                      HC
ATOM   1903 HD23 LEU   127      73.192  58.921  46.191                      HC
ATOM   1904 C    LEU   127      71.998  62.207  45.273                      C 
ATOM   1905 O    LEU   127      72.343  62.932  44.333                      O 
ATOM   1906 N    LYS   128      72.347  62.438  46.540                      N 
ATOM   1907 H    LYS   128      72.005  61.799  47.243                      H 
ATOM   1908 CA   LYS   128      73.150  63.568  46.970                      CX
ATOM   1909 HA   LYS   128      73.792  63.910  46.157                      H1
ATOM   1910 CB   LYS   128      72.218  64.727  47.383                      C8
ATOM   1911 HB2  LYS   128      71.427  64.294  47.994                      HC
ATOM   1912 HB3  LYS   128      72.813  65.411  47.989                      HC
ATOM   1913 CG   LYS   128      71.595  65.495  46.209                      C8
ATOM   1914 HG2  LYS   128      72.424  65.836  45.589                      HC
ATOM   1915 HG3  LYS   128      70.998  64.774  45.651                      HC
ATOM   1916 CD   LYS   128      70.718  66.696  46.597                      C8
ATOM   1917 HD2  LYS   128      69.810  66.346  47.087                      HC
ATOM   1918 HD3  LYS   128      71.267  67.349  47.275                      HC
ATOM   1919 CE   LYS   128      70.347  67.473  45.328                      C8
ATOM   1920 HE2  LYS   128      71.257  67.935  44.944                      HP
ATOM   1921 HE3  LYS   128      69.969  66.756  44.599                      HP
ATOM   1922 NZ   LYS   128      69.347  68.498  45.562                      N3
ATOM   1923 HZ1  LYS   128      69.698  69.163  46.237                      H 
ATOM   1924 HZ2  LYS   128      69.144  68.974  44.695                      H 
ATOM   1925 HZ3  LYS   128      68.504  68.071  45.917                      H 
ATOM   1926 C    LYS   128      74.053  63.147  48.135                      C 
ATOM   1927 O    LYS   128      74.467  63.979  48.939                      O2
ATOM   1928 OXT  LYS   128      74.370  61.965  48.236                      O2
TER
ATOM   1929 CU   COP   129      47.153  57.826  45.817                      CU
TER
END   
