# Supplementary material for: Tuning Structure and Dynamics of Blue Copper Azurin Junctions via Single Amino-Acid Mutations
Source: Biomolecules. 2019 Oct 15;9(10):611. doi: 10.3390/biom9100611 (PMC6843909; doi:10.3390/biom9100611)
Supplement: Supplementary file 1 [file biomolecules-09-00611-s001.zip › Supplementary File/O3_wild-type.pdb]

ATOM      1 N    ALA     1      58.002  57.096  33.523                      N3
ATOM      2 H1   ALA     1      57.267  56.672  32.975                      H 
ATOM      3 H2   ALA     1      58.422  56.387  34.107                      H 
ATOM      4 H3   ALA     1      58.581  57.655  32.913                      H 
ATOM      5 CA   ALA     1      57.392  58.039  34.443                      CX
ATOM      6 HA   ALA     1      57.464  57.811  35.506                      HP
ATOM      7 CB   ALA     1      57.915  59.462  34.211                      CT
ATOM      8 HB1  ALA     1      57.841  59.709  33.152                      HC
ATOM      9 HB2  ALA     1      57.320  60.168  34.791                      HC
ATOM     10 HB3  ALA     1      58.957  59.523  34.526                      HC
ATOM     11 C    ALA     1      55.917  57.952  34.051                      C 
ATOM     12 O    ALA     1      55.594  56.968  33.373                      O 
ATOM     13 N    GLU     2      55.029  58.902  34.395                      N 
ATOM     14 H    GLU     2      55.404  59.712  34.867                      H 
ATOM     15 CA   GLU     2      53.591  58.850  34.146                      CX
ATOM     16 HA   GLU     2      53.158  59.827  34.359                      H1
ATOM     17 CB   GLU     2      53.268  58.473  32.671                      2C
ATOM     18 HB2  GLU     2      53.964  59.054  32.065                      HC
ATOM     19 HB3  GLU     2      53.508  57.414  32.584                      HC
ATOM     20 CG   GLU     2      51.841  58.714  32.180                      2C
ATOM     21 HG2  GLU     2      51.171  58.298  32.932                      HC
ATOM     22 HG3  GLU     2      51.695  59.793  32.121                      HC
ATOM     23 CD   GLU     2      51.537  58.083  30.821                      CO
ATOM     24 OE1  GLU     2      52.291  58.298  29.872                      O2
ATOM     25 OE2  GLU     2      50.536  57.375  30.711                      O2
ATOM     26 C    GLU     2      53.116  57.775  35.125                      C 
ATOM     27 O    GLU     2      52.760  58.171  36.236                      O 
ATOM     28 N    CYX     3      53.207  56.455  34.917                      N 
ATOM     29 H    CYX     3      53.551  56.059  34.054                      H 
ATOM     30 CA   CYX     3      52.671  55.554  35.923                      CX
ATOM     31 HA   CYX     3      51.950  56.064  36.562                      H1
ATOM     32 CB   CYX     3      51.963  54.416  35.202                      2C
ATOM     33 HB2  CYX     3      52.699  53.799  34.686                      H1
ATOM     34 HB3  CYX     3      51.422  53.807  35.926                      H1
ATOM     35 SG   CYX     3      50.627  55.029  34.126                      S 
ATOM     36 C    CYX     3      53.648  55.020  36.952                      C 
ATOM     37 O    CYX     3      53.422  53.995  37.606                      O 
ATOM     38 N    SER     4      54.764  55.691  37.163                      N 
ATOM     39 H    SER     4      55.007  56.480  36.580                      H 
ATOM     40 CA   SER     4      55.669  55.326  38.239                      CX
ATOM     41 HA   SER     4      55.097  54.867  39.045                      H1
ATOM     42 CB   SER     4      56.741  54.336  37.775                      2C
ATOM     43 HB2  SER     4      57.462  54.221  38.585                      H1
ATOM     44 HB3  SER     4      56.253  53.380  37.586                      H1
ATOM     45 OG   SER     4      57.415  54.765  36.598                      OH
ATOM     46 HG   SER     4      58.074  54.112  36.351                      HO
ATOM     47 C    SER     4      56.355  56.590  38.726                      C 
ATOM     48 O    SER     4      56.392  57.600  37.986                      O 
ATOM     49 N    VAL     5      56.878  56.532  39.955                      N 
ATOM     50 H    VAL     5      56.694  55.731  40.542                      H 
ATOM     51 CA   VAL     5      57.651  57.625  40.508                      CX
ATOM     52 HA   VAL     5      58.166  58.220  39.753                      H1
ATOM     53 CB   VAL     5      56.678  58.561  41.306                      3C
ATOM     54 HB   VAL     5      55.801  58.737  40.684                      HC
ATOM     55 CG1  VAL     5      56.246  57.967  42.634                      CT
ATOM     56 HG11 VAL     5      57.124  57.792  43.257                      HC
ATOM     57 HG12 VAL     5      55.574  58.660  43.141                      HC
ATOM     58 HG13 VAL     5      55.730  57.023  42.460                      HC
ATOM     59 CG2  VAL     5      57.383  59.891  41.496                      CT
ATOM     60 HG21 VAL     5      57.615  60.323  40.522                      HC
ATOM     61 HG22 VAL     5      56.735  60.571  42.049                      HC
ATOM     62 HG23 VAL     5      58.307  59.737  42.054                      HC
ATOM     63 C    VAL     5      58.756  57.011  41.359                      C 
ATOM     64 O    VAL     5      58.593  55.923  41.928                      O 
ATOM     65 N    ASP     6      59.941  57.621  41.339                      N 
ATOM     66 H    ASP     6      60.073  58.430  40.748                      H 
ATOM     67 CA   ASP     6      61.049  57.196  42.186                      CX
ATOM     68 HA   ASP     6      60.832  56.197  42.565                      H1
ATOM     69 CB   ASP     6      62.392  57.158  41.445                      2C
ATOM     70 HB2  ASP     6      62.540  58.183  41.105                      HC
ATOM     71 HB3  ASP     6      63.145  56.913  42.195                      HC
ATOM     72 CG   ASP     6      62.525  56.203  40.258                      CO
ATOM     73 OD1  ASP     6      61.950  55.118  40.275                      O2
ATOM     74 OD2  ASP     6      63.236  56.542  39.309                      O2
ATOM     75 C    ASP     6      61.136  58.258  43.265                      C 
ATOM     76 O    ASP     6      61.116  59.465  42.982                      O 
ATOM     77 N    ILE     7      61.206  57.826  44.513                      N 
ATOM     78 H    ILE     7      61.161  56.840  44.726                      H 
ATOM     79 CA   ILE     7      61.244  58.758  45.607                      CX
ATOM     80 HA   ILE     7      61.508  59.767  45.291                      H1
ATOM     81 CB   ILE     7      59.789  58.755  46.177                      3C
ATOM     82 HB   ILE     7      59.096  59.013  45.377                      HC
ATOM     83 CG2  ILE     7      59.436  57.391  46.731                      CT
ATOM     84 HG21 ILE     7      60.129  57.133  47.532                      HC
ATOM     85 HG22 ILE     7      58.419  57.410  47.123                      HC
ATOM     86 HG23 ILE     7      59.506  56.647  45.938                      HC
ATOM     87 CG1  ILE     7      59.644  59.777  47.265                      2C
ATOM     88 HG12 ILE     7      60.190  59.436  48.145                      HC
ATOM     89 HG13 ILE     7      60.065  60.722  46.921                      HC
ATOM     90 CD1  ILE     7      58.163  59.978  47.627                      CT
ATOM     91 HD11 ILE     7      57.742  59.034  47.972                      HC
ATOM     92 HD12 ILE     7      58.080  60.723  48.418                      HC
ATOM     93 HD13 ILE     7      57.617  60.320  46.748                      HC
ATOM     94 C    ILE     7      62.356  58.314  46.563                      C 
ATOM     95 O    ILE     7      62.737  57.132  46.636                      O 
ATOM     96 N    GLN     8      62.947  59.258  47.280                      N 
ATOM     97 H    GLN     8      62.696  60.231  47.174                      H 
ATOM     98 CA   GLN     8      63.999  58.922  48.202                      CX
ATOM     99 HA   GLN     8      63.962  57.861  48.448                      H1
ATOM    100 CB   GLN     8      65.355  59.228  47.562                      2C
ATOM    101 HB2  GLN     8      66.086  59.093  48.360                      HC
ATOM    102 HB3  GLN     8      65.496  58.456  46.806                      HC
ATOM    103 CG   GLN     8      65.543  60.584  46.935                      2C
ATOM    104 HG2  GLN     8      64.630  60.849  46.402                      HC
ATOM    105 HG3  GLN     8      65.703  61.287  47.753                      HC
ATOM    106 CD   GLN     8      66.720  60.685  45.968                      C 
ATOM    107 OE1  GLN     8      67.260  59.711  45.445                      O 
ATOM    108 NE2  GLN     8      67.156  61.897  45.669                      N 
ATOM    109 HE21 GLN     8      67.933  62.009  45.033                      H 
ATOM    110 HE22 GLN     8      66.711  62.706  46.078                      H 
ATOM    111 C    GLN     8      63.796  59.705  49.462                      C 
ATOM    112 O    GLN     8      63.229  60.797  49.451                      O 
ATOM    113 N    GLY     9      64.171  59.058  50.542                      N 
ATOM    114 H    GLY     9      64.489  58.105  50.441                      H 
ATOM    115 CA   GLY     9      64.153  59.637  51.864                      CX
ATOM    116 HA2  GLY     9      63.835  60.680  51.852                      H1
ATOM    117 HA3  GLY     9      63.522  59.073  52.551                      H1
ATOM    118 C    GLY     9      65.583  59.566  52.341                      C 
ATOM    119 O    GLY     9      66.227  58.504  52.278                      O 
ATOM    120 N    ASN    10      66.105  60.688  52.812                      N 
ATOM    121 H    ASN    10      65.536  61.517  52.910                      H 
ATOM    122 CA   ASN    10      67.520  60.782  53.131                      CX
ATOM    123 HA   ASN    10      68.055  59.908  52.760                      H1
ATOM    124 CB   ASN    10      68.106  62.045  52.454                      2C
ATOM    125 HB2  ASN    10      69.182  62.034  52.631                      HC
ATOM    126 HB3  ASN    10      67.913  61.942  51.386                      HC
ATOM    127 CG   ASN    10      67.551  63.382  52.921                      C 
ATOM    128 OD1  ASN    10      66.938  63.514  53.989                      O 
ATOM    129 ND2  ASN    10      67.750  64.430  52.144                      N 
ATOM    130 HD21 ASN    10      67.396  65.335  52.421                      H 
ATOM    131 HD22 ASN    10      68.256  64.323  51.276                      H 
ATOM    132 C    ASN    10      67.805  60.804  54.614                      C 
ATOM    133 O    ASN    10      66.892  60.625  55.411                      O 
ATOM    134 N    ASP    11      69.041  61.032  55.047                      N 
ATOM    135 H    ASP    11      69.787  61.152  54.376                      H 
ATOM    136 CA   ASP    11      69.370  61.084  56.452                      CX
ATOM    137 HA   ASP    11      68.853  60.287  56.985                      H1
ATOM    138 CB   ASP    11      70.853  60.908  56.645                      2C
ATOM    139 HB2  ASP    11      71.306  61.569  55.906                      HC
ATOM    140 HB3  ASP    11      71.088  61.269  57.646                      HC
ATOM    141 CG   ASP    11      71.404  59.504  56.472                      CO
ATOM    142 OD1  ASP    11      70.652  58.529  56.401                      O2
ATOM    143 OD2  ASP    11      72.628  59.397  56.438                      O2
ATOM    144 C    ASP    11      68.963  62.368  57.130                      C 
ATOM    145 O    ASP    11      69.115  62.510  58.337                      O 
ATOM    146 N    GLN    12      68.444  63.344  56.403                      N 
ATOM    147 H    GLN    12      68.357  63.250  55.401                      H 
ATOM    148 CA   GLN    12      68.012  64.576  57.014                      CX
ATOM    149 HA   GLN    12      68.472  64.686  57.996                      H1
ATOM    150 CB   GLN    12      68.421  65.762  56.150                      2C
ATOM    151 HB2  GLN    12      68.414  65.461  55.103                      HC
ATOM    152 HB3  GLN    12      67.711  66.575  56.299                      HC
ATOM    153 CG   GLN    12      69.828  66.236  56.536                      2C
ATOM    154 HG2  GLN    12      69.820  66.695  57.525                      HC
ATOM    155 HG3  GLN    12      70.443  65.336  56.559                      HC
ATOM    156 CD   GLN    12      70.441  67.219  55.549                      C 
ATOM    157 OE1  GLN    12      71.292  66.832  54.743                      O 
ATOM    158 NE2  GLN    12      70.020  68.478  55.506                      N 
ATOM    159 HE21 GLN    12      70.433  69.123  54.848                      H 
ATOM    160 HE22 GLN    12      69.289  68.785  56.132                      H 
ATOM    161 C    GLN    12      66.512  64.553  57.186                      C 
ATOM    162 O    GLN    12      65.870  65.602  57.244                      O 
ATOM    163 N    MET    13      65.958  63.337  57.259                      N 
ATOM    164 H    MET    13      66.543  62.533  57.078                      H 
ATOM    165 CA   MET    13      64.552  63.117  57.530                      CX
ATOM    166 HA   MET    13      64.289  62.061  57.477                      H1
ATOM    167 CB   MET    13      64.310  63.608  58.949                      2C
ATOM    168 HB2  MET    13      65.215  63.359  59.503                      HC
ATOM    169 HB3  MET    13      64.219  64.692  58.872                      HC
ATOM    170 CG   MET    13      63.113  63.054  59.670                      2C
ATOM    171 HG2  MET    13      62.213  63.276  59.097                      H1
ATOM    172 HG3  MET    13      63.222  61.974  59.772                      H1
ATOM    173 SD   MET    13      62.970  63.794  61.310                      S 
ATOM    174 CE   MET    13      64.274  63.006  62.205                      CT
ATOM    175 HE1  MET    13      65.229  63.225  61.726                      H1
ATOM    176 HE2  MET    13      64.289  63.379  63.229                      H1
ATOM    177 HE3  MET    13      64.111  61.929  62.213                      H1
ATOM    178 C    MET    13      63.680  63.838  56.504                      C 
ATOM    179 O    MET    13      62.712  64.525  56.841                      O 
ATOM    180 N    GLN    14      64.029  63.772  55.219                      N 
ATOM    181 H    GLN    14      64.867  63.288  54.928                      H 
ATOM    182 CA   GLN    14      63.230  64.431  54.206                      CX
ATOM    183 HA   GLN    14      62.240  64.648  54.606                      H1
ATOM    184 CB   GLN    14      63.879  65.745  53.768                      2C
ATOM    185 HB2  GLN    14      64.951  65.568  53.674                      HC
ATOM    186 HB3  GLN    14      63.468  66.007  52.793                      HC
ATOM    187 CG   GLN    14      63.638  66.887  54.743                      2C
ATOM    188 HG2  GLN    14      62.569  66.948  54.945                      HC
ATOM    189 HG3  GLN    14      64.167  66.626  55.660                      HC
ATOM    190 CD   GLN    14      64.121  68.248  54.276                      C 
ATOM    191 OE1  GLN    14      63.865  68.691  53.156                      O 
ATOM    192 NE2  GLN    14      64.822  68.993  55.117                      N 
ATOM    193 HE21 GLN    14      65.153  69.902  54.826                      H 
ATOM    194 HE22 GLN    14      65.023  68.649  56.045                      H 
ATOM    195 C    GLN    14      63.010  63.575  52.968                      C 
ATOM    196 O    GLN    14      63.861  62.757  52.605                      O 
ATOM    197 N    PHE    15      61.835  63.692  52.355                      N 
ATOM    198 H    PHE    15      61.111  64.257  52.776                      H 
ATOM    199 CA   PHE    15      61.572  63.088  51.074                      CX
ATOM    200 HA   PHE    15      62.136  62.157  51.011                      H1
ATOM    201 CB   PHE    15      60.094  62.781  50.842                      CT
ATOM    202 HB2  PHE    15      59.510  63.590  51.281                      HC
ATOM    203 HB3  PHE    15      59.884  62.720  49.774                      HC
ATOM    204 CG   PHE    15      59.584  61.494  51.459                      CA
ATOM    205 CD1  PHE    15      60.275  60.308  51.285                      CA
ATOM    206 HD1  PHE    15      61.208  60.292  50.721                      HA
ATOM    207 CE1  PHE    15      59.777  59.140  51.830                      CA
ATOM    208 HE1  PHE    15      60.319  58.204  51.696                      HA
ATOM    209 CZ   PHE    15      58.595  59.158  52.544                      CA
ATOM    210 HZ   PHE    15      58.208  58.233  52.972                      HA
ATOM    211 CE2  PHE    15      57.906  60.339  52.717                      CA
ATOM    212 HE2  PHE    15      56.974  60.349  53.281                      HA
ATOM    213 CD2  PHE    15      58.399  61.513  52.174                      CA
ATOM    214 HD2  PHE    15      57.855  62.448  52.310                      HA
ATOM    215 C    PHE    15      61.976  64.099  50.021                      C 
ATOM    216 O    PHE    15      61.900  65.311  50.232                      O 
ATOM    217 N    ASN    16      62.363  63.601  48.856                      N 
ATOM    218 H    ASN    16      62.428  62.601  48.729                      H 
ATOM    219 CA   ASN    16      62.729  64.461  47.746                      CX
ATOM    220 HA   ASN    16      63.334  65.290  48.113                      H1
ATOM    221 CB   ASN    16      63.538  63.692  46.693                      2C
ATOM    222 HB2  ASN    16      63.931  64.417  45.980                      HC
ATOM    223 HB3  ASN    16      64.366  63.202  47.206                      HC
ATOM    224 CG   ASN    16      62.748  62.640  45.931                      C 
ATOM    225 OD1  ASN    16      62.033  61.857  46.543                      O 
ATOM    226 ND2  ASN    16      62.795  62.530  44.617                      N 
ATOM    227 HD21 ASN    16      62.253  61.815  44.154                      H 
ATOM    228 HD22 ASN    16      63.374  63.161  44.081                      H 
ATOM    229 C    ASN    16      61.513  65.065  47.060                      C 
ATOM    230 O    ASN    16      61.681  65.787  46.078                      O 
ATOM    231 N    THR    17      60.274  64.774  47.450                      N 
ATOM    232 H    THR    17      60.121  64.085  48.172                      H 
ATOM    233 CA   THR    17      59.119  65.402  46.845                      CX
ATOM    234 HA   THR    17      59.289  66.448  46.587                      H1
ATOM    235 CB   THR    17      58.669  64.632  45.551                      3C
ATOM    236 HB   THR    17      59.488  64.702  44.835                      H1
ATOM    237 CG2  THR    17      58.323  63.160  45.787                      CT
ATOM    238 HG21 THR    17      57.504  63.089  46.503                      HC
ATOM    239 HG22 THR    17      58.023  62.702  44.845                      HC
ATOM    240 HG23 THR    17      59.196  62.640  46.182                      HC
ATOM    241 OG1  THR    17      57.569  65.384  45.021                      OH
ATOM    242 HG1  THR    17      57.247  64.960  44.222                      HO
ATOM    243 C    THR    17      58.045  65.385  47.910                      C 
ATOM    244 O    THR    17      58.061  64.592  48.857                      O 
ATOM    245 N    ASN    18      57.117  66.321  47.785                      N 
ATOM    246 H    ASN    18      57.175  67.017  47.055                      H 
ATOM    247 CA   ASN    18      56.017  66.403  48.729                      CX
ATOM    248 HA   ASN    18      55.974  65.499  49.336                      H1
ATOM    249 CB   ASN    18      56.222  67.614  49.662                      2C
ATOM    250 HB2  ASN    18      56.207  68.497  49.023                      HC
ATOM    251 HB3  ASN    18      55.395  67.663  50.370                      HC
ATOM    252 CG   ASN    18      57.538  67.601  50.448                      C 
ATOM    253 OD1  ASN    18      58.399  68.455  50.220                      O 
ATOM    254 ND2  ASN    18      57.815  66.678  51.354                      N 
ATOM    255 HD21 ASN    18      58.696  66.708  51.849                      H 
ATOM    256 HD22 ASN    18      57.145  65.948  51.547                      H 
ATOM    257 C    ASN    18      54.683  66.510  47.974                      C 
ATOM    258 O    ASN    18      53.674  66.935  48.528                      O 
ATOM    259 N    ALA    19      54.635  66.060  46.710                      N 
ATOM    260 H    ALA    19      55.471  65.660  46.309                      H 
ATOM    261 CA   ALA    19      53.433  66.092  45.902                      CX
ATOM    262 HA   ALA    19      52.552  65.809  46.478                      H1
ATOM    263 CB   ALA    19      53.208  67.462  45.322                      CT
ATOM    264 HB1  ALA    19      54.078  67.756  44.735                      HC
ATOM    265 HB2  ALA    19      52.327  67.446  44.681                      HC
ATOM    266 HB3  ALA    19      53.057  68.179  46.129                      HC
ATOM    267 C    ALA    19      53.590  65.123  44.749                      C 
ATOM    268 O    ALA    19      54.568  65.205  44.001                      O 
ATOM    269 N    ILE    20      52.684  64.160  44.595                      N 
ATOM    270 H    ILE    20      51.934  64.109  45.269                      H 
ATOM    271 CA   ILE    20      52.705  63.187  43.509                      CX
ATOM    272 HA   ILE    20      53.514  63.441  42.824                      H1
ATOM    273 CB   ILE    20      52.933  61.747  44.074                      3C
ATOM    274 HB   ILE    20      52.185  61.538  44.839                      HC
ATOM    275 CG2  ILE    20      52.812  60.728  42.955                      CT
ATOM    276 HG21 ILE    20      53.561  60.937  42.191                      HC
ATOM    277 HG22 ILE    20      52.972  59.727  43.356                      HC
ATOM    278 HG23 ILE    20      51.817  60.788  42.515                      HC
ATOM    279 CG1  ILE    20      54.326  61.619  44.694                      2C
ATOM    280 HG12 ILE    20      55.055  61.670  43.885                      HC
ATOM    281 HG13 ILE    20      54.470  62.466  45.365                      HC
ATOM    282 CD1  ILE    20      54.518  60.309  45.475                      CT
ATOM    283 HD11 ILE    20      54.376  59.462  44.805                      HC
ATOM    284 HD12 ILE    20      55.526  60.278  45.891                      HC
ATOM    285 HD13 ILE    20      53.790  60.258  46.285                      HC
ATOM    286 C    ILE    20      51.325  63.319  42.867                      C 
ATOM    287 O    ILE    20      50.307  63.549  43.531                      O 
ATOM    288 N    THR    21      51.299  63.238  41.551                      N 
ATOM    289 H    THR    21      52.170  63.168  41.044                      H 
ATOM    290 CA   THR    21      50.065  63.267  40.795                      CX
ATOM    291 HA   THR    21      49.189  63.370  41.435                      H1
ATOM    292 CB   THR    21      50.117  64.462  39.840                      3C
ATOM    293 HB   THR    21      51.046  64.387  39.274                      H1
ATOM    294 CG2  THR    21      48.951  64.524  38.887                      CT
ATOM    295 HG21 THR    21      48.023  64.600  39.453                      HC
ATOM    296 HG22 THR    21      49.055  65.396  38.241                      HC
ATOM    297 HG23 THR    21      48.932  63.621  38.277                      HC
ATOM    298 OG1  THR    21      50.155  65.617  40.681                      OH
ATOM    299 HG1  THR    21      50.189  66.408  40.138                      HO
ATOM    300 C    THR    21      49.969  61.941  40.050                      C 
ATOM    301 O    THR    21      50.930  61.487  39.419                      O 
ATOM    302 N    VAL    22      48.840  61.259  40.164                      N 
ATOM    303 H    VAL    22      48.077  61.635  40.709                      H 
ATOM    304 CA   VAL    22      48.651  59.978  39.506                      CX
ATOM    305 HA   VAL    22      49.598  59.582  39.137                      H1
ATOM    306 CB   VAL    22      48.054  58.970  40.519                      3C
ATOM    307 HB   VAL    22      47.154  59.409  40.950                      HC
ATOM    308 CG1  VAL    22      47.705  57.643  39.856                      CT
ATOM    309 HG11 VAL    22      48.605  57.204  39.426                      HC
ATOM    310 HG12 VAL    22      47.289  56.963  40.600                      HC
ATOM    311 HG13 VAL    22      46.971  57.812  39.068                      HC
ATOM    312 CG2  VAL    22      49.076  58.738  41.617                      CT
ATOM    313 HG21 VAL    22      49.296  59.683  42.115                      HC
ATOM    314 HG22 VAL    22      48.676  58.030  42.343                      HC
ATOM    315 HG23 VAL    22      49.991  58.335  41.183                      HC
ATOM    316 C    VAL    22      47.673  60.317  38.391                      C 
ATOM    317 O    VAL    22      46.643  60.949  38.627                      O 
ATOM    318 N    ASH    23      48.015  59.958  37.172                      N 
ATOM    319 H    ASH    23      48.909  59.516  37.010                      H 
ATOM    320 CA   ASH    23      47.152  60.195  36.038                      CX
ATOM    321 HA   ASH    23      46.664  61.166  36.118                      H1
ATOM    322 CB   ASH    23      48.002  60.182  34.780                      2C
ATOM    323 HB2  ASH    23      48.852  60.831  34.992                      HC
ATOM    324 HB3  ASH    23      48.348  59.154  34.675                      HC
ATOM    325 CG   ASH    23      47.331  60.630  33.479                      C 
ATOM    326 OD1  ASH    23      46.191  61.098  33.486                      O 
ATOM    327 OD2  ASH    23      47.974  60.507  32.435                      OH
ATOM    328 HD2  ASH    23      47.448  60.821  31.696                      HO
ATOM    329 C    ASH    23      46.086  59.107  35.987                      C 
ATOM    330 O    ASH    23      46.389  57.916  36.160                      O 
ATOM    331 N    LYS    24      44.839  59.491  35.716                      N 
ATOM    332 H    LYS    24      44.668  60.479  35.591                      H 
ATOM    333 CA   LYS    24      43.708  58.576  35.619                      CX
ATOM    334 HA   LYS    24      43.601  58.013  36.546                      H1
ATOM    335 CB   LYS    24      42.434  59.356  35.377                      C8
ATOM    336 HB2  LYS    24      42.689  60.154  34.679                      HC
ATOM    337 HB3  LYS    24      41.737  58.667  34.902                      HC
ATOM    338 CG   LYS    24      41.793  59.951  36.608                      C8
ATOM    339 HG2  LYS    24      41.279  59.166  37.162                      HC
ATOM    340 HG3  LYS    24      42.565  60.394  37.238                      HC
ATOM    341 CD   LYS    24      40.788  61.029  36.200                      C8
ATOM    342 HD2  LYS    24      41.321  61.856  35.730                      HC
ATOM    343 HD3  LYS    24      40.077  60.606  35.491                      HC
ATOM    344 CE   LYS    24      40.037  61.541  37.432                      C8
ATOM    345 HE2  LYS    24      39.276  60.807  37.694                      HP
ATOM    346 HE3  LYS    24      40.751  61.631  38.251                      HP
ATOM    347 NZ   LYS    24      39.407  62.828  37.196                      N3
ATOM    348 HZ1  LYS    24      38.745  62.745  36.438                      H 
ATOM    349 HZ2  LYS    24      38.926  63.126  38.032                      H 
ATOM    350 HZ3  LYS    24      40.113  63.509  36.954                      H 
ATOM    351 C    LYS    24      43.855  57.543  34.506                      C 
ATOM    352 O    LYS    24      43.118  56.560  34.496                      O 
ATOM    353 N    SER    25      44.760  57.723  33.539                      N 
ATOM    354 H    SER    25      45.276  58.590  33.483                      H 
ATOM    355 CA   SER    25      45.009  56.703  32.525                      CX
ATOM    356 HA   SER    25      44.065  56.279  32.184                      H1
ATOM    357 CB   SER    25      45.727  57.314  31.330                      2C
ATOM    358 HB2  SER    25      46.326  56.555  30.827                      H1
ATOM    359 HB3  SER    25      45.001  57.726  30.630                      H1
ATOM    360 OG   SER    25      46.570  58.346  31.793                      OH
ATOM    361 HG   SER    25      47.031  58.742  31.049                      HO
ATOM    362 C    SER    25      45.842  55.550  33.064                      C 
ATOM    363 O    SER    25      45.930  54.478  32.445                      O 
ATOM    364 N    CYX    26      46.491  55.741  34.211                      N 
ATOM    365 H    CYX    26      46.484  56.630  34.691                      H 
ATOM    366 CA   CYX    26      47.254  54.654  34.791                      CX
ATOM    367 HA   CYX    26      47.857  54.171  34.022                      H1
ATOM    368 CB   CYX    26      48.185  55.186  35.878                      2C
ATOM    369 HB2  CYX    26      47.609  55.766  36.599                      H1
ATOM    370 HB3  CYX    26      48.666  54.350  36.386                      H1
ATOM    371 SG   CYX    26      49.426  56.284  35.141                      S 
ATOM    372 C    CYX    26      46.300  53.638  35.376                      C 
ATOM    373 O    CYX    26      45.323  53.956  36.057                      O 
ATOM    374 N    LYS    27      46.528  52.384  35.045                      N 
ATOM    375 H    LYS    27      47.250  52.139  34.382                      H 
ATOM    376 CA   LYS    27      45.738  51.320  35.624                      CX
ATOM    377 HA   LYS    27      44.700  51.634  35.734                      H1
ATOM    378 CB   LYS    27      45.784  50.102  34.706                      C8
ATOM    379 HB2  LYS    27      46.832  49.856  34.536                      HC
ATOM    380 HB3  LYS    27      45.298  49.277  35.227                      HC
ATOM    381 CG   LYS    27      45.089  50.337  33.360                      C8
ATOM    382 HG2  LYS    27      44.017  50.449  33.522                      HC
ATOM    383 HG3  LYS    27      45.484  51.244  32.903                      HC
ATOM    384 CD   LYS    27      45.342  49.151  32.436                      C8
ATOM    385 HD2  LYS    27      46.419  49.041  32.304                      HC
ATOM    386 HD3  LYS    27      44.941  48.255  32.908                      HC
ATOM    387 CE   LYS    27      44.679  49.349  31.072                      C8
ATOM    388 HE2  LYS    27      43.597  49.347  31.205                      HP
ATOM    389 HE3  LYS    27      44.993  50.311  30.667                      HP
ATOM    390 NZ   LYS    27      45.057  48.287  30.149                      N3
ATOM    391 HZ1  LYS    27      44.766  47.396  30.524                      H 
ATOM    392 HZ2  LYS    27      44.608  48.440  29.258                      H 
ATOM    393 HZ3  LYS    27      46.060  48.290  30.025                      H 
ATOM    394 C    LYS    27      46.345  51.008  36.975                      C 
ATOM    395 O    LYS    27      45.653  50.830  37.972                      O 
ATOM    396 N    GLN    28      47.671  50.978  37.032                      N 
ATOM    397 H    GLN    28      48.180  51.195  36.187                      H 
ATOM    398 CA   GLN    28      48.426  50.685  38.232                      CX
ATOM    399 HA   GLN    28      47.755  50.599  39.086                      H1
ATOM    400 CB   GLN    28      49.166  49.378  38.065                      2C
ATOM    401 HB2  GLN    28      49.801  49.521  37.191                      HC
ATOM    402 HB3  GLN    28      49.789  49.288  38.955                      HC
ATOM    403 CG   GLN    28      48.346  48.115  37.893                      2C
ATOM    404 HG2  GLN    28      47.578  48.097  38.666                      HC
ATOM    405 HG3  GLN    28      47.873  48.119  36.911                      HC
ATOM    406 CD   GLN    28      49.194  46.856  38.020                      C 
ATOM    407 OE1  GLN    28      48.866  45.904  38.740                      O 
ATOM    408 NE2  GLN    28      50.329  46.771  37.355                      N 
ATOM    409 HE21 GLN    28      50.897  45.939  37.435                      H 
ATOM    410 HE22 GLN    28      50.626  47.538  36.769                      H 
ATOM    411 C    GLN    28      49.451  51.807  38.442                      C 
ATOM    412 O    GLN    28      49.819  52.470  37.460                      O 
ATOM    413 N    PHE    29      49.956  52.053  39.649                      N 
ATOM    414 H    PHE    29      49.622  51.536  40.449                      H 
ATOM    415 CA   PHE    29      50.982  53.066  39.861                      CX
ATOM    416 HA   PHE    29      51.400  53.388  38.907                      H1
ATOM    417 CB   PHE    29      50.369  54.264  40.548                      CT
ATOM    418 HB2  PHE    29      49.426  54.561  40.089                      HC
ATOM    419 HB3  PHE    29      50.198  54.005  41.593                      HC
ATOM    420 CG   PHE    29      51.261  55.496  40.546                      CA
ATOM    421 CD1  PHE    29      51.389  56.253  39.394                      CA
ATOM    422 HD1  PHE    29      50.885  55.936  38.482                      HA
ATOM    423 CE1  PHE    29      52.152  57.406  39.397                      CA
ATOM    424 HE1  PHE    29      52.254  58.006  38.493                      HA
ATOM    425 CZ   PHE    29      52.785  57.794  40.553                      CA
ATOM    426 HZ   PHE    29      53.390  58.701  40.566                      HA
ATOM    427 CE2  PHE    29      52.655  57.036  41.697                      CA
ATOM    428 HE2  PHE    29      53.163  57.361  42.605                      HA
ATOM    429 CD2  PHE    29      51.897  55.882  41.705                      CA
ATOM    430 HD2  PHE    29      51.810  55.294  42.618                      HA
ATOM    431 C    PHE    29      52.079  52.448  40.726                      C 
ATOM    432 O    PHE    29      51.780  51.726  41.689                      O 
ATOM    433 N    THR    30      53.347  52.678  40.361                      N 
ATOM    434 H    THR    30      53.537  53.272  39.566                      H 
ATOM    435 CA   THR    30      54.475  52.088  41.067                      CX
ATOM    436 HA   THR    30      54.132  51.428  41.864                      H1
ATOM    437 CB   THR    30      55.358  51.275  40.099                      3C
ATOM    438 HB   THR    30      55.686  51.956  39.314                      H1
ATOM    439 CG2  THR    30      56.573  50.636  40.756                      CT
ATOM    440 HG21 THR    30      56.246  49.955  41.541                      HC
ATOM    441 HG22 THR    30      57.142  50.083  40.009                      HC
ATOM    442 HG23 THR    30      57.203  51.413  41.189                      HC
ATOM    443 OG1  THR    30      54.508  50.272  39.549                      OH
ATOM    444 HG1  THR    30      55.009  49.731  38.934                      HO
ATOM    445 C    THR    30      55.320  53.164  41.709                      C 
ATOM    446 O    THR    30      55.695  54.153  41.071                      O 
ATOM    447 N    VAL    31      55.604  52.972  42.981                      N 
ATOM    448 H    VAL    31      55.206  52.180  43.465                      H 
ATOM    449 CA   VAL    31      56.457  53.875  43.727                      CX
ATOM    450 HA   VAL    31      56.704  54.746  43.120                      H1
ATOM    451 CB   VAL    31      55.701  54.349  44.984                      3C
ATOM    452 HB   VAL    31      55.325  53.476  45.517                      HC
ATOM    453 CG1  VAL    31      56.616  55.145  45.900                      CT
ATOM    454 HG11 VAL    31      56.993  56.019  45.368                      HC
ATOM    455 HG12 VAL    31      56.059  55.468  46.780                      HC
ATOM    456 HG13 VAL    31      57.454  54.520  46.210                      HC
ATOM    457 CG2  VAL    31      54.548  55.241  44.556                      CT
ATOM    458 HG21 VAL    31      53.874  54.679  43.910                      HC
ATOM    459 HG22 VAL    31      54.006  55.583  45.438                      HC
ATOM    460 HG23 VAL    31      54.937  56.103  44.013                      HC
ATOM    461 C    VAL    31      57.719  53.094  44.078                      C 
ATOM    462 O    VAL    31      57.629  51.994  44.630                      O 
ATOM    463 N    ASN    32      58.898  53.619  43.723                      N 
ATOM    464 H    ASN    32      58.905  54.516  43.258                      H 
ATOM    465 CA   ASN    32      60.181  52.972  44.001                      CX
ATOM    466 HA   ASN    32      60.002  51.963  44.373                      H1
ATOM    467 CB   ASN    32      61.048  52.883  42.748                      2C
ATOM    468 HB2  ASN    32      61.113  53.899  42.357                      HC
ATOM    469 HB3  ASN    32      62.046  52.532  43.013                      HC
ATOM    470 CG   ASN    32      60.487  51.980  41.663                      C 
ATOM    471 OD1  ASN    32      60.413  50.773  41.823                      O 
ATOM    472 ND2  ASN    32      60.111  52.479  40.499                      N 
ATOM    473 HD21 ASN    32      59.740  51.867  39.787                      H 
ATOM    474 HD22 ASN    32      60.197  53.471  40.327                      H 
ATOM    475 C    ASN    32      60.908  53.822  45.024                      C 
ATOM    476 O    ASN    32      61.218  55.000  44.785                      O 
ATOM    477 N    LEU    33      61.218  53.275  46.172                      N 
ATOM    478 H    LEU    33      61.046  52.293  46.330                      H 
ATOM    479 CA   LEU    33      61.795  54.049  47.245                      CX
ATOM    480 HA   LEU    33      61.790  55.110  46.995                      H1
ATOM    481 CB   LEU    33      60.966  53.841  48.518                      2C
ATOM    482 HB2  LEU    33      59.963  54.153  48.229                      HC
ATOM    483 HB3  LEU    33      60.982  52.761  48.666                      HC
ATOM    484 CG   LEU    33      61.370  54.554  49.846                      3C
ATOM    485 HG   LEU    33      62.445  54.429  49.980                      HC
ATOM    486 CD1  LEU    33      61.031  56.028  49.841                      CT
ATOM    487 HD11 LEU    33      59.957  56.154  49.708                      HC
ATOM    488 HD12 LEU    33      61.334  56.474  50.789                      HC
ATOM    489 HD13 LEU    33      61.559  56.520  49.024                      HC
ATOM    490 CD2  LEU    33      60.624  53.888  50.970                      CT
ATOM    491 HD21 LEU    33      60.894  52.833  51.010                      HC
ATOM    492 HD22 LEU    33      60.886  54.366  51.914                      HC
ATOM    493 HD23 LEU    33      59.552  53.983  50.801                      HC
ATOM    494 C    LEU    33      63.231  53.609  47.479                      C 
ATOM    495 O    LEU    33      63.526  52.414  47.543                      O 
ATOM    496 N    SER    34      64.114  54.581  47.639                      N 
ATOM    497 H    SER    34      63.836  55.538  47.475                      H 
ATOM    498 CA   SER    34      65.478  54.322  48.011                      CX
ATOM    499 HA   SER    34      65.624  53.273  48.267                      H1
ATOM    500 CB   SER    34      66.345  54.653  46.826                      2C
ATOM    501 HB2  SER    34      67.388  54.585  47.137                      H1
ATOM    502 HB3  SER    34      66.151  53.918  46.046                      H1
ATOM    503 OG   SER    34      66.085  55.955  46.324                      OH
ATOM    504 HG   SER    34      66.656  56.128  45.572                      HO
ATOM    505 C    SER    34      65.832  55.171  49.227                      C 
ATOM    506 O    SER    34      65.129  56.142  49.538                      O 
ATOM    507 N    HIP    35      66.864  54.824  49.994                      N 
ATOM    508 H    HIP    35      67.359  53.962  49.818                      H 
ATOM    509 CA   HIP    35      67.293  55.648  51.111                      CX
ATOM    510 HA   HIP    35      66.715  56.571  51.141                      H1
ATOM    511 CB   HIP    35      67.078  54.897  52.417                      CT
ATOM    512 HB2  HIP    35      66.031  54.610  52.507                      HC
ATOM    513 HB3  HIP    35      67.700  54.002  52.396                      HC
ATOM    514 CG   HIP    35      67.437  55.649  53.700                      CC
ATOM    515 ND1  HIP    35      68.300  56.637  53.924                      NA
ATOM    516 HD1  HIP    35      68.873  57.075  53.217                      H 
ATOM    517 CE1  HIP    35      68.282  56.941  55.192                      CR
ATOM    518 HE1  HIP    35      68.923  57.730  55.586                      H5
ATOM    519 NE2  HIP    35      67.422  56.167  55.782                      NA
ATOM    520 HE2  HIP    35      67.212  56.190  56.770                      H 
ATOM    521 CD2  HIP    35      66.871  55.359  54.918                      CW
ATOM    522 HD2  HIP    35      66.119  54.642  55.246                      H4
ATOM    523 C    HIP    35      68.768  55.999  50.933                      C 
ATOM    524 O    HIP    35      69.635  55.263  51.408                      O 
ATOM    525 N    PRO    36      69.112  57.120  50.296                      N 
ATOM    526 CD   PRO    36      68.227  57.913  49.440                      CT
ATOM    527 HD2  PRO    36      67.211  57.881  49.832                      H1
ATOM    528 HD3  PRO    36      68.238  57.512  48.427                      H1
ATOM    529 CG   PRO    36      68.834  59.288  49.519                      CT
ATOM    530 HG2  PRO    36      68.559  59.803  50.440                      HC
ATOM    531 HG3  PRO    36      68.558  59.904  48.663                      HC
ATOM    532 CB   PRO    36      70.305  58.957  49.492                      CT
ATOM    533 HB2  PRO    36      70.899  59.760  49.929                      HC
ATOM    534 HB3  PRO    36      70.650  58.762  48.477                      HC
ATOM    535 CA   PRO    36      70.437  57.702  50.333                      CX
ATOM    536 HA   PRO    36      71.117  57.010  49.836                      H1
ATOM    537 C    PRO    36      70.931  57.970  51.744                      C 
ATOM    538 O    PRO    36      70.128  58.181  52.665                      O 
ATOM    539 N    GLY    37      72.238  57.954  51.962                      N 
ATOM    540 H    GLY    37      72.891  57.741  51.221                      H 
ATOM    541 CA   GLY    37      72.764  58.244  53.276                      CX
ATOM    542 HA2  GLY    37      73.432  59.103  53.213                      H1
ATOM    543 HA3  GLY    37      71.939  58.476  53.949                      H1
ATOM    544 C    GLY    37      73.527  57.070  53.823                      C 
ATOM    545 O    GLY    37      73.916  56.172  53.078                      O 
ATOM    546 N    ASN    38      73.704  57.065  55.145                      N 
ATOM    547 H    ASN    38      73.234  57.770  55.695                      H 
ATOM    548 CA   ASN    38      74.540  56.096  55.835                      CX
ATOM    549 HA   ASN    38      74.785  55.278  55.158                      H1
ATOM    550 CB   ASN    38      75.835  56.736  56.312                      2C
ATOM    551 HB2  ASN    38      75.630  57.586  56.963                      HC
ATOM    552 HB3  ASN    38      76.391  55.980  56.867                      HC
ATOM    553 CG   ASN    38      76.687  57.209  55.154                      C 
ATOM    554 OD1  ASN    38      77.156  56.432  54.324                      O 
ATOM    555 ND2  ASN    38      76.874  58.519  55.050                      N 
ATOM    556 HD21 ASN    38      77.435  58.888  54.295                      H 
ATOM    557 HD22 ASN    38      76.455  59.141  55.726                      H 
ATOM    558 C    ASN    38      73.869  55.503  57.050                      C 
ATOM    559 O    ASN    38      74.348  54.506  57.580                      O 
ATOM    560 N    LEU    39      72.745  56.068  57.498                      N 
ATOM    561 H    LEU    39      72.338  56.855  57.012                      H 
ATOM    562 CA   LEU    39      72.124  55.626  58.734                      CX
ATOM    563 HA   LEU    39      72.875  55.377  59.484                      H1
ATOM    564 CB   LEU    39      71.271  56.773  59.262                      2C
ATOM    565 HB2  LEU    39      70.650  57.081  58.421                      HC
ATOM    566 HB3  LEU    39      70.639  56.361  60.049                      HC
ATOM    567 CG   LEU    39      72.029  57.979  59.800                      3C
ATOM    568 HG   LEU    39      72.744  58.324  59.053                      HC
ATOM    569 CD1  LEU    39      71.051  59.087  60.110                      CT
ATOM    570 HD11 LEU    39      70.337  58.743  60.858                      HC
ATOM    571 HD12 LEU    39      71.591  59.952  60.496                      HC
ATOM    572 HD13 LEU    39      70.519  59.367  59.201                      HC
ATOM    573 CD2  LEU    39      72.799  57.600  61.055                      CT
ATOM    574 HD21 LEU    39      73.511  56.808  60.820                      HC
ATOM    575 HD22 LEU    39      73.337  58.472  61.429                      HC
ATOM    576 HD23 LEU    39      72.103  57.249  61.817                      HC
ATOM    577 C    LEU    39      71.293  54.343  58.603                      C 
ATOM    578 O    LEU    39      70.631  54.106  57.580                      O 
ATOM    579 N    PRO    40      71.281  53.483  59.618                      N 
ATOM    580 CD   PRO    40      71.946  53.658  60.910                      CT
ATOM    581 HD2  PRO    40      71.622  54.600  61.352                      H1
ATOM    582 HD3  PRO    40      73.025  53.683  60.754                      H1
ATOM    583 CG   PRO    40      71.505  52.449  61.722                      CT
ATOM    584 HG2  PRO    40      70.613  52.671  62.308                      HC
ATOM    585 HG3  PRO    40      72.300  52.108  62.385                      HC
ATOM    586 CB   PRO    40      71.220  51.424  60.650                      CT
ATOM    587 HB2  PRO    40      70.525  50.681  61.039                      HC
ATOM    588 HB3  PRO    40      72.096  50.922  60.238                      HC
ATOM    589 CA   PRO    40      70.546  52.245  59.578                      CX
ATOM    590 HA   PRO    40      70.689  51.774  58.606                      H1
ATOM    591 C    PRO    40      69.068  52.511  59.798                      C 
ATOM    592 O    PRO    40      68.641  53.566  60.291                      O 
ATOM    593 N    LYS    41      68.312  51.468  59.492                      N 
ATOM    594 H    LYS    41      68.784  50.665  59.100                      H 
ATOM    595 CA   LYS    41      66.872  51.420  59.626                      CX
ATOM    596 HA   LYS    41      66.384  52.137  58.966                      H1
ATOM    597 CB   LYS    41      66.441  50.029  59.230                      C8
ATOM    598 HB2  LYS    41      66.948  49.812  58.290                      HC
ATOM    599 HB3  LYS    41      66.817  49.363  60.007                      HC
ATOM    600 CG   LYS    41      64.967  49.819  59.063                      C8
ATOM    601 HG2  LYS    41      64.459  49.844  60.027                      HC
ATOM    602 HG3  LYS    41      64.538  50.577  58.408                      HC
ATOM    603 CD   LYS    41      64.793  48.456  58.437                      C8
ATOM    604 HD2  LYS    41      63.801  48.398  57.990                      HC
ATOM    605 HD3  LYS    41      65.549  48.325  57.663                      HC
ATOM    606 CE   LYS    41      64.941  47.374  59.469                      C8
ATOM    607 HE2  LYS    41      65.880  47.498  60.008                      HP
ATOM    608 HE3  LYS    41      64.110  47.414  60.174                      HP
ATOM    609 NZ   LYS    41      64.939  46.095  58.793                      N3
ATOM    610 HZ1  LYS    41      65.709  46.058  58.141                      H 
ATOM    611 HZ2  LYS    41      65.038  45.355  59.473                      H 
ATOM    612 HZ3  LYS    41      64.069  45.980  58.294                      H 
ATOM    613 C    LYS    41      66.360  51.763  61.018                      C 
ATOM    614 O    LYS    41      65.442  52.561  61.159                      O 
ATOM    615 N    ASN    42      66.971  51.256  62.080                      N 
ATOM    616 H    ASN    42      67.762  50.636  61.985                      H 
ATOM    617 CA   ASN    42      66.454  51.510  63.408                      CX
ATOM    618 HA   ASN    42      65.368  51.421  63.426                      H1
ATOM    619 CB   ASN    42      67.042  50.477  64.356                      2C
ATOM    620 HB2  ASN    42      66.414  50.418  65.245                      HC
ATOM    621 HB3  ASN    42      66.967  49.545  63.796                      HC
ATOM    622 CG   ASN    42      68.495  50.667  64.797                      C 
ATOM    623 OD1  ASN    42      68.823  51.433  65.689                      O 
ATOM    624 ND2  ASN    42      69.464  49.953  64.272                      N 
ATOM    625 HD21 ASN    42      70.416  50.096  64.579                      H 
ATOM    626 HD22 ASN    42      69.253  49.265  63.564                      H 
ATOM    627 C    ASN    42      66.712  52.931  63.912                      C 
ATOM    628 O    ASN    42      66.167  53.342  64.940                      O 
ATOM    629 N    VAL    43      67.518  53.712  63.191                      N 
ATOM    630 H    VAL    43      67.972  53.357  62.361                      H 
ATOM    631 CA   VAL    43      67.797  55.084  63.598                      CX
ATOM    632 HA   VAL    43      67.444  55.209  64.622                      H1
ATOM    633 CB   VAL    43      69.345  55.337  63.568                      3C
ATOM    634 HB   VAL    43      69.738  55.023  62.601                      HC
ATOM    635 CG1  VAL    43      69.648  56.815  63.782                      CT
ATOM    636 HG11 VAL    43      69.257  57.131  64.749                      HC
ATOM    637 HG12 VAL    43      70.727  56.973  63.758                      HC
ATOM    638 HG13 VAL    43      69.179  57.401  62.992                      HC
ATOM    639 CG2  VAL    43      70.036  54.596  64.709                      CT
ATOM    640 HG21 VAL    43      69.853  53.526  64.612                      HC
ATOM    641 HG22 VAL    43      71.109  54.786  64.669                      HC
ATOM    642 HG23 VAL    43      69.641  54.947  65.663                      HC
ATOM    643 C    VAL    43      67.061  56.037  62.649                      C 
ATOM    644 O    VAL    43      66.436  57.008  63.077                      O 
ATOM    645 N    MET    44      67.110  55.784  61.337                      N 
ATOM    646 H    MET    44      67.621  54.980  61.002                      H 
ATOM    647 CA   MET    44      66.494  56.658  60.365                      CX
ATOM    648 HA   MET    44      65.718  57.276  60.817                      H1
ATOM    649 CB   MET    44      67.597  57.573  59.828                      2C
ATOM    650 HB2  MET    44      68.029  58.020  60.723                      HC
ATOM    651 HB3  MET    44      68.317  56.887  59.382                      HC
ATOM    652 CG   MET    44      67.255  58.669  58.828                      2C
ATOM    653 HG2  MET    44      68.200  59.100  58.496                      H1
ATOM    654 HG3  MET    44      66.761  58.185  57.986                      H1
ATOM    655 SD   MET    44      66.200  59.977  59.458                      S 
ATOM    656 CE   MET    44      67.240  60.734  60.672                      CT
ATOM    657 HE1  MET    44      68.145  61.109  60.194                      H1
ATOM    658 HE2  MET    44      66.709  61.562  61.141                      H1
ATOM    659 HE3  MET    44      67.509  59.999  61.431                      H1
ATOM    660 C    MET    44      65.830  55.838  59.257                      C 
ATOM    661 O    MET    44      65.977  56.098  58.056                      O 
ATOM    662 N    GL7    45      65.096  54.780  59.570                      N 
ATOM    663 H    GL7    45      64.994  54.484  60.530                      H 
ATOM    664 CA   GL7    45      64.414  54.013  58.534                      CX
ATOM    665 HA2  GL7    45      65.133  53.758  57.755                      H1
ATOM    666 HA3  GL7    45      64.019  53.099  58.976                      H1
ATOM    667 C    GL7    45      63.266  54.800  57.912                      C 
ATOM    668 O    GL7    45      62.718  55.698  58.555                      O 
ATOM    669 N    HI7    46      62.902  54.513  56.662                      N 
ATOM    670 H    HI7    46      63.371  53.781  56.148                      H 
ATOM    671 CA   HI7    46      61.790  55.206  56.021                      CX
ATOM    672 HA   HI7    46      61.237  55.749  56.788                      H1
ATOM    673 CB   HI7    46      62.227  56.188  54.953                      CT
ATOM    674 HB2  HI7    46      62.789  55.658  54.184                      HC
ATOM    675 HB3  HI7    46      61.362  56.673  54.501                      HC
ATOM    676 CG   HI7    46      63.127  57.294  55.462                      CC
ATOM    677 ND1  HI7    46      62.850  58.031  56.523                      NB
ATOM    678 CE1  HI7    46      63.881  58.847  56.621                      CR
ATOM    679 HE1  HI7    46      63.910  59.580  57.428                      H5
ATOM    680 NE2  HI7    46      64.735  58.596  55.653                      NA
ATOM    681 HE2  HI7    46      65.604  59.096  55.526                      H 
ATOM    682 CD2  HI7    46      64.310  57.623  54.888                      CW
ATOM    683 HD2  HI7    46      64.909  57.297  54.038                      H4
ATOM    684 C    HI7    46      60.894  54.222  55.305                      C 
ATOM    685 O    HI7    46      61.382  53.170  54.895                      O 
ATOM    686 N    ASN    47      59.606  54.535  55.185                      N 
ATOM    687 H    ASN    47      59.230  55.326  55.688                      H 
ATOM    688 CA   ASN    47      58.709  53.767  54.336                      CX
ATOM    689 HA   ASN    47      59.303  53.177  53.638                      H1
ATOM    690 CB   ASN    47      57.801  52.804  55.154                      2C
ATOM    691 HB2  ASN    47      57.040  52.468  54.450                      HC
ATOM    692 HB3  ASN    47      58.383  51.948  55.496                      HC
ATOM    693 CG   ASN    47      57.112  53.431  56.350                      C 
ATOM    694 OD1  ASN    47      57.150  54.637  56.578                      O 
ATOM    695 ND2  ASN    47      56.501  52.659  57.210                      N 
ATOM    696 HD21 ASN    47      56.039  53.067  58.010                      H 
ATOM    697 HD22 ASN    47      56.494  51.659  57.070                      H 
ATOM    698 C    ASN    47      57.869  54.815  53.625                      C 
ATOM    699 O    ASN    47      57.969  56.011  53.935                      O 
ATOM    700 N    TRP    48      57.130  54.431  52.585                      N 
ATOM    701 H    TRP    48      57.203  53.470  52.284                      H 
ATOM    702 CA   TRP    48      56.218  55.311  51.868                      CX
ATOM    703 HA   TRP    48      56.316  56.339  52.218                      H1
ATOM    704 CB   TRP    48      56.571  55.265  50.388                      CT
ATOM    705 HB2  TRP    48      57.605  55.575  50.236                      HC
ATOM    706 HB3  TRP    48      56.429  54.264  49.981                      HC
ATOM    707 CG   TRP    48      55.714  56.194  49.559                      C*
ATOM    708 CD1  TRP    48      56.038  57.507  49.384                      CW
ATOM    709 HD1  TRP    48      56.931  57.950  49.827                      H4
ATOM    710 NE1  TRP    48      55.080  57.990  48.630                      NA
ATOM    711 HE1  TRP    48      55.026  58.951  48.324                      H 
ATOM    712 CE2  TRP    48      54.183  57.023  48.341                      CN
ATOM    713 CZ2  TRP    48      53.023  57.087  47.599                      CA
ATOM    714 HZ2  TRP    48      52.757  58.044  47.150                      HA
ATOM    715 CH2  TRP    48      52.270  55.937  47.470                      CA
ATOM    716 HH2  TRP    48      51.348  55.965  46.890                      HA
ATOM    717 CZ3  TRP    48      52.655  54.749  48.058                      CA
ATOM    718 HZ3  TRP    48      52.060  53.842  47.953                      HA
ATOM    719 CE3  TRP    48      53.806  54.681  48.795                      CA
ATOM    720 HE3  TRP    48      54.084  53.735  49.260                      HA
ATOM    721 CD2  TRP    48      54.558  55.834  48.926                      CB
ATOM    722 C    TRP    48      54.852  54.709  52.157                      C 
ATOM    723 O    TRP    48      54.615  53.527  51.869                      O 
ATOM    724 N    VAL    49      53.962  55.431  52.802                      N 
ATOM    725 H    VAL    49      54.155  56.399  53.017                      H 
ATOM    726 CA   VAL    49      52.681  54.880  53.201                      CX
ATOM    727 HA   VAL    49      52.646  53.861  52.817                      H1
ATOM    728 CB   VAL    49      52.579  54.831  54.747                      3C
ATOM    729 HB   VAL    49      52.592  55.845  55.147                      HC
ATOM    730 CG1  VAL    49      51.276  54.145  55.142                      CT
ATOM    731 HG11 VAL    49      51.263  53.131  54.743                      HC
ATOM    732 HG12 VAL    49      51.200  54.108  56.229                      HC
ATOM    733 HG13 VAL    49      50.433  54.705  54.738                      HC
ATOM    734 CG2  VAL    49      53.665  53.991  55.349                      CT
ATOM    735 HG21 VAL    49      54.637  54.407  55.083                      HC
ATOM    736 HG22 VAL    49      53.559  53.982  56.434                      HC
ATOM    737 HG23 VAL    49      53.591  52.973  54.969                      HC
ATOM    738 C    VAL    49      51.623  55.820  52.642                      C 
ATOM    739 O    VAL    49      51.771  57.038  52.805                      O 
ATOM    740 N    LEU    50      50.591  55.283  51.985                      N 
ATOM    741 H    LEU    50      50.581  54.282  51.849                      H 
ATOM    742 CA   LEU    50      49.500  56.065  51.428                      CX
ATOM    743 HA   LEU    50      49.724  57.130  51.499                      H1
ATOM    744 CB   LEU    50      49.312  55.701  49.952                      2C
ATOM    745 HB2  LEU    50      50.283  55.894  49.496                      HC
ATOM    746 HB3  LEU    50      49.110  54.630  49.936                      HC
ATOM    747 CG   LEU    50      48.218  56.441  49.162                      3C
ATOM    748 HG   LEU    50      47.278  56.373  49.708                      HC
ATOM    749 CD1  LEU    50      48.596  57.918  48.978                      CT
ATOM    750 HD11 LEU    50      49.537  57.988  48.431                      HC
ATOM    751 HD12 LEU    50      47.812  58.427  48.418                      HC
ATOM    752 HD13 LEU    50      48.709  58.389  49.955                      HC
ATOM    753 CD2  LEU    50      48.050  55.787  47.811                      CT
ATOM    754 HD21 LEU    50      47.762  54.745  47.945                      HC
ATOM    755 HD22 LEU    50      47.276  56.309  47.248                      HC
ATOM    756 HD23 LEU    50      48.992  55.836  47.264                      HC
ATOM    757 C    LEU    50      48.167  55.852  52.166                      C 
ATOM    758 O    LEU    50      47.824  54.704  52.453                      O 
ATOM    759 N    SER    51      47.381  56.887  52.471                      N 
ATOM    760 H    SER    51      47.703  57.807  52.206                      H 
ATOM    761 CA   SER    51      46.082  56.769  53.105                      CX
ATOM    762 HA   SER    51      45.596  55.863  52.744                      H1
ATOM    763 CB   SER    51      46.181  56.697  54.625                      2C
ATOM    764 HB2  SER    51      45.209  56.358  54.983                      H1
ATOM    765 HB3  SER    51      46.934  55.942  54.851                      H1
ATOM    766 OG   SER    51      46.526  57.921  55.274                      OH
ATOM    767 HG   SER    51      46.565  57.780  56.223                      HO
ATOM    768 C    SER    51      45.366  58.041  52.732                      C 
ATOM    769 O    SER    51      45.890  58.886  51.993                      O 
ATOM    770 N    THR    52      44.136  58.221  53.198                      N 
ATOM    771 H    THR    52      43.668  57.508  53.738                      H 
ATOM    772 CA   THR    52      43.437  59.467  52.953                      CX
ATOM    773 HA   THR    52      43.611  59.771  51.921                      H1
ATOM    774 CB   THR    52      41.896  59.314  53.176                      3C
ATOM    775 HB   THR    52      41.453  60.306  53.084                      H1
ATOM    776 CG2  THR    52      41.232  58.370  52.191                      CT
ATOM    777 HG21 THR    52      41.675  57.378  52.283                      HC
ATOM    778 HG22 THR    52      40.165  58.313  52.405                      HC
ATOM    779 HG23 THR    52      41.379  58.741  51.177                      HC
ATOM    780 OG1  THR    52      41.711  58.791  54.486                      OH
ATOM    781 HG1  THR    52      40.773  58.684  54.658                      HO
ATOM    782 C    THR    52      44.030  60.443  53.972                      C 
ATOM    783 O    THR    52      44.555  60.027  55.020                      O 
ATOM    784 N    ALA    53      43.930  61.738  53.718                      N 
ATOM    785 H    ALA    53      43.515  62.058  52.855                      H 
ATOM    786 CA   ALA    53      44.429  62.729  54.649                      CX
ATOM    787 HA   ALA    53      45.500  62.605  54.812                      H1
ATOM    788 CB   ALA    53      44.184  64.109  54.077                      CT
ATOM    789 HB1  ALA    53      43.116  64.252  53.917                      HC
ATOM    790 HB2  ALA    53      44.551  64.862  54.774                      HC
ATOM    791 HB3  ALA    53      44.710  64.208  53.127                      HC
ATOM    792 C    ALA    53      43.737  62.596  56.004                      C 
ATOM    793 O    ALA    53      44.391  62.696  57.040                      O 
ATOM    794 N    ALA    54      42.443  62.272  56.043                      N 
ATOM    795 H    ALA    54      41.927  62.182  55.180                      H 
ATOM    796 CA   ALA    54      41.725  62.086  57.304                      CX
ATOM    797 HA   ALA    54      41.872  63.002  57.877                      H1
ATOM    798 CB   ALA    54      40.244  61.926  57.016                      CT
ATOM    799 HB1  ALA    54      40.081  61.009  56.451                      HC
ATOM    800 HB2  ALA    54      39.694  61.877  57.956                      HC
ATOM    801 HB3  ALA    54      39.893  62.778  56.434                      HC
ATOM    802 C    ALA    54      42.168  60.899  58.161                      C 
ATOM    803 O    ALA    54      41.978  60.886  59.384                      O 
ATOM    804 N    ASP    55      42.761  59.883  57.532                      N 
ATOM    805 H    ASP    55      42.856  59.945  56.528                      H 
ATOM    806 CA   ASP    55      43.259  58.702  58.194                      CX
ATOM    807 HA   ASP    55      42.724  58.557  59.133                      H1
ATOM    808 CB   ASP    55      43.065  57.480  57.335                      2C
ATOM    809 HB2  ASP    55      43.368  57.791  56.335                      HC
ATOM    810 HB3  ASP    55      43.755  56.720  57.703                      HC
ATOM    811 CG   ASP    55      41.669  56.909  57.283                      CO
ATOM    812 OD1  ASP    55      40.896  57.129  58.215                      O2
ATOM    813 OD2  ASP    55      41.379  56.220  56.308                      O2
ATOM    814 C    ASP    55      44.732  58.703  58.570                      C 
ATOM    815 O    ASP    55      45.175  57.835  59.326                      O 
ATOM    816 N    MET    56      45.501  59.650  58.044                      N 
ATOM    817 H    MET    56      45.098  60.344  57.431                      H 
ATOM    818 CA   MET    56      46.925  59.687  58.275                      CX
ATOM    819 HA   MET    56      47.397  58.785  57.885                      H1
ATOM    820 CB   MET    56      47.523  60.903  57.556                      2C
ATOM    821 HB2  MET    56      47.341  60.781  56.489                      HC
ATOM    822 HB3  MET    56      47.001  61.791  57.914                      HC
ATOM    823 CG   MET    56      49.037  61.063  57.803                      2C
ATOM    824 HG2  MET    56      49.194  61.139  58.879                      H1
ATOM    825 HG3  MET    56      49.533  60.168  57.427                      H1
ATOM    826 SD   MET    56      49.739  62.508  57.001                      S 
ATOM    827 CE   MET    56      49.275  63.813  58.085                      CT
ATOM    828 HE1  MET    56      49.698  63.633  59.074                      H1
ATOM    829 HE2  MET    56      49.652  64.760  57.697                      H1
ATOM    830 HE3  MET    56      48.189  63.857  58.157                      H1
ATOM    831 C    MET    56      47.285  59.726  59.737                      C 
ATOM    832 O    MET    56      48.154  58.966  60.162                      O 
ATOM    833 N    GLN    57      46.654  60.555  60.554                      N 
ATOM    834 H    GLN    57      45.938  61.187  60.226                      H 
ATOM    835 CA   GLN    57      47.027  60.604  61.964                      CX
ATOM    836 HA   GLN    57      48.070  60.904  62.069                      H1
ATOM    837 CB   GLN    57      46.161  61.613  62.679                      2C
ATOM    838 HB2  GLN    57      46.308  62.570  62.179                      HC
ATOM    839 HB3  GLN    57      45.127  61.292  62.553                      HC
ATOM    840 CG   GLN    57      46.468  61.764  64.162                      2C
ATOM    841 HG2  GLN    57      45.736  62.455  64.579                      HC
ATOM    842 HG3  GLN    57      46.356  60.788  64.634                      HC
ATOM    843 CD   GLN    57      47.865  62.294  64.465                      C 
ATOM    844 OE1  GLN    57      48.553  62.907  63.648                      O 
ATOM    845 NE2  GLN    57      48.332  62.054  65.681                      N 
ATOM    846 HE21 GLN    57      49.252  62.381  65.939                      H 
ATOM    847 HE22 GLN    57      47.766  61.545  66.345                      H 
ATOM    848 C    GLN    57      46.912  59.261  62.664                      C 
ATOM    849 O    GLN    57      47.831  58.857  63.394                      O 
ATOM    850 N    GLY    58      45.805  58.555  62.417                      N 
ATOM    851 H    GLY    58      45.123  58.933  61.776                      H 
ATOM    852 CA   GLY    58      45.534  57.263  63.030                      CX
ATOM    853 HA2  GLY    58      45.591  57.354  64.115                      H1
ATOM    854 HA3  GLY    58      44.538  56.925  62.746                      H1
ATOM    855 C    GLY    58      46.547  56.247  62.569                      C 
ATOM    856 O    GLY    58      47.072  55.485  63.382                      O 
ATOM    857 N    VAL    59      46.857  56.253  61.271                      N 
ATOM    858 H    VAL    59      46.370  56.862  60.630                      H 
ATOM    859 CA   VAL    59      47.875  55.356  60.735                      CX
ATOM    860 HA   VAL    59      47.563  54.329  60.925                      H1
ATOM    861 CB   VAL    59      47.998  55.560  59.213                      3C
ATOM    862 HB   VAL    59      48.241  56.602  59.002                      HC
ATOM    863 CG1  VAL    59      49.103  54.663  58.675                      CT
ATOM    864 HG11 VAL    59      48.861  53.622  58.886                      HC
ATOM    865 HG12 VAL    59      49.194  54.804  57.598                      HC
ATOM    866 HG13 VAL    59      50.047  54.921  59.156                      HC
ATOM    867 CG2  VAL    59      46.712  55.159  58.498                      CT
ATOM    868 HG21 VAL    59      45.887  55.769  58.865                      HC
ATOM    869 HG22 VAL    59      46.829  55.314  57.425                      HC
ATOM    870 HG23 VAL    59      46.501  54.108  58.692                      HC
ATOM    871 C    VAL    59      49.241  55.594  61.408                      C 
ATOM    872 O    VAL    59      49.852  54.627  61.880                      O 
ATOM    873 N    VAL    60      49.726  56.846  61.481                      N 
ATOM    874 H    VAL    60      49.174  57.577  61.057                      H 
ATOM    875 CA   VAL    60      50.992  57.214  62.120                      CX
ATOM    876 HA   VAL    60      51.787  56.721  61.560                      H1
ATOM    877 CB   VAL    60      51.225  58.749  62.065                      3C
ATOM    878 HB   VAL    60      50.411  59.248  62.591                      HC
ATOM    879 CG1  VAL    60      52.549  59.118  62.716                      CT
ATOM    880 HG11 VAL    60      53.364  58.620  62.191                      HC
ATOM    881 HG12 VAL    60      52.691  60.198  62.666                      HC
ATOM    882 HG13 VAL    60      52.543  58.801  63.759                      HC
ATOM    883 CG2  VAL    60      51.322  59.197  60.623                      CT
ATOM    884 HG21 VAL    60      50.396  58.953  60.103                      HC
ATOM    885 HG22 VAL    60      51.486  60.274  60.587                      HC
ATOM    886 HG23 VAL    60      52.155  58.687  60.139                      HC
ATOM    887 C    VAL    60      51.000  56.780  63.579                      C 
ATOM    888 O    VAL    60      51.933  56.083  63.991                      O 
ATOM    889 N    THR    61      49.960  57.109  64.353                      N 
ATOM    890 H    THR    61      49.195  57.649  63.976                      H 
ATOM    891 CA   THR    61      49.932  56.766  65.769                      CX
ATOM    892 HA   THR    61      50.831  57.167  66.239                      H1
ATOM    893 CB   THR    61      48.697  57.410  66.437                      3C
ATOM    894 HB   THR    61      47.807  56.959  65.998                      H1
ATOM    895 CG2  THR    61      48.673  57.213  67.945                      CT
ATOM    896 HG21 THR    61      49.563  57.664  68.385                      HC
ATOM    897 HG22 THR    61      47.783  57.687  68.360                      HC
ATOM    898 HG23 THR    61      48.657  56.147  68.173                      HC
ATOM    899 OG1  THR    61      48.774  58.808  66.192                      OH
ATOM    900 HG1  THR    61      48.020  59.246  66.594                      HO
ATOM    901 C    THR    61      49.939  55.269  66.005                      C 
ATOM    902 O    THR    61      50.831  54.778  66.710                      O 
ATOM    903 N    ASP    62      49.042  54.482  65.396                      N 
ATOM    904 H    ASP    62      48.327  54.862  64.793                      H 
ATOM    905 CA   ASP    62      49.061  53.044  65.623                      CX
ATOM    906 HA   ASP    62      49.062  52.846  66.695                      H1
ATOM    907 CB   ASP    62      47.832  52.366  64.999                      2C
ATOM    908 HB2  ASP    62      47.864  52.629  63.942                      HC
ATOM    909 HB3  ASP    62      47.999  51.295  65.111                      HC
ATOM    910 CG   ASP    62      46.455  52.734  65.578                      CO
ATOM    911 OD1  ASP    62      46.336  53.193  66.711                      O2
ATOM    912 OD2  ASP    62      45.470  52.555  64.882                      O2
ATOM    913 C    ASP    62      50.322  52.415  65.043                      C 
ATOM    914 O    ASP    62      50.810  51.393  65.534                      O 
ATOM    915 N    GLY    63      50.886  53.056  64.016                      N 
ATOM    916 H    GLY    63      50.440  53.882  63.642                      H 
ATOM    917 CA   GLY    63      52.127  52.610  63.409                      CX
ATOM    918 HA2  GLY    63      52.027  51.569  63.103                      H1
ATOM    919 HA3  GLY    63      52.345  53.226  62.536                      H1
ATOM    920 C    GLY    63      53.274  52.726  64.393                      C 
ATOM    921 O    GLY    63      54.038  51.776  64.583                      O 
ATOM    922 N    MET    64      53.324  53.859  65.096                      N 
ATOM    923 H    MET    64      52.639  54.578  64.913                      H 
ATOM    924 CA   MET    64      54.331  54.109  66.116                      CX
ATOM    925 HA   MET    64      55.323  54.142  65.665                      H1
ATOM    926 CB   MET    64      54.059  55.446  66.789                      2C
ATOM    927 HB2  MET    64      53.900  56.189  66.008                      HC
ATOM    928 HB3  MET    64      53.152  55.345  67.384                      HC
ATOM    929 CG   MET    64      55.201  55.889  67.682                      2C
ATOM    930 HG2  MET    64      55.233  55.210  68.534                      H1
ATOM    931 HG3  MET    64      56.122  55.793  67.107                      H1
ATOM    932 SD   MET    64      55.049  57.588  68.282                      S 
ATOM    933 CE   MET    64      54.849  58.424  66.724                      CT
ATOM    934 HE1  MET    64      53.961  58.045  66.219                      H1
ATOM    935 HE2  MET    64      54.740  59.495  66.897                      H1
ATOM    936 HE3  MET    64      55.725  58.245  66.100                      H1
ATOM    937 C    MET    64      54.286  52.999  67.149                      C 
ATOM    938 O    MET    64      55.288  52.320  67.402                      O 
ATOM    939 N    ALA    65      53.081  52.759  67.671                      N 
ATOM    940 H    ALA    65      52.299  53.343  67.413                      H 
ATOM    941 CA   ALA    65      52.863  51.710  68.655                      CX
ATOM    942 HA   ALA    65      53.505  51.959  69.500                      H1
ATOM    943 CB   ALA    65      51.416  51.765  69.112                      CT
ATOM    944 HB1  ALA    65      50.762  51.509  68.279                      HC
ATOM    945 HB2  ALA    65      51.264  51.055  69.925                      HC
ATOM    946 HB3  ALA    65      51.183  52.771  69.461                      HC
ATOM    947 C    ALA    65      53.172  50.272  68.217                      C 
ATOM    948 O    ALA    65      53.388  49.415  69.070                      O 
ATOM    949 N    SER    66      53.190  49.935  66.921                      N 
ATOM    950 H    SER    66      52.916  50.617  66.228                      H 
ATOM    951 CA   SER    66      53.514  48.590  66.474                      CX
ATOM    952 HA   SER    66      53.045  47.836  67.105                      H1
ATOM    953 CB   SER    66      52.971  48.448  65.059                      2C
ATOM    954 HB2  SER    66      53.488  49.149  64.403                      H1
ATOM    955 HB3  SER    66      53.142  47.430  64.708                      H1
ATOM    956 OG   SER    66      51.573  48.727  65.046                      OH
ATOM    957 HG   SER    66      51.237  48.636  64.152                      HO
ATOM    958 C    SER    66      55.017  48.267  66.546                      C 
ATOM    959 O    SER    66      55.402  47.092  66.626                      O 
ATOM    960 N    GLY    67      55.914  49.257  66.509                      N 
ATOM    961 H    GLY    67      55.613  50.210  66.358                      H 
ATOM    962 CA   GLY    67      57.336  49.002  66.682                      CX
ATOM    963 HA2  GLY    67      57.765  49.897  67.133                      H1
ATOM    964 HA3  GLY    67      57.425  48.168  67.378                      H1
ATOM    965 C    GLY    67      58.104  48.671  65.412                      C 
ATOM    966 O    GLY    67      57.551  48.459  64.325                      O 
ATOM    967 N    LEU    68      59.432  48.599  65.529                      N 
ATOM    968 H    LEU    68      59.846  48.768  66.435                      H 
ATOM    969 CA   LEU    68      60.316  48.336  64.405                      CX
ATOM    970 HA   LEU    68      60.121  49.053  63.607                      H1
ATOM    971 CB   LEU    68      61.795  48.466  64.835                      2C
ATOM    972 HB2  LEU    68      61.899  49.468  65.253                      HC
ATOM    973 HB3  LEU    68      61.898  47.729  65.631                      HC
ATOM    974 CG   LEU    68      62.895  48.234  63.774                      3C
ATOM    975 HG   LEU    68      62.704  47.300  63.246                      HC
ATOM    976 CD1  LEU    68      62.884  49.369  62.800                      CT
ATOM    977 HD11 LEU    68      63.076  50.303  63.328                      HC
ATOM    978 HD12 LEU    68      63.658  49.212  62.049                      HC
ATOM    979 HD13 LEU    68      61.911  49.421  62.313                      HC
ATOM    980 CD2  LEU    68      64.269  48.190  64.395                      CT
ATOM    981 HD21 LEU    68      64.315  47.377  65.120                      HC
ATOM    982 HD22 LEU    68      65.015  48.026  63.617                      HC
ATOM    983 HD23 LEU    68      64.472  49.136  64.898                      HC
ATOM    984 C    LEU    68      60.088  46.958  63.803                      C 
ATOM    985 O    LEU    68      60.152  46.822  62.576                      O 
ATOM    986 N    ASP    69      59.805  45.924  64.598                      N 
ATOM    987 H    ASP    69      59.783  46.041  65.601                      H 
ATOM    988 CA   ASP    69      59.545  44.588  64.047                      CX
ATOM    989 HA   ASP    69      60.407  44.263  63.464                      H1
ATOM    990 CB   ASP    69      59.292  43.563  65.164                      2C
ATOM    991 HB2  ASP    69      58.619  44.049  65.870                      HC
ATOM    992 HB3  ASP    69      58.785  42.716  64.702                      HC
ATOM    993 CG   ASP    69      60.536  43.070  65.904                      CO
ATOM    994 OD1  ASP    69      61.114  42.077  65.457                      O2
ATOM    995 OD2  ASP    69      60.917  43.665  66.918                      O2
ATOM    996 C    ASP    69      58.339  44.557  63.108                      C 
ATOM    997 O    ASP    69      58.227  43.675  62.263                      O 
ATOM    998 N    LYS    70      57.417  45.511  63.243                      N 
ATOM    999 H    LYS    70      57.533  46.194  63.979                      H 
ATOM   1000 CA   LYS    70      56.255  45.625  62.372                      CX
ATOM   1001 HA   LYS    70      56.086  44.676  61.864                      H1
ATOM   1002 CB   LYS    70      55.008  45.979  63.170                      C8
ATOM   1003 HB2  LYS    70      55.206  46.956  63.611                      HC
ATOM   1004 HB3  LYS    70      54.203  46.067  62.440                      HC
ATOM   1005 CG   LYS    70      54.599  45.006  64.259                      C8
ATOM   1006 HG2  LYS    70      55.428  44.893  64.958                      HC
ATOM   1007 HG3  LYS    70      53.734  45.411  64.784                      HC
ATOM   1008 CD   LYS    70      54.250  43.667  63.677                      C8
ATOM   1009 HD2  LYS    70      53.378  43.726  63.027                      HC
ATOM   1010 HD3  LYS    70      55.086  43.238  63.125                      HC
ATOM   1011 CE   LYS    70      53.931  42.790  64.873                      C8
ATOM   1012 HE2  LYS    70      54.753  42.841  65.588                      HP
ATOM   1013 HE3  LYS    70      53.016  43.144  65.347                      HP
ATOM   1014 NZ   LYS    70      53.752  41.418  64.440                      N3
ATOM   1015 HZ1  LYS    70      54.601  41.090  64.002                      H 
ATOM   1016 HZ2  LYS    70      53.540  40.838  65.239                      H 
ATOM   1017 HZ3  LYS    70      52.991  41.371  63.778                      H 
ATOM   1018 C    LYS    70      56.443  46.716  61.327                      C 
ATOM   1019 O    LYS    70      55.474  47.118  60.673                      O 
ATOM   1020 N    ASP    71      57.663  47.221  61.137                      N 
ATOM   1021 H    ASP    71      58.411  46.817  61.683                      H 
ATOM   1022 CA   ASP    71      57.983  48.315  60.229                      CX
ATOM   1023 HA   ASP    71      59.021  48.610  60.385                      H1
ATOM   1024 CB   ASP    71      57.800  47.926  58.755                      2C
ATOM   1025 HB2  ASP    71      56.787  47.529  58.690                      HC
ATOM   1026 HB3  ASP    71      57.859  48.864  58.202                      HC
ATOM   1027 CG   ASP    71      58.774  46.927  58.160                      CO
ATOM   1028 OD1  ASP    71      59.803  46.622  58.773                      O2
ATOM   1029 OD2  ASP    71      58.477  46.459  57.060                      O2
ATOM   1030 C    ASP    71      57.131  49.541  60.480                      C 
ATOM   1031 O    ASP    71      56.724  50.217  59.539                      O 
ATOM   1032 N    TYR    72      56.882  49.809  61.766                      N 
ATOM   1033 H    TYR    72      57.227  49.163  62.462                      H 
ATOM   1034 CA   TYR    72      56.062  50.920  62.206                      CX
ATOM   1035 HA   TYR    72      55.757  50.783  63.243                      H1
ATOM   1036 CB   TYR    72      56.879  52.214  62.103                      CT
ATOM   1037 HB2  TYR    72      57.337  52.313  61.119                      HC
ATOM   1038 HB3  TYR    72      56.204  53.052  62.274                      HC
ATOM   1039 CG   TYR    72      57.961  52.212  63.166                      CA
ATOM   1040 CD1  TYR    72      57.615  52.300  64.501                      CA
ATOM   1041 HD1  TYR    72      56.569  52.408  64.786                      HA
ATOM   1042 CE1  TYR    72      58.592  52.252  65.472                      CA
ATOM   1043 HE1  TYR    72      58.342  52.293  66.532                      HA
ATOM   1044 CZ   TYR    72      59.905  52.123  65.079                      C 
ATOM   1045 OH   TYR    72      60.906  52.106  66.027                      OH
ATOM   1046 HH   TYR    72      60.575  52.191  66.924                      HO
ATOM   1047 CE2  TYR    72      60.252  52.036  63.750                      CA
ATOM   1048 HE2  TYR    72      61.299  51.932  63.463                      HA
ATOM   1049 CD2  TYR    72      59.276  52.081  62.785                      CA
ATOM   1050 HD2  TYR    72      59.548  52.013  61.732                      HA
ATOM   1051 C    TYR    72      54.729  51.077  61.484                      C 
ATOM   1052 O    TYR    72      54.283  52.178  61.167                      O 
ATOM   1053 N    LEU    73      54.047  49.951  61.258                      N 
ATOM   1054 H    LEU    73      54.456  49.079  61.561                      H 
ATOM   1055 CA   LEU    73      52.737  49.917  60.636                      CX
ATOM   1056 HA   LEU    73      52.278  50.902  60.720                      H1
ATOM   1057 CB   LEU    73      52.816  49.538  59.150                      2C
ATOM   1058 HB2  LEU    73      53.675  48.871  59.077                      HC
ATOM   1059 HB3  LEU    73      51.898  48.961  59.038                      HC
ATOM   1060 CG   LEU    73      52.893  50.583  58.053                      3C
ATOM   1061 HG   LEU    73      53.809  51.168  58.137                      HC
ATOM   1062 CD1  LEU    73      52.892  49.842  56.756                      CT
ATOM   1063 HD11 LEU    73      51.976  49.258  56.672                      HC
ATOM   1064 HD12 LEU    73      52.947  50.553  55.931                      HC
ATOM   1065 HD13 LEU    73      53.753  49.175  56.718                      HC
ATOM   1066 CD2  LEU    73      51.689  51.511  58.032                      CT
ATOM   1067 HD21 LEU    73      51.618  52.036  58.985                      HC
ATOM   1068 HD22 LEU    73      51.803  52.236  57.226                      HC
ATOM   1069 HD23 LEU    73      50.783  50.928  57.870                      HC
ATOM   1070 C    LEU    73      51.924  48.850  61.345                      C 
ATOM   1071 O    LEU    73      52.427  47.737  61.552                      O 
ATOM   1072 N    LYS    74      50.677  49.137  61.707                      N 
ATOM   1073 H    LYS    74      50.328  50.078  61.593                      H 
ATOM   1074 CA   LYS    74      49.796  48.140  62.297                      CX
ATOM   1075 HA   LYS    74      50.238  47.693  63.188                      H1
ATOM   1076 CB   LYS    74      48.524  48.857  62.696                      C8
ATOM   1077 HB2  LYS    74      48.840  49.626  63.401                      HC
ATOM   1078 HB3  LYS    74      48.165  49.329  61.782                      HC
ATOM   1079 CG   LYS    74      47.414  48.037  63.309                      C8
ATOM   1080 HG2  LYS    74      47.091  47.226  62.656                      HC
ATOM   1081 HG3  LYS    74      47.690  47.631  64.282                      HC
ATOM   1082 CD   LYS    74      46.285  49.028  63.478                      C8
ATOM   1083 HD2  LYS    74      46.622  49.830  64.135                      HC
ATOM   1084 HD3  LYS    74      46.035  49.441  62.501                      HC
ATOM   1085 CE   LYS    74      45.055  48.364  64.077                      C8
ATOM   1086 HE2  LYS    74      44.791  47.501  63.466                      HP
ATOM   1087 HE3  LYS    74      45.294  48.033  65.088                      HP
ATOM   1088 NZ   LYS    74      43.931  49.290  64.122                      N3
ATOM   1089 HZ1  LYS    74      43.710  49.597  63.186                      H 
ATOM   1090 HZ2  LYS    74      43.129  48.826  64.523                      H 
ATOM   1091 HZ3  LYS    74      44.176  50.090  64.689                      H 
ATOM   1092 C    LYS    74      49.536  47.032  61.270                      C 
ATOM   1093 O    LYS    74      49.286  47.372  60.102                      O 
ATOM   1094 N    PRO    75      49.632  45.720  61.573                      N 
ATOM   1095 CD   PRO    75      49.979  45.153  62.868                      CT
ATOM   1096 HD2  PRO    75      49.087  45.071  63.489                      H1
ATOM   1097 HD3  PRO    75      50.711  45.788  63.367                      H1
ATOM   1098 CG   PRO    75      50.550  43.802  62.488                      CT
ATOM   1099 HG2  PRO    75      50.533  43.107  63.327                      HC
ATOM   1100 HG3  PRO    75      51.569  43.888  62.109                      HC
ATOM   1101 CB   PRO    75      49.612  43.374  61.405                      CT
ATOM   1102 HB2  PRO    75      48.668  43.054  61.845                      HC
ATOM   1103 HB3  PRO    75      49.993  42.588  60.752                      HC
ATOM   1104 CA   PRO    75      49.407  44.639  60.619                      CX
ATOM   1105 HA   PRO    75      50.146  44.709  59.821                      H1
ATOM   1106 C    PRO    75      48.013  44.740  60.028                      C 
ATOM   1107 O    PRO    75      47.048  45.004  60.741                      O 
ATOM   1108 N    ASP    76      47.946  44.651  58.700                      N 
ATOM   1109 H    ASP    76      48.809  44.636  58.175                      H 
ATOM   1110 CA   ASP    76      46.690  44.657  57.964                      CX
ATOM   1111 HA   ASP    76      46.879  44.758  56.895                      H1
ATOM   1112 CB   ASP    76      45.934  43.317  58.212                      2C
ATOM   1113 HB2  ASP    76      45.914  43.186  59.294                      HC
ATOM   1114 HB3  ASP    76      44.917  43.455  57.844                      HC
ATOM   1115 CG   ASP    76      46.550  42.074  57.558                      CO
ATOM   1116 OD1  ASP    76      46.486  41.959  56.333                      O2
ATOM   1117 OD2  ASP    76      47.079  41.217  58.273                      O2
ATOM   1118 C    ASP    76      45.772  45.837  58.285                      C 
ATOM   1119 O    ASP    76      44.548  45.693  58.370                      O 
ATOM   1120 N    ASP    77      46.331  47.041  58.425                      N 
ATOM   1121 H    ASP    77      47.337  47.120  58.374                      H 
ATOM   1122 CA   ASP    77      45.553  48.251  58.679                      CX
ATOM   1123 HA   ASP    77      44.873  48.115  59.520                      H1
ATOM   1124 CB   ASP    77      46.544  49.371  59.026                      2C
ATOM   1125 HB2  ASP    77      47.190  48.942  59.792                      HC
ATOM   1126 HB3  ASP    77      47.122  49.540  58.117                      HC
ATOM   1127 CG   ASP    77      45.979  50.699  59.523                      CO
ATOM   1128 OD1  ASP    77      44.855  51.047  59.185                      O2
ATOM   1129 OD2  ASP    77      46.676  51.401  60.252                      O2
ATOM   1130 C    ASP    77      44.732  48.579  57.427                      C 
ATOM   1131 O    ASP    77      45.309  48.894  56.383                      O 
ATOM   1132 N    SER    78      43.397  48.571  57.492                      N 
ATOM   1133 H    SER    78      42.958  48.347  58.374                      H 
ATOM   1134 CA   SER    78      42.539  48.818  56.332                      CX
ATOM   1135 HA   SER    78      42.856  48.208  55.486                      H1
ATOM   1136 CB   SER    78      41.113  48.454  56.684                      2C
ATOM   1137 HB2  SER    78      40.443  48.799  55.897                      H1
ATOM   1138 HB3  SER    78      41.027  47.372  56.786                      H1
ATOM   1139 OG   SER    78      40.758  49.077  57.917                      OH
ATOM   1140 HG   SER    78      39.854  48.848  58.143                      HO
ATOM   1141 C    SER    78      42.547  50.233  55.786                      C 
ATOM   1142 O    SER    78      42.048  50.507  54.699                      O 
ATOM   1143 N    ARG    79      43.034  51.171  56.597                      N 
ATOM   1144 H    ARG    79      43.299  50.930  57.542                      H 
ATOM   1145 CA   ARG    79      43.207  52.549  56.162                      CX
ATOM   1146 HA   ARG    79      42.311  52.892  55.644                      H1
ATOM   1147 CB   ARG    79      43.446  53.440  57.349                      C8
ATOM   1148 HB2  ARG    79      44.392  53.122  57.789                      HC
ATOM   1149 HB3  ARG    79      43.550  54.453  56.959                      HC
ATOM   1150 CG   ARG    79      42.370  53.415  58.402                      C8
ATOM   1151 HG2  ARG    79      41.486  53.901  57.989                      HC
ATOM   1152 HG3  ARG    79      42.142  52.373  58.623                      HC
ATOM   1153 CD   ARG    79      42.786  54.123  59.680                      C8
ATOM   1154 HD2  ARG    79      43.152  55.121  59.435                      H1
ATOM   1155 HD3  ARG    79      41.924  54.205  60.342                      H1
ATOM   1156 NE   ARG    79      43.837  53.400  60.373                      N2
ATOM   1157 HE   ARG    79      44.353  52.707  59.851                      H 
ATOM   1158 CZ   ARG    79      44.140  53.583  61.665                      CA
ATOM   1159 NH1  ARG    79      43.523  54.461  62.445                      N2
ATOM   1160 HH11 ARG    79      42.782  55.034  62.068                      H 
ATOM   1161 HH12 ARG    79      43.798  54.553  63.413                      H 
ATOM   1162 NH2  ARG    79      45.124  52.871  62.190                      N2
ATOM   1163 HH21 ARG    79      45.626  52.209  61.616                      H 
ATOM   1164 HH22 ARG    79      45.369  52.994  63.162                      H 
ATOM   1165 C    ARG    79      44.399  52.689  55.223                      C 
ATOM   1166 O    ARG    79      44.473  53.660  54.473                      O 
ATOM   1167 N    VAL    80      45.373  51.777  55.209                      N 
ATOM   1168 H    VAL    80      45.322  50.952  55.789                      H 
ATOM   1169 CA   VAL    80      46.549  51.964  54.382                      CX
ATOM   1170 HA   VAL    80      46.816  53.020  54.323                      H1
ATOM   1171 CB   VAL    80      47.759  51.175  54.992                      3C
ATOM   1172 HB   VAL    80      47.474  50.130  55.112                      HC
ATOM   1173 CG1  VAL    80      48.975  51.267  54.084                      CT
ATOM   1174 HG11 VAL    80      49.262  52.312  53.964                      HC
ATOM   1175 HG12 VAL    80      49.803  50.713  54.527                      HC
ATOM   1176 HG13 VAL    80      48.735  50.843  53.109                      HC
ATOM   1177 CG2  VAL    80      48.107  51.748  56.360                      CT
ATOM   1178 HG21 VAL    80      47.246  51.658  57.022                      HC
ATOM   1179 HG22 VAL    80      48.949  51.198  56.782                      HC
ATOM   1180 HG23 VAL    80      48.377  52.799  56.257                      HC
ATOM   1181 C    VAL    80      46.196  51.467  52.996                      C 
ATOM   1182 O    VAL    80      45.913  50.291  52.826                      O 
ATOM   1183 N    ILE    81      46.202  52.350  52.004                      N 
ATOM   1184 H    ILE    81      46.383  53.321  52.216                      H 
ATOM   1185 CA   ILE    81      45.932  51.985  50.625                      CX
ATOM   1186 HA   ILE    81      45.053  51.344  50.559                      H1
ATOM   1187 CB   ILE    81      45.696  53.265  49.804                      3C
ATOM   1188 HB   ILE    81      46.577  53.897  49.916                      HC
ATOM   1189 CG2  ILE    81      45.452  52.989  48.316                      CT
ATOM   1190 HG21 ILE    81      44.571  52.358  48.203                      HC
ATOM   1191 HG22 ILE    81      45.293  53.932  47.793                      HC
ATOM   1192 HG23 ILE    81      46.319  52.481  47.893                      HC
ATOM   1193 CG1  ILE    81      44.487  53.953  50.421                      2C
ATOM   1194 HG12 ILE    81      43.620  53.343  50.169                      HC
ATOM   1195 HG13 ILE    81      44.639  53.940  51.500                      HC
ATOM   1196 CD1  ILE    81      44.251  55.388  49.958                      CT
ATOM   1197 HD11 ILE    81      44.099  55.402  48.879                      HC
ATOM   1198 HD12 ILE    81      43.368  55.790  50.454                      HC
ATOM   1199 HD13 ILE    81      45.118  55.999  50.210                      HC
ATOM   1200 C    ILE    81      47.112  51.203  50.087                      C 
ATOM   1201 O    ILE    81      46.948  50.154  49.464                      O 
ATOM   1202 N    ALA    82      48.337  51.651  50.320                      N 
ATOM   1203 H    ALA    82      48.475  52.469  50.897                      H 
ATOM   1204 CA   ALA    82      49.515  50.961  49.807                      CX
ATOM   1205 HA   ALA    82      49.410  49.876  49.812                      H1
ATOM   1206 CB   ALA    82      49.849  51.407  48.404                      CT
ATOM   1207 HB1  ALA    82      49.967  52.491  48.385                      HC
ATOM   1208 HB2  ALA    82      50.778  50.936  48.084                      HC
ATOM   1209 HB3  ALA    82      49.044  51.118  47.729                      HC
ATOM   1210 C    ALA    82      50.668  51.336  50.689                      C 
ATOM   1211 O    ALA    82      50.549  52.335  51.403                      O 
ATOM   1212 N    HIE    83      51.746  50.554  50.709                      N 
ATOM   1213 H    HIE    83      51.764  49.697  50.175                      H 
ATOM   1214 CA   HIE    83      52.920  50.899  51.503                      CX
ATOM   1215 HA   HIE    83      53.169  51.946  51.327                      H1
ATOM   1216 CB   HIE    83      52.688  50.694  53.021                      CT
ATOM   1217 HB2  HIE    83      53.498  51.095  53.631                      HC
ATOM   1218 HB3  HIE    83      51.758  51.202  53.274                      HC
ATOM   1219 CG   HIE    83      52.513  49.229  53.432                      CC
ATOM   1220 ND1  HIE    83      53.437  48.408  53.917                      NB
ATOM   1221 CE1  HIE    83      52.896  47.227  54.060                      CR
ATOM   1222 HE1  HIE    83      53.484  46.391  54.440                      H5
ATOM   1223 NE2  HIE    83      51.645  47.296  53.684                      NA
ATOM   1224 HE2  HIE    83      51.001  46.518  53.699                      H 
ATOM   1225 CD2  HIE    83      51.351  48.502  53.291                      CW
ATOM   1226 HD2  HIE    83      50.343  48.733  52.947                      H4
ATOM   1227 C    HIE    83      54.117  50.059  51.112                      C 
ATOM   1228 O    HIE    83      53.964  48.974  50.540                      O 
ATOM   1229 N    THR    84      55.310  50.564  51.416                      N 
ATOM   1230 H    THR    84      55.381  51.500  51.788                      H 
ATOM   1231 CA   THR    84      56.523  49.822  51.203                      CX
ATOM   1232 HA   THR    84      56.384  49.030  50.467                      H1
ATOM   1233 CB   THR    84      57.634  50.811  50.676                      3C
ATOM   1234 HB   THR    84      58.527  50.220  50.471                      H1
ATOM   1235 CG2  THR    84      57.229  51.569  49.420                      CT
ATOM   1236 HG21 THR    84      56.337  52.161  49.624                      HC
ATOM   1237 HG22 THR    84      58.041  52.230  49.116                      HC
ATOM   1238 HG23 THR    84      57.019  50.860  48.619                      HC
ATOM   1239 OG1  THR    84      57.911  51.744  51.718                      OH
ATOM   1240 HG1  THR    84      58.586  52.361  51.425                      HO
ATOM   1241 C    THR    84      56.907  49.185  52.545                      C 
ATOM   1242 O    THR    84      56.173  49.241  53.543                      O 
ATOM   1243 N    LYS    85      58.109  48.600  52.565                      N 
ATOM   1244 H    LYS    85      58.593  48.566  51.679                      H 
ATOM   1245 CA   LYS    85      58.792  48.095  53.742                      CX
ATOM   1246 HA   LYS    85      58.060  47.630  54.401                      H1
ATOM   1247 CB   LYS    85      59.872  47.054  53.394                      C8
ATOM   1248 HB2  LYS    85      60.508  47.481  52.619                      HC
ATOM   1249 HB3  LYS    85      60.464  46.876  54.292                      HC
ATOM   1250 CG   LYS    85      59.292  45.747  52.906                      C8
ATOM   1251 HG2  LYS    85      58.836  45.243  53.758                      HC
ATOM   1252 HG3  LYS    85      58.526  45.975  52.165                      HC
ATOM   1253 CD   LYS    85      60.348  44.837  52.282                      C8
ATOM   1254 HD2  LYS    85      59.822  44.110  51.664                      HC
ATOM   1255 HD3  LYS    85      60.979  45.463  51.650                      HC
ATOM   1256 CE   LYS    85      61.217  44.104  53.299                      C8
ATOM   1257 HE2  LYS    85      62.086  44.714  53.546                      HP
ATOM   1258 HE3  LYS    85      60.640  43.912  54.204                      HP
ATOM   1259 NZ   LYS    85      61.659  42.839  52.728                      N3
ATOM   1260 HZ1  LYS    85      62.195  43.017  51.890                      H 
ATOM   1261 HZ2  LYS    85      62.235  42.350  53.398                      H 
ATOM   1262 HZ3  LYS    85      60.854  42.273  52.500                      H 
ATOM   1263 C    LYS    85      59.516  49.297  54.340                      C 
ATOM   1264 O    LYS    85      59.697  50.324  53.665                      O 
ATOM   1265 N    LEU    86      59.967  49.164  55.583                      N 
ATOM   1266 H    LEU    86      59.821  48.305  56.094                      H 
ATOM   1267 CA   LEU    86      60.749  50.211  56.209                      CX
ATOM   1268 HA   LEU    86      60.362  51.182  55.899                      H1
ATOM   1269 CB   LEU    86      60.691  50.128  57.709                      2C
ATOM   1270 HB2  LEU    86      59.640  49.988  57.962                      HC
ATOM   1271 HB3  LEU    86      61.256  49.244  58.004                      HC
ATOM   1272 CG   LEU    86      61.231  51.342  58.445                      3C
ATOM   1273 HG   LEU    86      62.179  51.640  57.996                      HC
ATOM   1274 CD1  LEU    86      60.249  52.488  58.355                      CT
ATOM   1275 HD11 LEU    86      59.302  52.192  58.805                      HC
ATOM   1276 HD12 LEU    86      60.649  53.352  58.887                      HC
ATOM   1277 HD13 LEU    86      60.089  52.748  57.309                      HC
ATOM   1278 CD2  LEU    86      61.464  50.979  59.886                      CT
ATOM   1279 HD21 LEU    86      62.186  50.164  59.944                      HC
ATOM   1280 HD22 LEU    86      61.852  51.846  60.422                      HC
ATOM   1281 HD23 LEU    86      60.524  50.664  60.339                      HC
ATOM   1282 C    LEU    86      62.161  49.887  55.761                      C 
ATOM   1283 O    LEU    86      62.575  48.743  55.956                      O 
ATOM   1284 N    ILE    87      62.896  50.803  55.121                      N 
ATOM   1285 H    ILE    87      62.494  51.706  54.912                      H 
ATOM   1286 CA   ILE    87      64.251  50.535  54.677                      CX
ATOM   1287 HA   ILE    87      64.605  49.547  54.970                      H1
ATOM   1288 CB   ILE    87      64.380  50.695  53.135                      3C
ATOM   1289 HB   ILE    87      65.419  50.570  52.830                      HC
ATOM   1290 CG2  ILE    87      63.516  49.612  52.467                      CT
ATOM   1291 HG21 ILE    87      62.477  49.737  52.771                      HC
ATOM   1292 HG22 ILE    87      63.591  49.704  51.384                      HC
ATOM   1293 HG23 ILE    87      63.868  48.627  52.772                      HC
ATOM   1294 CG1  ILE    87      64.024  52.122  52.700                      2C
ATOM   1295 HG12 ILE    87      62.991  52.300  52.997                      HC
ATOM   1296 HG13 ILE    87      64.680  52.798  53.249                      HC
ATOM   1297 CD1  ILE    87      64.175  52.375  51.187                      CT
ATOM   1298 HD11 ILE    87      63.519  51.700  50.638                      HC
ATOM   1299 HD12 ILE    87      63.905  53.407  50.962                      HC
ATOM   1300 HD13 ILE    87      65.209  52.198  50.890                      HC
ATOM   1301 C    ILE    87      65.266  51.458  55.352                      C 
ATOM   1302 O    ILE    87      64.977  52.609  55.713                      O 
ATOM   1303 N    GLY    88      66.465  50.913  55.548                      N 
ATOM   1304 H    GLY    88      66.562  49.933  55.323                      H 
ATOM   1305 CA   GLY    88      67.627  51.621  56.056                      CX
ATOM   1306 HA2  GLY    88      67.312  52.444  56.698                      H1
ATOM   1307 HA3  GLY    88      68.261  50.940  56.624                      H1
ATOM   1308 C    GLY    88      68.427  52.183  54.886                      C 
ATOM   1309 O    GLY    88      68.037  52.023  53.722                      O 
ATOM   1310 N    SER    89      69.547  52.869  55.110                      N 
ATOM   1311 H    SER    89      69.895  53.020  56.046                      H 
ATOM   1312 CA   SER    89      70.283  53.446  54.003                      CX
ATOM   1313 HA   SER    89      69.620  54.062  53.396                      H1
ATOM   1314 CB   SER    89      71.408  54.314  54.520                      2C
ATOM   1315 HB2  SER    89      71.968  54.682  53.660                      H1
ATOM   1316 HB3  SER    89      70.963  55.156  55.050                      H1
ATOM   1317 OG   SER    89      72.285  53.616  55.392                      OH
ATOM   1318 HG   SER    89      72.979  54.209  55.691                      HO
ATOM   1319 C    SER    89      70.844  52.363  53.119                      C 
ATOM   1320 O    SER    89      71.172  51.264  53.584                      O 
ATOM   1321 N    GLY    90      70.866  52.692  51.832                      N 
ATOM   1322 H    GLY    90      70.525  53.595  51.535                      H 
ATOM   1323 CA   GLY    90      71.369  51.788  50.830                      CX
ATOM   1324 HA2  GLY    90      71.543  52.350  49.912                      H1
ATOM   1325 HA3  GLY    90      72.312  51.369  51.183                      H1
ATOM   1326 C    GLY    90      70.400  50.652  50.539                      C 
ATOM   1327 O    GLY    90      70.759  49.708  49.839                      O 
ATOM   1328 N    GLU    91      69.180  50.678  51.051                      N 
ATOM   1329 H    GLU    91      68.904  51.426  51.671                      H 
ATOM   1330 CA   GLU    91      68.206  49.655  50.734                      CX
ATOM   1331 HA   GLU    91      68.697  48.796  50.278                      H1
ATOM   1332 CB   GLU    91      67.512  49.199  52.007                      2C
ATOM   1333 HB2  GLU    91      67.110  50.093  52.484                      HC
ATOM   1334 HB3  GLU    91      66.692  48.549  51.703                      HC
ATOM   1335 CG   GLU    91      68.412  48.455  52.996                      2C
ATOM   1336 HG2  GLU    91      68.705  47.527  52.506                      HC
ATOM   1337 HG3  GLU    91      69.294  49.078  53.150                      HC
ATOM   1338 CD   GLU    91      67.769  48.137  54.350                      CO
ATOM   1339 OE1  GLU    91      66.557  47.943  54.418                      O2
ATOM   1340 OE2  GLU    91      68.482  48.087  55.351                      O2
ATOM   1341 C    GLU    91      67.207  50.292  49.787                      C 
ATOM   1342 O    GLU    91      67.190  51.529  49.645                      O 
ATOM   1343 N    LYS    92      66.420  49.477  49.085                      N 
ATOM   1344 H    LYS    92      66.605  48.484  49.061                      H 
ATOM   1345 CA   LYS    92      65.342  49.996  48.266                      CX
ATOM   1346 HA   LYS    92      64.974  50.932  48.687                      H1
ATOM   1347 CB   LYS    92      65.843  50.264  46.828                      C8
ATOM   1348 HB2  LYS    92      64.919  50.421  46.272                      HC
ATOM   1349 HB3  LYS    92      66.373  51.212  46.926                      HC
ATOM   1350 CG   LYS    92      66.711  49.278  46.091                      C8
ATOM   1351 HG2  LYS    92      67.688  49.241  46.574                      HC
ATOM   1352 HG3  LYS    92      66.245  48.294  46.141                      HC
ATOM   1353 CD   LYS    92      66.882  49.689  44.622                      C8
ATOM   1354 HD2  LYS    92      67.347  48.848  44.107                      HC
ATOM   1355 HD3  LYS    92      65.883  49.855  44.219                      HC
ATOM   1356 CE   LYS    92      67.727  50.940  44.415                      C8
ATOM   1357 HE2  LYS    92      67.139  51.818  44.680                      HP
ATOM   1358 HE3  LYS    92      68.609  50.887  45.055                      HP
ATOM   1359 NZ   LYS    92      68.142  51.037  43.026                      N3
ATOM   1360 HZ1  LYS    92      67.326  51.087  42.434                      H 
ATOM   1361 HZ2  LYS    92      68.701  51.869  42.899                      H 
ATOM   1362 HZ3  LYS    92      68.688  50.224  42.780                      H 
ATOM   1363 C    LYS    92      64.117  49.085  48.246                      C 
ATOM   1364 O    LYS    92      64.198  47.917  48.659                      O 
ATOM   1365 N    ASP    93      62.940  49.591  47.853                      N 
ATOM   1366 H    ASP    93      62.882  50.568  47.601                      H 
ATOM   1367 CA   ASP    93      61.724  48.786  47.787                      CX
ATOM   1368 HA   ASP    93      61.976  47.767  47.493                      H1
ATOM   1369 CB   ASP    93      61.014  48.743  49.161                      2C
ATOM   1370 HB2  ASP    93      61.786  48.637  49.924                      HC
ATOM   1371 HB3  ASP    93      60.506  49.699  49.290                      HC
ATOM   1372 CG   ASP    93      60.003  47.606  49.297                      CO
ATOM   1373 OD1  ASP    93      60.166  46.519  48.733                      O2
ATOM   1374 OD2  ASP    93      59.024  47.806  49.988                      O2
ATOM   1375 C    ASP    93      60.786  49.381  46.753                      C 
ATOM   1376 O    ASP    93      60.912  50.549  46.402                      O 
ATOM   1377 N    SER    94      59.846  48.606  46.234                      N 
ATOM   1378 H    SER    94      59.767  47.656  46.566                      H 
ATOM   1379 CA   SER    94      58.917  49.059  45.229                      CX
ATOM   1380 HA   SER    94      58.958  50.144  45.126                      H1
ATOM   1381 CB   SER    94      59.296  48.433  43.906                      2C
ATOM   1382 HB2  SER    94      60.348  48.656  43.728                      H1
ATOM   1383 HB3  SER    94      59.165  47.356  44.004                      H1
ATOM   1384 OG   SER    94      58.521  48.906  42.815                      OH
ATOM   1385 HG   SER    94      58.808  48.474  42.008                      HO
ATOM   1386 C    SER    94      57.539  48.590  45.666                      C 
ATOM   1387 O    SER    94      57.431  47.572  46.369                      O 
ATOM   1388 N    VAL    95      56.500  49.341  45.314                      N 
ATOM   1389 H    VAL    95      56.654  50.227  44.854                      H 
ATOM   1390 CA   VAL    95      55.131  48.939  45.598                      CX
ATOM   1391 HA   VAL    95      55.048  47.856  45.691                      H1
ATOM   1392 CB   VAL    95      54.619  49.596  46.926                      3C
ATOM   1393 HB   VAL    95      55.288  49.286  47.729                      HC
ATOM   1394 CG1  VAL    95      54.577  51.125  46.859                      CT
ATOM   1395 HG11 VAL    95      53.908  51.436  46.057                      HC
ATOM   1396 HG12 VAL    95      54.215  51.521  47.808                      HC
ATOM   1397 HG13 VAL    95      55.579  51.509  46.665                      HC
ATOM   1398 CG2  VAL    95      53.222  49.033  47.207                      CT
ATOM   1399 HG21 VAL    95      53.282  47.950  47.316                      HC
ATOM   1400 HG22 VAL    95      52.833  49.469  48.127                      HC
ATOM   1401 HG23 VAL    95      52.558  49.279  46.379                      HC
ATOM   1402 C    VAL    95      54.280  49.373  44.407                      C 
ATOM   1403 O    VAL    95      54.478  50.459  43.856                      O 
ATOM   1404 N    THR    96      53.408  48.488  43.928                      N 
ATOM   1405 H    THR    96      53.427  47.543  44.282                      H 
ATOM   1406 CA   THR    96      52.434  48.820  42.891                      CX
ATOM   1407 HA   THR    96      52.548  49.845  42.539                      H1
ATOM   1408 CB   THR    96      52.613  47.873  41.705                      3C
ATOM   1409 HB   THR    96      52.425  46.863  42.069                      H1
ATOM   1410 CG2  THR    96      51.686  48.170  40.522                      CT
ATOM   1411 HG21 THR    96      51.874  49.180  40.157                      HC
ATOM   1412 HG22 THR    96      51.876  47.454  39.722                      HC
ATOM   1413 HG23 THR    96      50.648  48.088  40.844                      HC
ATOM   1414 OG1  THR    96      53.978  48.009  41.338                      OH
ATOM   1415 HG1  THR    96      54.167  47.437  40.591                      HO
ATOM   1416 C    THR    96      51.026  48.695  43.468                      C 
ATOM   1417 O    THR    96      50.740  47.819  44.299                      O 
ATOM   1418 N    PHE    97      50.171  49.646  43.136                      N 
ATOM   1419 H    PHE    97      50.471  50.438  42.586                      H 
ATOM   1420 CA   PHE    97      48.791  49.598  43.576                      CX
ATOM   1421 HA   PHE    97      48.546  48.582  43.884                      H1
ATOM   1422 CB   PHE    97      48.544  50.556  44.779                      CT
ATOM   1423 HB2  PHE    97      47.481  50.495  45.011                      HC
ATOM   1424 HB3  PHE    97      49.122  50.195  45.630                      HC
ATOM   1425 CG   PHE    97      48.872  52.037  44.626                      CA
ATOM   1426 CD1  PHE    97      50.144  52.505  44.926                      CA
ATOM   1427 HD1  PHE    97      50.917  51.809  45.252                      HA
ATOM   1428 CE1  PHE    97      50.433  53.858  44.811                      CA
ATOM   1429 HE1  PHE    97      51.434  54.220  45.048                      HA
ATOM   1430 CZ   PHE    97      49.459  54.743  44.398                      CA
ATOM   1431 HZ   PHE    97      49.684  55.806  44.308                      HA
ATOM   1432 CE2  PHE    97      48.194  54.277  44.098                      CA
ATOM   1433 HE2  PHE    97      47.428  54.980  43.770                      HA
ATOM   1434 CD2  PHE    97      47.895  52.929  44.211                      CA
ATOM   1435 HD2  PHE    97      46.893  52.571  43.974                      HA
ATOM   1436 C    PHE    97      47.887  49.982  42.415                      C 
ATOM   1437 O    PHE    97      48.298  50.665  41.463                      O 
ATOM   1438 N    ASP    98      46.644  49.514  42.527                      N 
ATOM   1439 H    ASP    98      46.426  48.927  43.319                      H 
ATOM   1440 CA   ASP    98      45.595  49.776  41.553                      CX
ATOM   1441 HA   ASP    98      45.980  49.686  40.537                      H1
ATOM   1442 CB   ASP    98      44.484  48.745  41.748                      2C
ATOM   1443 HB2  ASP    98      44.991  47.794  41.910                      HC
ATOM   1444 HB3  ASP    98      43.982  49.049  42.666                      HC
ATOM   1445 CG   ASP    98      43.458  48.590  40.636                      CO
ATOM   1446 OD1  ASP    98      43.514  49.276  39.613                      O2
ATOM   1447 OD2  ASP    98      42.584  47.746  40.802                      O2
ATOM   1448 C    ASP    98      45.042  51.182  41.702                      C 
ATOM   1449 O    ASP    98      44.524  51.568  42.752                      O 
ATOM   1450 N    VAL    99      45.046  51.944  40.618                      N 
ATOM   1451 H    VAL    99      45.429  51.581  39.757                      H 
ATOM   1452 CA   VAL    99      44.600  53.323  40.645                      CX
ATOM   1453 HA   VAL    99      45.103  53.852  41.455                      H1
ATOM   1454 CB   VAL    99      45.041  53.948  39.297                      3C
ATOM   1455 HB   VAL    99      44.650  53.314  38.501                      HC
ATOM   1456 CG1  VAL    99      44.553  55.372  39.096                      CT
ATOM   1457 HG11 VAL    99      44.945  56.007  39.891                      HC
ATOM   1458 HG12 VAL    99      44.901  55.743  38.132                      HC
ATOM   1459 HG13 VAL    99      43.464  55.390  39.121                      HC
ATOM   1460 CG2  VAL    99      46.569  54.014  39.310                      CT
ATOM   1461 HG21 VAL    99      46.976  53.009  39.418                      HC
ATOM   1462 HG22 VAL    99      46.923  54.450  38.375                      HC
ATOM   1463 HG23 VAL    99      46.900  54.631  40.146                      HC
ATOM   1464 C    VAL    99      43.091  53.395  40.903                      C 
ATOM   1465 O    VAL    99      42.565  54.363  41.442                      O 
ATOM   1466 N    SER   100      42.362  52.319  40.642                      N 
ATOM   1467 H    SER   100      42.818  51.527  40.213                      H 
ATOM   1468 CA   SER   100      40.928  52.239  40.894                      CX
ATOM   1469 HA   SER   100      40.392  53.076  40.446                      H1
ATOM   1470 CB   SER   100      40.451  50.959  40.249                      2C
ATOM   1471 HB2  SER   100      40.613  50.129  40.937                      H1
ATOM   1472 HB3  SER   100      39.388  51.044  40.026                      H1
ATOM   1473 OG   SER   100      41.175  50.722  39.036                      OH
ATOM   1474 HG   SER   100      40.866  49.908  38.633                      HO
ATOM   1475 C    SER   100      40.585  52.275  42.381                      C 
ATOM   1476 O    SER   100      39.429  52.369  42.799                      O 
ATOM   1477 N    LYS   101      41.584  52.165  43.246                      N 
ATOM   1478 H    LYS   101      42.531  51.965  42.955                      H 
ATOM   1479 CA   LYS   101      41.313  52.284  44.658                      CX
ATOM   1480 HA   LYS   101      40.319  51.906  44.895                      H1
ATOM   1481 CB   LYS   101      42.335  51.462  45.412                      C8
ATOM   1482 HB2  LYS   101      43.346  51.760  45.132                      HC
ATOM   1483 HB3  LYS   101      42.206  51.585  46.487                      HC
ATOM   1484 CG   LYS   101      42.113  49.997  45.037                      C8
ATOM   1485 HG2  LYS   101      41.048  49.866  44.849                      HC
ATOM   1486 HG3  LYS   101      42.670  49.807  44.120                      HC
ATOM   1487 CD   LYS   101      42.558  49.027  46.106                      C8
ATOM   1488 HD2  LYS   101      41.973  49.207  47.008                      HC
ATOM   1489 HD3  LYS   101      42.380  48.011  45.754                      HC
ATOM   1490 CE   LYS   101      44.031  49.202  46.417                      C8
ATOM   1491 HE2  LYS   101      44.616  49.134  45.500                      HP
ATOM   1492 HE3  LYS   101      44.200  50.173  46.883                      HP
ATOM   1493 NZ   LYS   101      44.437  48.153  47.327                      N3
ATOM   1494 HZ1  LYS   101      44.281  47.254  46.895                      H 
ATOM   1495 HZ2  LYS   101      45.418  48.257  47.544                      H 
ATOM   1496 HZ3  LYS   101      43.896  48.217  48.177                      H 
ATOM   1497 C    LYS   101      41.353  53.744  45.075                      C 
ATOM   1498 O    LYS   101      41.204  54.062  46.253                      O 
ATOM   1499 N    LEU   102      41.537  54.660  44.123                      N 
ATOM   1500 H    LEU   102      41.611  54.343  43.167                      H 
ATOM   1501 CA   LEU   102      41.595  56.085  44.381                      CX
ATOM   1502 HA   LEU   102      41.604  56.255  45.458                      H1
ATOM   1503 CB   LEU   102      42.852  56.719  43.775                      2C
ATOM   1504 HB2  LEU   102      42.647  56.653  42.707                      HC
ATOM   1505 HB3  LEU   102      42.814  57.763  44.088                      HC
ATOM   1506 CG   LEU   102      44.246  56.151  44.063                      3C
ATOM   1507 HG   LEU   102      44.295  55.109  43.747                      HC
ATOM   1508 CD1  LEU   102      45.275  56.966  43.287                      CT
ATOM   1509 HD11 LEU   102      45.228  58.008  43.603                      HC
ATOM   1510 HD12 LEU   102      46.273  56.573  43.482                      HC
ATOM   1511 HD13 LEU   102      45.062  56.901  42.220                      HC
ATOM   1512 CD2  LEU   102      44.534  56.190  45.555                      CT
ATOM   1513 HD21 LEU   102      43.791  55.594  46.085                      HC
ATOM   1514 HD22 LEU   102      45.528  55.784  45.745                      HC
ATOM   1515 HD23 LEU   102      44.491  57.221  45.907                      HC
ATOM   1516 C    LEU   102      40.396  56.738  43.720                      C 
ATOM   1517 O    LEU   102      40.068  56.433  42.566                      O 
ATOM   1518 N    LYS   103      39.706  57.624  44.411                      N 
ATOM   1519 H    LYS   103      39.882  57.790  45.392                      H 
ATOM   1520 CA   LYS   103      38.625  58.360  43.769                      CX
ATOM   1521 HA   LYS   103      38.448  57.953  42.774                      H1
ATOM   1522 CB   LYS   103      37.330  58.253  44.580                      C8
ATOM   1523 HB2  LYS   103      36.600  58.809  43.991                      HC
ATOM   1524 HB3  LYS   103      37.086  57.191  44.553                      HC
ATOM   1525 CG   LYS   103      37.299  58.740  46.008                      C8
ATOM   1526 HG2  LYS   103      38.072  58.255  46.604                      HC
ATOM   1527 HG3  LYS   103      37.430  59.821  46.056                      HC
ATOM   1528 CD   LYS   103      35.940  58.373  46.551                      C8
ATOM   1529 HD2  LYS   103      35.184  58.861  45.936                      HC
ATOM   1530 HD3  LYS   103      35.825  57.292  46.478                      HC
ATOM   1531 CE   LYS   103      35.772  58.799  47.982                      C8
ATOM   1532 HE2  LYS   103      36.433  58.208  48.616                      HP
ATOM   1533 HE3  LYS   103      36.027  59.855  48.078                      HP
ATOM   1534 NZ   LYS   103      34.397  58.594  48.394                      N3
ATOM   1535 HZ1  LYS   103      34.162  57.616  48.306                      H 
ATOM   1536 HZ2  LYS   103      34.288  58.881  49.356                      H 
ATOM   1537 HZ3  LYS   103      33.785  59.142  47.807                      H 
ATOM   1538 C    LYS   103      38.946  59.815  43.572                      C 
ATOM   1539 O    LYS   103      39.694  60.423  44.361                      O 
ATOM   1540 N    GLU   104      38.396  60.373  42.495                      N 
ATOM   1541 H    GLU   104      37.847  59.841  41.835                      H 
ATOM   1542 CA   GLU   104      38.576  61.792  42.253                      CX
ATOM   1543 HA   GLU   104      39.639  62.026  42.315                      H1
ATOM   1544 CB   GLU   104      38.056  62.228  40.872                      2C
ATOM   1545 HB2  GLU   104      38.429  63.245  40.746                      HC
ATOM   1546 HB3  GLU   104      38.560  61.567  40.167                      HC
ATOM   1547 CG   GLU   104      36.548  62.201  40.608                      2C
ATOM   1548 HG2  GLU   104      36.275  61.154  40.483                      HC
ATOM   1549 HG3  GLU   104      36.082  62.593  41.512                      HC
ATOM   1550 CD   GLU   104      36.063  63.004  39.394                      CO
ATOM   1551 OE1  GLU   104      36.674  62.934  38.327                      O2
ATOM   1552 OE2  GLU   104      35.056  63.703  39.512                      O2
ATOM   1553 C    GLU   104      37.783  62.496  43.344                      C 
ATOM   1554 O    GLU   104      36.775  61.987  43.846                      O 
ATOM   1555 N    GLY   105      38.320  63.609  43.822                      N 
ATOM   1556 H    GLY   105      39.206  63.955  43.481                      H 
ATOM   1557 CA   GLY   105      37.641  64.362  44.855                      CX
ATOM   1558 HA2  GLY   105      37.879  65.417  44.716                      H1
ATOM   1559 HA3  GLY   105      36.569  64.213  44.732                      H1
ATOM   1560 C    GLY   105      38.041  63.946  46.265                      C 
ATOM   1561 O    GLY   105      37.527  64.523  47.221                      O 
ATOM   1562 N    GLU   106      38.932  62.972  46.472                      N 
ATOM   1563 H    GLU   106      39.343  62.468  45.699                      H 
ATOM   1564 CA   GLU   106      39.319  62.600  47.818                      CX
ATOM   1565 HA   GLU   106      38.664  63.082  48.544                      H1
ATOM   1566 CB   GLU   106      39.207  61.076  47.990                      2C
ATOM   1567 HB2  GLU   106      38.270  60.734  47.552                      HC
ATOM   1568 HB3  GLU   106      40.043  60.595  47.481                      HC
ATOM   1569 CG   GLU   106      39.238  60.712  49.480                      2C
ATOM   1570 HG2  GLU   106      40.274  60.826  49.801                      HC
ATOM   1571 HG3  GLU   106      38.625  61.477  49.957                      HC
ATOM   1572 CD   GLU   106      38.730  59.330  49.881                      CO
ATOM   1573 OE1  GLU   106      38.977  58.346  49.187                      O2
ATOM   1574 OE2  GLU   106      38.094  59.238  50.925                      O2
ATOM   1575 C    GLU   106      40.752  63.067  48.031                      C 
ATOM   1576 O    GLU   106      41.566  62.972  47.099                      O 
ATOM   1577 N    GLN   107      41.069  63.622  49.205                      N 
ATOM   1578 H    GLN   107      40.359  63.744  49.913                      H 
ATOM   1579 CA   GLN   107      42.425  64.082  49.498                      CX
ATOM   1580 HA   GLN   107      42.893  64.446  48.583                      H1
ATOM   1581 CB   GLN   107      42.409  65.221  50.528                      2C
ATOM   1582 HB2  GLN   107      41.803  64.877  51.366                      HC
ATOM   1583 HB3  GLN   107      43.439  65.360  50.858                      HC
ATOM   1584 CG   GLN   107      41.851  66.562  50.006                      2C
ATOM   1585 HG2  GLN   107      42.350  66.726  49.051                      HC
ATOM   1586 HG3  GLN   107      40.784  66.422  49.838                      HC
ATOM   1587 CD   GLN   107      42.051  67.810  50.886                      C 
ATOM   1588 OE1  GLN   107      42.145  67.794  52.120                      O 
ATOM   1589 NE2  GLN   107      42.100  68.979  50.275                      N 
ATOM   1590 HE21 GLN   107      42.230  69.823  50.815                      H 
ATOM   1591 HE22 GLN   107      42.008  69.025  49.270                      H 
ATOM   1592 C    GLN   107      43.272  62.937  50.044                      C 
ATOM   1593 O    GLN   107      42.895  62.334  51.049                      O 
ATOM   1594 N    TYR   108      44.376  62.553  49.392                      N 
ATOM   1595 H    TYR   108      44.605  63.017  48.524                      H 
ATOM   1596 CA   TYR   108      45.275  61.506  49.876                      CX
ATOM   1597 HA   TYR   108      44.808  61.000  50.721                      H1
ATOM   1598 CB   TYR   108      45.583  60.477  48.803                      CT
ATOM   1599 HB2  TYR   108      46.117  60.927  47.966                      HC
ATOM   1600 HB3  TYR   108      46.225  59.743  49.290                      HC
ATOM   1601 CG   TYR   108      44.338  59.797  48.297                      CA
ATOM   1602 CD1  TYR   108      43.717  58.824  49.052                      CA
ATOM   1603 HD1  TYR   108      44.159  58.479  49.987                      HA
ATOM   1604 CE1  TYR   108      42.524  58.287  48.612                      CA
ATOM   1605 HE1  TYR   108      42.039  57.490  49.174                      HA
ATOM   1606 CZ   TYR   108      41.977  58.726  47.431                      C 
ATOM   1607 OH   TYR   108      40.750  58.249  47.009                      OH
ATOM   1608 HH   TYR   108      40.366  57.614  47.617                      HO
ATOM   1609 CE2  TYR   108      42.607  59.686  46.668                      CA
ATOM   1610 HE2  TYR   108      42.172  60.017  45.725                      HA
ATOM   1611 CD2  TYR   108      43.791  60.226  47.104                      CA
ATOM   1612 HD2  TYR   108      44.294  60.989  46.510                      HA
ATOM   1613 C    TYR   108      46.605  62.105  50.318                      C 
ATOM   1614 O    TYR   108      47.011  63.192  49.857                      O 
ATOM   1615 N    MET   109      47.296  61.410  51.212                      N 
ATOM   1616 H    MET   109      46.948  60.518  51.532                      H 
ATOM   1617 CA   MET   109      48.594  61.858  51.696                      CX
ATOM   1618 HA   MET   109      48.938  62.657  51.039                      H1
ATOM   1619 CB   MET   109      48.587  62.375  53.127                      2C
ATOM   1620 HB2  MET   109      48.130  61.578  53.713                      HC
ATOM   1621 HB3  MET   109      49.639  62.468  53.399                      HC
ATOM   1622 CG   MET   109      47.870  63.691  53.413                      2C
ATOM   1623 HG2  MET   109      46.858  63.558  53.030                      H1
ATOM   1624 HG3  MET   109      47.839  63.773  54.500                      H1
ATOM   1625 SD   MET   109      48.568  65.199  52.726                      S 
ATOM   1626 CE   MET   109      50.054  65.154  53.687                      CT
ATOM   1627 HE1  MET   109      50.600  64.236  53.471                      H1
ATOM   1628 HE2  MET   109      50.676  66.013  53.436                      H1
ATOM   1629 HE3  MET   109      49.803  65.186  54.747                      H1
ATOM   1630 C    MET   109      49.508  60.665  51.715                      C 
ATOM   1631 O    MET   109      49.042  59.551  51.969                      O 
ATOM   1632 N    PHE   110      50.769  60.861  51.362                      N 
ATOM   1633 H    PHE   110      51.071  61.744  50.975                      H 
ATOM   1634 CA   PHE   110      51.753  59.805  51.516                      CX
ATOM   1635 HA   PHE   110      51.247  58.880  51.792                      H1
ATOM   1636 CB   PHE   110      52.536  59.567  50.215                      CT
ATOM   1637 HB2  PHE   110      53.217  58.736  50.397                      HC
ATOM   1638 HB3  PHE   110      51.816  59.285  49.448                      HC
ATOM   1639 CG   PHE   110      53.375  60.698  49.631                      CA
ATOM   1640 CD1  PHE   110      54.674  60.913  50.065                      CA
ATOM   1641 HD1  PHE   110      55.108  60.266  50.828                      HA
ATOM   1642 CE1  PHE   110      55.417  61.945  49.532                      CA
ATOM   1643 HE1  PHE   110      56.439  62.117  49.871                      HA
ATOM   1644 CZ   PHE   110      54.868  62.756  48.574                      CA
ATOM   1645 HZ   PHE   110      55.456  63.573  48.155                      HA
ATOM   1646 CE2  PHE   110      53.582  62.543  48.142                      CA
ATOM   1647 HE2  PHE   110      53.157  63.196  47.380                      HA
ATOM   1648 CD2  PHE   110      52.830  61.513  48.665                      CA
ATOM   1649 HD2  PHE   110      51.812  61.349  48.313                      HA
ATOM   1650 C    PHE   110      52.676  60.287  52.630                      C 
ATOM   1651 O    PHE   110      52.843  61.504  52.830                      O 
ATOM   1652 N    PHE   111      53.292  59.387  53.381                      N 
ATOM   1653 H    PHE   111      53.206  58.399  53.190                      H 
ATOM   1654 CA   PHE   111      54.081  59.800  54.530                      CX
ATOM   1655 HA   PHE   111      54.753  60.612  54.249                      H1
ATOM   1656 CB   PHE   111      53.139  60.304  55.677                      CT
ATOM   1657 HB2  PHE   111      53.683  60.485  56.605                      HC
ATOM   1658 HB3  PHE   111      52.663  61.229  55.350                      HC
ATOM   1659 CG   PHE   111      52.017  59.331  56.012                      CA
ATOM   1660 CD1  PHE   111      50.839  59.369  55.278                      CA
ATOM   1661 HD1  PHE   111      50.707  60.119  54.498                      HA
ATOM   1662 CE1  PHE   111      49.841  58.462  55.535                      CA
ATOM   1663 HE1  PHE   111      48.919  58.494  54.954                      HA
ATOM   1664 CZ   PHE   111      50.001  57.517  56.520                      CA
ATOM   1665 HZ   PHE   111      49.207  56.799  56.720                      HA
ATOM   1666 CE2  PHE   111      51.163  57.478  57.253                      CA
ATOM   1667 HE2  PHE   111      51.283  56.728  58.035                      HA
ATOM   1668 CD2  PHE   111      52.178  58.385  57.002                      CA
ATOM   1669 HD2  PHE   111      53.098  58.349  57.586                      HA
ATOM   1670 C    PHE   111      54.940  58.658  55.035                      C 
ATOM   1671 O    PHE   111      54.775  57.506  54.605                      O 
ATOM   1672 N    CY7   112      55.833  58.989  55.963                      N 
ATOM   1673 H    CY7   112      55.944  59.958  56.227                      H 
ATOM   1674 CA   CY7   112      56.668  58.000  56.614                      CX
ATOM   1675 HA   CY7   112      56.616  57.058  56.069                      H1
ATOM   1676 CB   CY7   112      58.122  58.463  56.649                      CT
ATOM   1677 HB3  CY7   112      58.191  59.406  57.192                      H1
ATOM   1678 HB2  CY7   112      58.484  58.604  55.631                      H1
ATOM   1679 SG   CY7   112      59.157  57.203  57.422                      SH
ATOM   1680 C    CY7   112      56.167  57.794  58.039                      C 
ATOM   1681 O    CY7   112      55.915  58.773  58.743                      O 
ATOM   1682 N    THR   113      56.009  56.559  58.529                      N 
ATOM   1683 H    THR   113      56.202  55.774  57.924                      H 
ATOM   1684 CA   THR   113      55.513  56.290  59.877                      CX
ATOM   1685 HA   THR   113      54.988  57.161  60.269                      H1
ATOM   1686 CB   THR   113      54.531  55.089  59.852                      3C
ATOM   1687 HB   THR   113      54.197  54.899  60.872                      H1
ATOM   1688 CG2  THR   113      53.332  55.362  58.972                      CT
ATOM   1689 HG21 THR   113      53.666  55.553  57.952                      HC
ATOM   1690 HG22 THR   113      52.669  54.497  58.982                      HC
ATOM   1691 HG23 THR   113      52.797  56.234  59.347                      HC
ATOM   1692 OG1  THR   113      55.234  53.949  59.353                      OH
ATOM   1693 HG1  THR   113      54.643  53.193  59.330                      HO
ATOM   1694 C    THR   113      56.604  56.014  60.905                      C 
ATOM   1695 O    THR   113      56.283  55.651  62.040                      O 
ATOM   1696 N    PHE   114      57.900  56.132  60.564                      N 
ATOM   1697 H    PHE   114      58.155  56.340  59.609                      H 
ATOM   1698 CA   PHE   114      58.967  55.964  61.543                      CX
ATOM   1699 HA   PHE   114      58.881  54.991  62.026                      H1
ATOM   1700 CB   PHE   114      60.348  56.049  60.844                      CT
ATOM   1701 HB2  PHE   114      60.424  55.332  60.027                      HC
ATOM   1702 HB3  PHE   114      60.477  57.059  60.453                      HC
ATOM   1703 CG   PHE   114      61.537  55.784  61.771                      CA
ATOM   1704 CD1  PHE   114      62.008  56.768  62.618                      CA
ATOM   1705 HD1  PHE   114      61.538  57.751  62.588                      HA
ATOM   1706 CE1  PHE   114      63.049  56.529  63.488                      CA
ATOM   1707 HE1  PHE   114      63.409  57.312  64.156                      HA
ATOM   1708 CZ   PHE   114      63.633  55.290  63.507                      CA
ATOM   1709 HZ   PHE   114      64.460  55.080  64.186                      HA
ATOM   1710 CE2  PHE   114      63.170  54.309  62.663                      CA
ATOM   1711 HE2  PHE   114      63.644  53.328  62.688                      HA
ATOM   1712 CD2  PHE   114      62.127  54.548  61.796                      CA
ATOM   1713 HD2  PHE   114      61.776  53.756  61.135                      HA
ATOM   1714 C    PHE   114      58.768  57.119  62.550                      C 
ATOM   1715 O    PHE   114      58.501  58.231  62.098                      O 
ATOM   1716 N    PRO   115      58.817  56.936  63.875                      N 
ATOM   1717 CD   PRO   115      59.196  55.699  64.534                      CT
ATOM   1718 HD2  PRO   115      60.283  55.616  64.570                      H1
ATOM   1719 HD3  PRO   115      58.785  54.849  63.991                      H1
ATOM   1720 CG   PRO   115      58.587  55.857  65.892                      CT
ATOM   1721 HG2  PRO   115      59.040  55.206  66.639                      HC
ATOM   1722 HG3  PRO   115      57.507  55.713  65.892                      HC
ATOM   1723 CB   PRO   115      58.930  57.275  66.133                      CT
ATOM   1724 HB2  PRO   115      59.988  57.488  66.291                      HC
ATOM   1725 HB3  PRO   115      58.354  57.654  66.977                      HC
ATOM   1726 CA   PRO   115      58.467  57.919  64.870                      CX
ATOM   1727 HA   PRO   115      57.378  57.950  64.888                      H1
ATOM   1728 C    PRO   115      59.007  59.316  64.660                      C 
ATOM   1729 O    PRO   115      60.196  59.500  64.419                      O 
ATOM   1730 N    GLY   116      58.119  60.307  64.669                      N 
ATOM   1731 H    GLY   116      57.144  60.093  64.823                      H 
ATOM   1732 CA   GLY   116      58.493  61.688  64.467                      CX
ATOM   1733 HA2  GLY   116      57.736  62.311  64.943                      H1
ATOM   1734 HA3  GLY   116      59.454  61.848  64.956                      H1
ATOM   1735 C    GLY   116      58.611  62.083  63.005                      C 
ATOM   1736 O    GLY   116      58.312  63.231  62.666                      O 
ATOM   1737 N    HI8   117      58.965  61.178  62.097                      N 
ATOM   1738 H    HI8   117      59.106  60.216  62.369                      H 
ATOM   1739 CA   HI8   117      59.220  61.547  60.718                      CX
ATOM   1740 HA   HI8   117      59.992  62.316  60.682                      H1
ATOM   1741 CB   HI8   117      59.693  60.345  59.913                      CT
ATOM   1742 HB2  HI8   117      59.037  59.480  60.005                      HC
ATOM   1743 HB3  HI8   117      59.708  60.681  58.876                      HC
ATOM   1744 CG   HI8   117      61.095  59.862  60.233                      CC
ATOM   1745 ND1  HI8   117      61.732  59.023  59.436                      NB
ATOM   1746 CE1  HI8   117      62.855  58.744  60.066                      CR
ATOM   1747 HE1  HI8   117      63.578  58.060  59.622                      H5
ATOM   1748 NE2  HI8   117      62.878  59.405  61.201                      NA
ATOM   1749 HE2  HI8   117      63.642  59.350  61.859                      H 
ATOM   1750 CD2  HI8   117      61.799  60.130  61.361                      CW
ATOM   1751 HD2  HI8   117      61.680  60.739  62.257                      H4
ATOM   1752 C    HI8   117      58.063  62.167  59.958                      C 
ATOM   1753 O    HI8   117      58.340  63.089  59.182                      O 
ATOM   1754 N    SER   118      56.787  61.819  60.184                      N 
ATOM   1755 H    SER   118      56.575  61.150  60.911                      H 
ATOM   1756 CA   SER   118      55.680  62.346  59.380                      CX
ATOM   1757 HA   SER   118      55.854  62.106  58.331                      H1
ATOM   1758 CB   SER   118      54.328  61.743  59.806                      2C
ATOM   1759 HB2  SER   118      53.567  62.128  59.128                      H1
ATOM   1760 HB3  SER   118      54.399  60.661  59.695                      H1
ATOM   1761 OG   SER   118      53.971  62.061  61.154                      OH
ATOM   1762 HG   SER   118      53.124  61.661  61.364                      HO
ATOM   1763 C    SER   118      55.563  63.853  59.453                      C 
ATOM   1764 O    SER   118      55.011  64.476  58.548                      O 
ATOM   1765 N    ALA   119      56.090  64.493  60.501                      N 
ATOM   1766 H    ALA   119      56.514  63.982  61.262                      H 
ATOM   1767 CA   ALA   119      56.048  65.945  60.585                      CX
ATOM   1768 HA   ALA   119      55.013  66.281  60.639                      H1
ATOM   1769 CB   ALA   119      56.786  66.430  61.838                      CT
ATOM   1770 HB1  ALA   119      57.827  66.109  61.795                      HC
ATOM   1771 HB2  ALA   119      56.744  67.518  61.887                      HC
ATOM   1772 HB3  ALA   119      56.313  66.008  62.725                      HC
ATOM   1773 C    ALA   119      56.688  66.580  59.350                      C 
ATOM   1774 O    ALA   119      56.188  67.577  58.822                      O 
ATOM   1775 N    LEU   120      57.757  65.989  58.814                      N 
ATOM   1776 H    LEU   120      58.153  65.147  59.208                      H 
ATOM   1777 CA   LEU   120      58.397  66.570  57.652                      CX
ATOM   1778 HA   LEU   120      57.902  67.505  57.390                      H1
ATOM   1779 CB   LEU   120      59.884  66.863  57.934                      2C
ATOM   1780 HB2  LEU   120      60.304  65.857  57.929                      HC
ATOM   1781 HB3  LEU   120      60.201  67.393  57.035                      HC
ATOM   1782 CG   LEU   120      60.385  67.623  59.182                      3C
ATOM   1783 HG   LEU   120      60.159  67.074  60.096                      HC
ATOM   1784 CD1  LEU   120      61.889  67.742  59.024                      CT
ATOM   1785 HD11 LEU   120      62.117  68.292  58.111                      HC
ATOM   1786 HD12 LEU   120      62.304  68.274  59.881                      HC
ATOM   1787 HD13 LEU   120      62.329  66.747  58.967                      HC
ATOM   1788 CD2  LEU   120      59.763  69.009  59.349                      CT
ATOM   1789 HD21 LEU   120      58.681  68.914  59.441                      HC
ATOM   1790 HD22 LEU   120      60.163  69.482  60.246                      HC
ATOM   1791 HD23 LEU   120      60.001  69.622  58.480                      HC
ATOM   1792 C    LEU   120      58.292  65.634  56.455                      C 
ATOM   1793 O    LEU   120      58.289  66.088  55.309                      O 
ATOM   1794 N    ME7   121      58.172  64.331  56.664                      N 
ATOM   1795 H    ME7   121      58.111  63.979  57.609                      H 
ATOM   1796 CA   ME7   121      58.143  63.373  55.565                      CX
ATOM   1797 HA   ME7   121      58.584  63.812  54.670                      H1
ATOM   1798 CB   ME7   121      58.940  62.141  55.943                      2C
ATOM   1799 HB2  ME7   121      58.430  61.676  56.786                      HC
ATOM   1800 HB3  ME7   121      58.915  61.468  55.086                      HC
ATOM   1801 CG   ME7   121      60.383  62.425  56.320                      2C
ATOM   1802 HG2  ME7   121      60.793  63.110  55.577                      H1
ATOM   1803 HG3  ME7   121      60.383  62.908  57.297                      H1
ATOM   1804 SD   ME7   121      61.408  60.947  56.391                      S 
ATOM   1805 CE   ME7   121      61.424  60.572  54.658                      CT
ATOM   1806 HE1  ME7   121      61.862  61.406  54.109                      H1
ATOM   1807 HE2  ME7   121      62.017  59.674  54.486                      H1
ATOM   1808 HE3  ME7   121      60.404  60.405  54.312                      H1
ATOM   1809 C    ME7   121      56.713  62.976  55.246                      C 
ATOM   1810 O    ME7   121      56.153  61.971  55.710                      O 
ATOM   1811 N    LYS   122      56.145  63.820  54.422                      N 
ATOM   1812 H    LYS   122      56.682  64.582  54.031                      H 
ATOM   1813 CA   LYS   122      54.763  63.692  54.040                      CX
ATOM   1814 HA   LYS   122      54.534  62.644  53.846                      H1
ATOM   1815 CB   LYS   122      53.827  64.203  55.162                      C8
ATOM   1816 HB2  LYS   122      52.810  63.981  54.841                      HC
ATOM   1817 HB3  LYS   122      54.063  63.618  56.051                      HC
ATOM   1818 CG   LYS   122      53.946  65.698  55.487                      C8
ATOM   1819 HG2  LYS   122      54.958  65.882  55.850                      HC
ATOM   1820 HG3  LYS   122      53.786  66.255  54.564                      HC
ATOM   1821 CD   LYS   122      52.950  66.150  56.525                      C8
ATOM   1822 HD2  LYS   122      51.931  65.890  56.239                      HC
ATOM   1823 HD3  LYS   122      53.173  65.723  57.503                      HC
ATOM   1824 CE   LYS   122      53.085  67.643  56.589                      C8
ATOM   1825 HE2  LYS   122      54.078  67.911  56.950                      HP
ATOM   1826 HE3  LYS   122      52.932  68.073  55.599                      HP
ATOM   1827 NZ   LYS   122      52.092  68.156  57.493                      N3
ATOM   1828 HZ1  LYS   122      52.235  67.759  58.411                      H 
ATOM   1829 HZ2  LYS   122      52.172  69.162  57.546                      H 
ATOM   1830 HZ3  LYS   122      51.172  67.909  57.158                      H 
ATOM   1831 C    LYS   122      54.558  64.532  52.791                      C 
ATOM   1832 O    LYS   122      55.343  65.459  52.516                      O 
ATOM   1833 N    GLY   123      53.511  64.228  52.029                      N 
ATOM   1834 H    GLY   123      52.936  63.431  52.260                      H 
ATOM   1835 CA   GLY   123      53.162  65.011  50.865                      CX
ATOM   1836 HA2  GLY   123      53.158  66.066  51.138                      H1
ATOM   1837 HA3  GLY   123      53.908  64.841  50.089                      H1
ATOM   1838 C    GLY   123      51.793  64.634  50.327                      C 
ATOM   1839 O    GLY   123      51.155  63.704  50.840                      O 
ATOM   1840 N    THR   124      51.328  65.305  49.283                      N 
ATOM   1841 H    THR   124      51.850  66.076  48.891                      H 
ATOM   1842 CA   THR   124      50.035  65.002  48.725                      CX
ATOM   1843 HA   THR   124      49.381  64.505  49.441                      H1
ATOM   1844 CB   THR   124      49.367  66.328  48.282                      3C
ATOM   1845 HB   THR   124      48.464  66.096  47.718                      H1
ATOM   1846 CG2  THR   124      49.003  67.185  49.499                      CT
ATOM   1847 HG21 THR   124      49.906  67.418  50.064                      HC
ATOM   1848 HG22 THR   124      48.536  68.111  49.165                      HC
ATOM   1849 HG23 THR   124      48.309  66.637  50.136                      HC
ATOM   1850 OG1  THR   124      50.258  67.034  47.420                      OH
ATOM   1851 HG1  THR   124      49.850  67.857  47.142                      HO
ATOM   1852 C    THR   124      50.101  64.029  47.580                      C 
ATOM   1853 O    THR   124      51.105  63.962  46.870                      O 
ATOM   1854 N    LEU   125      49.066  63.224  47.393                      N 
ATOM   1855 H    LEU   125      48.342  63.151  48.094                      H 
ATOM   1856 CA   LEU   125      48.927  62.442  46.173                      CX
ATOM   1857 HA   LEU   125      49.734  62.692  45.484                      H1
ATOM   1858 CB   LEU   125      48.989  60.951  46.475                      2C
ATOM   1859 HB2  LEU   125      49.943  60.843  46.993                      HC
ATOM   1860 HB3  LEU   125      48.177  60.683  47.151                      HC
ATOM   1861 CG   LEU   125      48.964  60.034  45.265                      3C
ATOM   1862 HG   LEU   125      49.200  60.618  44.375                      HC
ATOM   1863 CD1  LEU   125      49.980  58.911  45.419                      CT
ATOM   1864 HD11 LEU   125      49.745  58.327  46.308                      HC
ATOM   1865 HD12 LEU   125      49.946  58.266  44.541                      HC
ATOM   1866 HD13 LEU   125      50.979  59.336  45.518                      HC
ATOM   1867 CD2  LEU   125      47.547  59.527  45.087                      CT
ATOM   1868 HD21 LEU   125      46.876  60.371  44.932                      HC
ATOM   1869 HD22 LEU   125      47.504  58.865  44.222                      HC
ATOM   1870 HD23 LEU   125      47.242  58.980  45.979                      HC
ATOM   1871 C    LEU   125      47.544  62.834  45.648                      C 
ATOM   1872 O    LEU   125      46.570  62.897  46.416                      O 
ATOM   1873 N    THR   126      47.421  63.099  44.355                      N 
ATOM   1874 H    THR   126      48.236  63.072  43.759                      H 
ATOM   1875 CA   THR   126      46.157  63.505  43.772                      CX
ATOM   1876 HA   THR   126      45.277  63.242  44.358                      H1
ATOM   1877 CB   THR   126      46.241  65.032  43.673                      3C
ATOM   1878 HB   THR   126      46.442  65.438  44.665                      H1
ATOM   1879 CG2  THR   126      47.351  65.455  42.718                      CT
ATOM   1880 HG21 THR   126      47.151  65.051  41.726                      HC
ATOM   1881 HG22 THR   126      47.391  66.543  42.665                      HC
ATOM   1882 HG23 THR   126      48.307  65.075  43.079                      HC
ATOM   1883 OG1  THR   126      44.978  65.526  43.254                      OH
ATOM   1884 HG1  THR   126      45.015  66.483  43.187                      HO
ATOM   1885 C    THR   126      45.903  62.818  42.428                      C 
ATOM   1886 O    THR   126      46.830  62.666  41.624                      O 
ATOM   1887 N    LEU   127      44.663  62.380  42.198                      N 
ATOM   1888 H    LEU   127      43.971  62.501  42.923                      H 
ATOM   1889 CA   LEU   127      44.242  61.786  40.929                      CX
ATOM   1890 HA   LEU   127      45.016  61.100  40.584                      H1
ATOM   1891 CB   LEU   127      42.933  61.017  41.064                      2C
ATOM   1892 HB2  LEU   127      42.549  61.256  42.056                      HC
ATOM   1893 HB3  LEU   127      42.333  61.527  40.310                      HC
ATOM   1894 CG   LEU   127      42.859  59.525  40.841                      3C
ATOM   1895 HG   LEU   127      43.104  58.988  41.757                      HC
ATOM   1896 CD1  LEU   127      41.433  59.200  40.430                      CT
ATOM   1897 HD11 LEU   127      41.188  59.736  39.514                      HC
ATOM   1898 HD12 LEU   127      41.339  58.128  40.259                      HC
ATOM   1899 HD13 LEU   127      40.748  59.503  41.222                      HC
ATOM   1900 CD2  LEU   127      43.729  59.070  39.700                      CT
ATOM   1901 HD21 LEU   127      44.768  59.327  39.909                      HC
ATOM   1902 HD22 LEU   127      43.640  57.990  39.582                      HC
ATOM   1903 HD23 LEU   127      43.412  59.563  38.781                      HC
ATOM   1904 C    LEU   127      43.993  62.931  39.960                      C 
ATOM   1905 O    LEU   127      43.176  63.797  40.296                      O 
ATOM   1906 N    LYS   128      44.670  62.973  38.812                      N 
ATOM   1907 H    LYS   128      45.328  62.228  38.631                      H 
ATOM   1908 CA   LYS   128      44.549  64.036  37.833                      CX
ATOM   1909 HA   LYS   128      43.569  64.508  37.903                      H1
ATOM   1910 CB   LYS   128      45.631  65.103  38.104                      C8
ATOM   1911 HB2  LYS   128      46.563  64.569  38.289                      HC
ATOM   1912 HB3  LYS   128      45.727  65.696  37.194                      HC
ATOM   1913 CG   LYS   128      45.330  66.031  39.289                      C8
ATOM   1914 HG2  LYS   128      44.355  66.477  39.092                      HC
ATOM   1915 HG3  LYS   128      45.267  65.394  40.171                      HC
ATOM   1916 CD   LYS   128      46.361  67.143  39.534                      C8
ATOM   1917 HD2  LYS   128      47.299  66.707  39.879                      HC
ATOM   1918 HD3  LYS   128      46.536  67.694  38.610                      HC
ATOM   1919 CE   LYS   128      45.819  68.099  40.604                      C8
ATOM   1920 HE2  LYS   128      44.969  68.629  40.175                      HP
ATOM   1921 HE3  LYS   128      45.483  67.496  41.447                      HP
ATOM   1922 NZ   LYS   128      46.806  69.059  41.060                      N3
ATOM   1923 HZ1  LYS   128      47.118  69.619  40.279                      H 
ATOM   1924 HZ2  LYS   128      46.394  69.659  41.760                      H 
ATOM   1925 HZ3  LYS   128      47.594  68.569  41.458                      H 
ATOM   1926 C    LYS   128      44.689  63.459  36.420                      C 
ATOM   1927 O    LYS   128      45.067  64.165  35.489                      O2
ATOM   1928 OXT  LYS   128      44.397  62.280  36.236                      O2
TER
ATOM   1929 CU   COP   129      61.205  58.107  57.766                      CU
TER
END   
