# Supplementary material for: Tuning Structure and Dynamics of Blue Copper Azurin Junctions via Single Amino-Acid Mutations
Source: Biomolecules. 2019 Oct 15;9(10):611. doi: 10.3390/biom9100611 (PMC6843909; doi:10.3390/biom9100611)
Supplement: Supplementary file 1 [file biomolecules-09-00611-s001.zip › Supplementary File/O4_wild-type.pdb]

ATOM      1 N    ALA     1      55.135  57.158  66.391                      N3
ATOM      2 H1   ALA     1      55.925  56.734  66.857                      H 
ATOM      3 H2   ALA     1      54.655  56.449  65.855                      H 
ATOM      4 H3   ALA     1      54.626  57.717  67.060                      H 
ATOM      5 CA   ALA     1      55.643  58.101  65.411                      CX
ATOM      6 HA   ALA     1      55.458  57.873  64.362                      HP
ATOM      7 CB   ALA     1      55.148  59.524  65.698                      CT
ATOM      8 HB1  ALA     1      55.335  59.771  66.743                      HC
ATOM      9 HB2  ALA     1      55.678  60.230  65.058                      HC
ATOM     10 HB3  ALA     1      54.079  59.585  65.497                      HC
ATOM     11 C    ALA     1      57.152  58.014  65.643                      C 
ATOM     12 O    ALA     1      57.545  57.030  66.282                      O 
ATOM     13 N    GLU     2      57.997  58.964  65.206                      N 
ATOM     14 H    GLU     2      57.573  59.775  64.778                      H 
ATOM     15 CA   GLU     2      59.454  58.912  65.298                      CX
ATOM     16 HA   GLU     2      59.862  59.889  65.040                      H1
ATOM     17 CB   GLU     2      59.934  58.535  66.730                      2C
ATOM     18 HB2  GLU     2      59.307  59.115  67.407                      HC
ATOM     19 HB3  GLU     2      59.705  57.475  66.842                      HC
ATOM     20 CG   GLU     2      61.404  58.776  67.066                      2C
ATOM     21 HG2  GLU     2      61.992  58.362  66.247                      HC
ATOM     22 HG3  GLU     2      61.553  59.855  67.111                      HC
ATOM     23 CD   GLU     2      61.853  58.145  68.384                      CO
ATOM     24 OE1  GLU     2      61.205  58.359  69.408                      O2
ATOM     25 OE2  GLU     2      62.860  57.436  68.386                      O2
ATOM     26 C    GLU     2      59.822  57.836  64.274                      C 
ATOM     27 O    GLU     2      60.056  58.233  63.132                      O 
ATOM     28 N    CYX     3      59.753  56.516  64.491                      N 
ATOM     29 H    CYX     3      59.503  56.119  65.386                      H 
ATOM     30 CA   CYX     3      60.178  55.616  63.433                      CX
ATOM     31 HA   CYX     3      60.827  56.126  62.721                      H1
ATOM     32 CB   CYX     3      60.959  54.478  64.074                      2C
ATOM     33 HB2  CYX     3      60.283  53.861  64.666                      H1
ATOM     34 HB3  CYX     3      61.419  53.869  63.296                      H1
ATOM     35 SG   CYX     3      62.402  55.091  65.001                      S 
ATOM     36 C    CYX     3      59.096  55.082  62.515                      C 
ATOM     37 O    CYX     3      59.251  54.057  61.841                      O 
ATOM     38 N    SER     4      57.964  55.753  62.425                      N 
ATOM     39 H    SER     4      57.786  56.542  63.031                      H 
ATOM     40 CA   SER     4      56.949  55.388  61.452                      CX
ATOM     41 HA   SER     4      57.432  54.929  60.589                      H1
ATOM     42 CB   SER     4      55.933  54.398  62.028                      2C
ATOM     43 HB2  SER     4      55.130  54.284  61.300                      H1
ATOM     44 HB3  SER     4      56.439  53.442  62.164                      H1
ATOM     45 OG   SER     4      55.389  54.827  63.271                      OH
ATOM     46 HG   SER     4      54.761  54.174  63.588                      HO
ATOM     47 C    SER     4      56.215  56.652  61.042                      C 
ATOM     48 O    SER     4      56.258  57.661  61.781                      O 
ATOM     49 N    VAL     5      55.563  56.593  59.875                      N 
ATOM     50 H    VAL     5      55.685  55.793  59.271                      H 
ATOM     51 CA   VAL     5      54.735  57.686  59.408                      CX
ATOM     52 HA   VAL     5      54.303  58.280  60.213                      H1
ATOM     53 CB   VAL     5      55.616  58.623  58.511                      3C
ATOM     54 HB   VAL     5      56.556  58.800  59.035                      HC
ATOM     55 CG1  VAL     5      55.903  58.029  57.145                      CT
ATOM     56 HG11 VAL     5      54.964  57.853  56.620                      HC
ATOM     57 HG12 VAL     5      56.517  58.722  56.569                      HC
ATOM     58 HG13 VAL     5      56.435  57.085  57.263                      HC
ATOM     59 CG2  VAL     5      54.896  59.953  58.398                      CT
ATOM     60 HG21 VAL     5      54.771  60.385  59.391                      HC
ATOM     61 HG22 VAL     5      55.482  60.633  57.779                      HC
ATOM     62 HG23 VAL     5      53.918  59.800  57.943                      HC
ATOM     63 C    VAL     5      53.545  57.073  58.682                      C 
ATOM     64 O    VAL     5      53.646  55.985  58.098                      O 
ATOM     65 N    ASP     6      52.369  57.682  58.829                      N 
ATOM     66 H    ASP     6      52.302  58.490  59.431                      H 
ATOM     67 CA   ASP     6      51.177  57.258  58.105                      CX
ATOM     68 HA   ASP     6      51.352  56.260  57.705                      H1
ATOM     69 CB   ASP     6      49.921  57.220  58.986                      2C
ATOM     70 HB2  ASP     6      49.811  58.245  59.340                      HC
ATOM     71 HB3  ASP     6      49.093  56.975  58.322                      HC
ATOM     72 CG   ASP     6      49.916  56.265  60.181                      CO
ATOM     73 OD1  ASP     6      50.486  55.180  60.102                      O2
ATOM     74 OD2  ASP     6      49.311  56.604  61.200                      O2
ATOM     75 C    ASP     6      50.974  58.320  57.042                      C 
ATOM     76 O    ASP     6      51.025  59.526  57.321                      O 
ATOM     77 N    ILE     7      50.771  57.888  55.809                      N 
ATOM     78 H    ILE     7      50.794  56.902  55.593                      H 
ATOM     79 CA   ILE     7      50.616  58.819  54.725                      CX
ATOM     80 HA   ILE     7      50.387  59.828  55.067                      H1
ATOM     81 CB   ILE     7      52.001  58.817  54.002                      3C
ATOM     82 HB   ILE     7      52.777  59.075  54.723                      HC
ATOM     83 CG2  ILE     7      52.293  57.453  53.413                      CT
ATOM     84 HG21 ILE     7      51.518  57.195  52.691                      HC
ATOM     85 HG22 ILE     7      53.262  57.472  52.914                      HC
ATOM     86 HG23 ILE     7      52.310  56.709  54.209                      HC
ATOM     87 CG1  ILE     7      52.028  59.839  52.905                      2C
ATOM     88 HG12 ILE     7      51.391  59.498  52.089                      HC
ATOM     89 HG13 ILE     7      51.647  60.784  53.293                      HC
ATOM     90 CD1  ILE     7      53.463  60.040  52.386                      CT
ATOM     91 HD11 ILE     7      53.845  59.096  51.998                      HC
ATOM     92 HD12 ILE     7      53.462  60.785  51.591                      HC
ATOM     93 HD13 ILE     7      54.101  60.382  53.202                      HC
ATOM     94 C    ILE     7      49.408  58.376  53.894                      C 
ATOM     95 O    ILE     7      49.021  57.194  53.861                      O 
ATOM     96 N    GLN     8      48.743  59.320  53.244                      N 
ATOM     97 H    GLN     8      49.004  60.293  53.323                      H 
ATOM     98 CA   GLN     8      47.598  58.984  52.440                      CX
ATOM     99 HA   GLN     8      47.609  57.923  52.191                      H1
ATOM    100 CB   GLN     8      46.319  59.290  53.222                      2C
ATOM    101 HB2  GLN     8      45.507  59.154  52.508                      HC
ATOM    102 HB3  GLN     8      46.261  58.518  53.989                      HC
ATOM    103 CG   GLN     8      46.199  60.646  53.866                      2C
ATOM    104 HG2  GLN     8      47.164  60.911  54.299                      HC
ATOM    105 HG3  GLN     8      45.953  61.349  53.070                      HC
ATOM    106 CD   GLN     8      45.133  60.747  54.953                      C 
ATOM    107 OE1  GLN     8      44.652  59.773  55.531                      O 
ATOM    108 NE2  GLN     8      44.731  61.959  55.298                      N 
ATOM    109 HE21 GLN     8      44.027  62.070  56.014                      H 
ATOM    110 HE22 GLN     8      45.130  62.769  54.844                      H 
ATOM    111 C    GLN     8      47.666  59.767  51.166                      C 
ATOM    112 O    GLN     8      48.231  60.859  51.116                      O 
ATOM    113 N    GLY     9      47.176  59.120  50.132                      N 
ATOM    114 H    GLY     9      46.870  58.167  50.266                      H 
ATOM    115 CA   GLY     9      47.053  59.699  48.817                      CX
ATOM    116 HA2  GLY     9      47.371  60.742  48.796                      H1
ATOM    117 HA3  GLY     9      47.608  59.136  48.067                      H1
ATOM    118 C    GLY     9      45.580  59.628  48.495                      C 
ATOM    119 O    GLY     9      44.946  58.566  48.627                      O 
ATOM    120 N    ASN    10      45.010  60.750  48.082                      N 
ATOM    121 H    ASN    10      45.566  61.579  47.924                      H 
ATOM    122 CA   ASN    10      43.570  60.844  47.917                      CX
ATOM    123 HA   ASN    10      43.079  59.970  48.343                      H1
ATOM    124 CB   ASN    10      43.059  62.107  48.654                      2C
ATOM    125 HB2  ASN    10      41.971  62.096  48.594                      HC
ATOM    126 HB3  ASN    10      43.366  62.003  49.695                      HC
ATOM    127 CG   ASN    10      43.561  63.444  48.130                      C 
ATOM    128 OD1  ASN    10      44.056  63.576  47.002                      O 
ATOM    129 ND2  ASN    10      43.446  64.492  48.924                      N 
ATOM    130 HD21 ASN    10      43.768  65.397  48.611                      H 
ATOM    131 HD22 ASN    10      43.037  64.385  49.841                      H 
ATOM    132 C    ASN    10      43.127  60.866  46.474                      C 
ATOM    133 O    ASN    10      43.949  60.686  45.583                      O 
ATOM    134 N    ASP    11      41.851  61.093  46.176                      N 
ATOM    135 H    ASP    11      41.182  61.211  46.923                      H 
ATOM    136 CA   ASP    11      41.373  61.146  44.814                      CX
ATOM    137 HA   ASP    11      41.830  60.349  44.228                      H1
ATOM    138 CB   ASP    11      39.878  60.970  44.782                      2C
ATOM    139 HB2  ASP    11      39.509  61.631  45.567                      HC
ATOM    140 HB3  ASP    11      39.537  61.332  43.812                      HC
ATOM    141 CG   ASP    11      39.349  59.566  45.013                      CO
ATOM    142 OD1  ASP    11      40.104  58.591  45.003                      O2
ATOM    143 OD2  ASP    11      38.136  59.458  45.177                      O2
ATOM    144 C    ASP    11      41.706  62.429  44.096                      C 
ATOM    145 O    ASP    11      41.425  62.572  42.913                      O 
ATOM    146 N    GLN    12      42.299  63.406  44.764                      N 
ATOM    147 H    GLN    12      42.491  63.314  45.751                      H 
ATOM    148 CA   GLN    12      42.664  64.637  44.110                      CX
ATOM    149 HA   GLN    12      42.103  64.747  43.182                      H1
ATOM    150 CB   GLN    12      42.349  65.824  45.013                      2C
ATOM    151 HB2  GLN    12      42.469  65.523  46.054                      HC
ATOM    152 HB3  GLN    12      43.040  66.637  44.789                      HC
ATOM    153 CG   GLN    12      40.909  66.298  44.780                      2C
ATOM    154 HG2  GLN    12      40.811  66.756  43.796                      HC
ATOM    155 HG3  GLN    12      40.297  65.398  44.824                      HC
ATOM    156 CD   GLN    12      40.405  67.281  45.827                      C 
ATOM    157 OE1  GLN    12      39.646  66.894  46.719                      O 
ATOM    158 NE2  GLN    12      40.829  68.540  45.825                      N 
ATOM    159 HE21 GLN    12      40.489  69.185  46.524                      H 
ATOM    160 HE22 GLN    12      41.490  68.846  45.125                      H 
ATOM    161 C    GLN    12      44.136  64.615  43.778                      C 
ATOM    162 O    GLN    12      44.768  65.664  43.652                      O 
ATOM    163 N    MET    13      44.679  63.399  43.646                      N 
ATOM    164 H    MET    13      44.118  62.595  43.888                      H 
ATOM    165 CA   MET    13      46.048  63.179  43.226                      CX
ATOM    166 HA   MET    13      46.316  62.123  43.250                      H1
ATOM    167 CB   MET    13      46.136  63.670  41.789                      2C
ATOM    168 HB2  MET    13      45.177  63.421  41.336                      HC
ATOM    169 HB3  MET    13      46.236  64.754  41.856                      HC
ATOM    170 CG   MET    13      47.249  63.116  40.943                      2C
ATOM    171 HG2  MET    13      48.206  63.337  41.416                      H1
ATOM    172 HG3  MET    13      47.130  62.037  40.853                      H1
ATOM    173 SD   MET    13      47.216  63.856  39.298                      S 
ATOM    174 CE   MET    13      45.823  63.068  38.548                      CT
ATOM    175 HE1  MET    13      44.926  63.287  39.127                      H1
ATOM    176 HE2  MET    13      45.699  63.440  37.531                      H1
ATOM    177 HE3  MET    13      45.985  61.991  38.523                      H1
ATOM    178 C    MET    13      47.025  63.900  44.152                      C 
ATOM    179 O    MET    13      47.951  64.587  43.714                      O 
ATOM    180 N    GLN    14      46.816  63.834  45.468                      N 
ATOM    181 H    GLN    14      46.016  63.349  45.848                      H 
ATOM    182 CA   GLN    14      47.719  64.493  46.388                      CX
ATOM    183 HA   GLN    14      48.661  64.711  45.884                      H1
ATOM    184 CB   GLN    14      47.120  65.807  46.894                      2C
ATOM    185 HB2  GLN    14      46.065  65.630  47.102                      HC
ATOM    186 HB3  GLN    14      47.634  66.069  47.819                      HC
ATOM    187 CG   GLN    14      47.255  66.949  45.899                      2C
ATOM    188 HG2  GLN    14      48.297  67.009  45.584                      HC
ATOM    189 HG3  GLN    14      46.632  66.688  45.044                      HC
ATOM    190 CD   GLN    14      46.825  68.310  46.414                      C 
ATOM    191 OE1  GLN    14      47.200  68.753  47.501                      O 
ATOM    192 NE2  GLN    14      46.039  69.054  45.654                      N 
ATOM    193 HE21 GLN    14      45.742  69.963  45.978                      H 
ATOM    194 HE22 GLN    14      45.740  68.710  44.753                      H 
ATOM    195 C    GLN    14      48.071  63.637  47.596                      C 
ATOM    196 O    GLN    14      47.264  62.819  48.048                      O 
ATOM    197 N    PHE    15      49.305  63.754  48.080                      N 
ATOM    198 H    PHE    15      49.980  64.320  47.585                      H 
ATOM    199 CA   PHE    15      49.703  63.150  49.325                      CX
ATOM    200 HA   PHE    15      49.150  62.219  49.448                      H1
ATOM    201 CB   PHE    15      51.198  62.843  49.397                      CT
ATOM    202 HB2  PHE    15      51.731  63.653  48.898                      HC
ATOM    203 HB3  PHE    15      51.523  62.782  50.436                      HC
ATOM    204 CG   PHE    15      51.639  61.556  48.728                      CA
ATOM    205 CD1  PHE    15      50.971  60.369  48.975                      CA
ATOM    206 HD1  PHE    15      50.104  60.354  49.636                      HA
ATOM    207 CE1  PHE    15      51.407  59.202  48.381                      CA
ATOM    208 HE1  PHE    15      50.884  58.266  48.573                      HA
ATOM    209 CZ   PHE    15      52.506  59.220  47.544                      CA
ATOM    210 HZ   PHE    15      52.846  58.295  47.078                      HA
ATOM    211 CE2  PHE    15      53.172  60.400  47.298                      CA
ATOM    212 HE2  PHE    15      54.039  60.410  46.638                      HA
ATOM    213 CD2  PHE    15      52.740  61.574  47.890                      CA
ATOM    214 HD2  PHE    15      53.267  62.509  47.696                      HA
ATOM    215 C    PHE    15      49.415  64.161  50.415                      C 
ATOM    216 O    PHE    15      49.468  65.373  50.197                      O 
ATOM    217 N    ASN    16      49.154  63.663  51.615                      N 
ATOM    218 H    ASN    16      49.102  62.663  51.748                      H 
ATOM    219 CA   ASN    16      48.910  64.523  52.758                      CX
ATOM    220 HA   ASN    16      48.270  65.353  52.459                      H1
ATOM    221 CB   ASN    16      48.219  63.754  53.891                      2C
ATOM    222 HB2  ASN    16      47.905  64.479  54.642                      HC
ATOM    223 HB3  ASN    16      47.341  63.264  53.470                      HC
ATOM    224 CG   ASN    16      49.086  62.702  54.564                      C 
ATOM    225 OD1  ASN    16      49.731  61.919  53.879                      O 
ATOM    226 ND2  ASN    16      49.180  62.592  55.876                      N 
ATOM    227 HD21 ASN    16      49.769  61.877  56.279                      H 
ATOM    228 HD22 ASN    16      48.663  63.223  56.471                      H 
ATOM    229 C    ASN    16      50.192  65.127  53.309                      C 
ATOM    230 O    ASN    16      50.131  65.849  54.303                      O 
ATOM    231 N    THR    17      51.383  64.836  52.789                      N 
ATOM    232 H    THR    17      51.458  64.146  52.055                      H 
ATOM    233 CA   THR    17      52.596  65.464  53.266                      CX
ATOM    234 HA   THR    17      52.456  66.510  53.541                      H1
ATOM    235 CB   THR    17      53.182  64.694  54.504                      3C
ATOM    236 HB   THR    17      52.445  64.765  55.304                      H1
ATOM    237 CG2  THR    17      53.501  63.222  54.233                      CT
ATOM    238 HG21 THR    17      54.239  63.151  53.434                      HC
ATOM    239 HG22 THR    17      53.901  62.764  55.138                      HC
ATOM    240 HG23 THR    17      52.591  62.702  53.934                      HC
ATOM    241 OG1  THR    17      54.333  65.446  54.913                      OH
ATOM    242 HG1  THR    17      54.739  65.022  55.673                      HO
ATOM    243 C    THR    17      53.549  65.447  52.092                      C 
ATOM    244 O    THR    17      53.431  64.654  51.152                      O 
ATOM    245 N    ASN    18      54.486  66.383  52.117                      N 
ATOM    246 H    ASN    18      54.508  67.079  52.849                      H 
ATOM    247 CA   ASN    18      55.478  66.465  51.061                      CX
ATOM    248 HA   ASN    18      55.456  65.561  50.453                      H1
ATOM    249 CB   ASN    18      55.174  67.676  50.155                      2C
ATOM    250 HB2  ASN    18      55.258  68.559  50.789                      HC
ATOM    251 HB3  ASN    18      55.922  67.726  49.363                      HC
ATOM    252 CG   ASN    18      53.781  67.663  49.514                      C 
ATOM    253 OD1  ASN    18      52.950  68.517  49.834                      O 
ATOM    254 ND2  ASN    18      53.408  66.740  48.643                      N 
ATOM    255 HD21 ASN    18      52.480  66.771  48.246                      H 
ATOM    256 HD22 ASN    18      54.053  66.009  48.379                      H 
ATOM    257 C    ASN    18      56.885  66.572  51.667                      C 
ATOM    258 O    ASN    18      57.829  66.996  51.009                      O 
ATOM    259 N    ALA    19      57.068  66.122  52.919                      N 
ATOM    260 H    ALA    19      56.280  65.722  53.407                      H 
ATOM    261 CA   ALA    19      58.350  66.154  53.594                      CX
ATOM    262 HA   ALA    19      59.164  65.871  52.927                      H1
ATOM    263 CB   ALA    19      58.636  67.524  54.146                      CT
ATOM    264 HB1  ALA    19      57.835  67.818  54.824                      HC
ATOM    265 HB2  ALA    19      59.582  67.508  54.688                      HC
ATOM    266 HB3  ALA    19      58.700  68.241  53.327                      HC
ATOM    267 C    ALA    19      58.318  65.185  54.757                      C 
ATOM    268 O    ALA    19      57.425  65.267  55.605                      O 
ATOM    269 N    ILE    20      59.235  64.222  54.813                      N 
ATOM    270 H    ILE    20      59.908  64.171  54.062                      H 
ATOM    271 CA   ILE    20      59.331  63.249  55.895                      CX
ATOM    272 HA   ILE    20      58.601  63.503  56.664                      H1
ATOM    273 CB   ILE    20      59.043  61.809  55.358                      3C
ATOM    274 HB   ILE    20      59.705  61.600  54.518                      HC
ATOM    275 CG2  ILE    20      59.283  60.789  56.457                      CT
ATOM    276 HG21 ILE    20      58.622  60.998  57.298                      HC
ATOM    277 HG22 ILE    20      59.081  59.789  56.075                      HC
ATOM    278 HG23 ILE    20      60.320  60.848  56.788                      HC
ATOM    279 CG1  ILE    20      57.592  61.680  54.891                      2C
ATOM    280 HG12 ILE    20      56.955  61.731  55.774                      HC
ATOM    281 HG13 ILE    20      57.378  62.527  54.240                      HC
ATOM    282 CD1  ILE    20      57.317  60.370  54.135                      CT
ATOM    283 HD11 ILE    20      57.531  59.523  54.786                      HC
ATOM    284 HD12 ILE    20      56.271  60.339  53.830                      HC
ATOM    285 HD13 ILE    20      57.954  60.319  53.252                      HC
ATOM    286 C    ILE    20      60.772  63.381  56.385                      C 
ATOM    287 O    ILE    20      61.712  63.610  55.616                      O 
ATOM    288 N    THR    21      60.938  63.300  57.690                      N 
ATOM    289 H    THR    21      60.127  63.229  58.288                      H 
ATOM    290 CA   THR    21      62.247  63.329  58.310                      CX
ATOM    291 HA   THR    21      63.050  63.433  57.580                      H1
ATOM    292 CB   THR    21      62.297  64.524  59.265                      3C
ATOM    293 HB   THR    21      61.436  64.448  59.928                      H1
ATOM    294 CG2  THR    21      63.559  64.586  60.087                      CT
ATOM    295 HG21 THR    21      64.422  64.663  59.425                      HC
ATOM    296 HG22 THR    21      63.525  65.458  60.741                      HC
ATOM    297 HG23 THR    21      63.645  63.683  60.691                      HC
ATOM    298 OG1  THR    21      62.169  65.679  58.433                      OH
ATOM    299 HG1  THR    21      62.194  66.470  58.977                      HO
ATOM    300 C    THR    21      62.421  62.003  59.040                      C 
ATOM    301 O    THR    21      61.534  61.548  59.770                      O 
ATOM    302 N    VAL    22      63.532  61.321  58.806                      N 
ATOM    303 H    VAL    22      64.232  61.697  58.182                      H 
ATOM    304 CA   VAL    22      63.791  60.040  59.439                      CX
ATOM    305 HA   VAL    22      62.890  59.645  59.908                      H1
ATOM    306 CB   VAL    22      64.275  59.031  58.368                      3C
ATOM    307 HB   VAL    22      65.124  59.469  57.843                      HC
ATOM    308 CG1  VAL    22      64.693  57.704  58.990                      CT
ATOM    309 HG11 VAL    22      63.845  57.265  59.515                      HC
ATOM    310 HG12 VAL    22      65.026  57.024  58.206                      HC
ATOM    311 HG13 VAL    22      65.508  57.873  59.694                      HC
ATOM    312 CG2  VAL    22      63.141  58.799  57.387                      CT
ATOM    313 HG21 VAL    22      62.869  59.744  56.915                      HC
ATOM    314 HG22 VAL    22      63.461  58.091  56.623                      HC
ATOM    315 HG23 VAL    22      62.278  58.397  57.917                      HC
ATOM    316 C    VAL    22      64.882  60.379  60.443                      C 
ATOM    317 O    VAL    22      65.881  61.011  60.099                      O 
ATOM    318 N    ASH    23      64.673  60.020  61.692                      N 
ATOM    319 H    ASH    23      63.803  59.578  61.949                      H 
ATOM    320 CA   ASH    23      65.653  60.257  62.727                      CX
ATOM    321 HA   ASH    23      66.131  61.228  62.595                      H1
ATOM    322 CB   ASH    23      64.943  60.244  64.069                      2C
ATOM    323 HB2  ASH    23      64.076  60.893  63.949                      HC
ATOM    324 HB3  ASH    23      64.611  59.216  64.211                      HC
ATOM    325 CG   ASH    23      65.749  60.692  65.290                      C 
ATOM    326 OD1  ASH    23      66.882  61.160  65.161                      O 
ATOM    327 OD2  ASH    23      65.222  60.569  66.397                      OH
ATOM    328 HD2  ASH    23      65.825  60.883  67.075                      HO
ATOM    329 C    ASH    23      66.718  59.168  62.663                      C 
ATOM    330 O    ASH    23      66.399  57.978  62.524                      O 
ATOM    331 N    LYS    24      67.987  59.552  62.799                      N 
ATOM    332 H    LYS    24      68.170  60.540  62.905                      H 
ATOM    333 CA   LYS    24      69.122  58.638  62.774                      CX
ATOM    334 HA   LYS    24      69.129  58.075  61.841                      H1
ATOM    335 CB   LYS    24      70.414  59.418  62.877                      C8
ATOM    336 HB2  LYS    24      70.236  60.215  63.599                      HC
ATOM    337 HB3  LYS    24      71.159  58.729  63.275                      HC
ATOM    338 CG   LYS    24      70.919  60.013  61.586                      C8
ATOM    339 HG2  LYS    24      71.371  59.228  60.980                      HC
ATOM    340 HG3  LYS    24      70.085  60.456  61.043                      HC
ATOM    341 CD   LYS    24      71.963  61.091  61.883                      C8
ATOM    342 HD2  LYS    24      71.485  61.918  62.408                      HC
ATOM    343 HD3  LYS    24      72.747  60.668  62.512                      HC
ATOM    344 CE   LYS    24      72.577  61.602  60.578                      C8
ATOM    345 HE2  LYS    24      73.306  60.868  60.237                      HP
ATOM    346 HE3  LYS    24      71.780  61.691  59.841                      HP
ATOM    347 NZ   LYS    24      73.229  62.890  60.744                      N3
ATOM    348 HZ1  LYS    24      73.969  62.808  61.427                      H 
ATOM    349 HZ2  LYS    24      73.618  63.187  59.861                      H 
ATOM    350 HZ3  LYS    24      72.554  63.571  61.060                      H 
ATOM    351 C    LYS    24      69.095  57.605  63.896                      C 
ATOM    352 O    LYS    24      69.828  56.622  63.827                      O 
ATOM    353 N    SER    25      68.299  57.785  64.955                      N 
ATOM    354 H    SER    25      67.792  58.652  65.066                      H 
ATOM    355 CA   SER    25      68.161  56.765  65.990                      CX
ATOM    356 HA   SER    25      69.137  56.342  66.228                      H1
ATOM    357 CB   SER    25      67.575  57.376  67.255                      2C
ATOM    358 HB2  SER    25      67.034  56.617  67.819                      H1
ATOM    359 HB3  SER    25      68.373  57.788  67.874                      H1
ATOM    360 OG   SER    25      66.687  58.408  66.884                      OH
ATOM    361 HG   SER    25      66.309  58.804  67.673                      HO
ATOM    362 C    SER    25      67.274  55.612  65.543                      C 
ATOM    363 O    SER    25      67.253  54.539  66.168                      O 
ATOM    364 N    CYX    26      66.505  55.803  64.472                      N 
ATOM    365 H    CYX    26      66.460  56.692  63.995                      H 
ATOM    366 CA   CYX    26      65.685  54.716  63.977                      CX
ATOM    367 HA   CYX    26      65.169  54.232  64.806                      H1
ATOM    368 CB   CYX    26      64.642  55.248  62.997                      2C
ATOM    369 HB2  CYX    26      65.137  55.827  62.218                      H1
ATOM    370 HB3  CYX    26      64.109  54.412  62.545                      H1
ATOM    371 SG   CYX    26      63.488  56.346  63.863                      S 
ATOM    372 C    CYX    26      66.571  53.700  63.293                      C 
ATOM    373 O    CYX    26      67.469  54.018  62.511                      O 
ATOM    374 N    LYS    27      66.380  52.446  63.647                      N 
ATOM    375 H    LYS    27      65.734  52.201  64.384                      H 
ATOM    376 CA   LYS    27      67.103  51.382  62.987                      CX
ATOM    377 HA   LYS    27      68.124  51.696  62.767                      H1
ATOM    378 CB   LYS    27      67.155  50.164  63.904                      C8
ATOM    379 HB2  LYS    27      66.132  49.918  64.186                      HC
ATOM    380 HB3  LYS    27      67.583  49.339  63.334                      HC
ATOM    381 CG   LYS    27      67.991  50.399  65.168                      C8
ATOM    382 HG2  LYS    27      69.040  50.511  64.892                      HC
ATOM    383 HG3  LYS    27      67.648  51.307  65.665                      HC
ATOM    384 CD   LYS    27      67.838  49.213  66.114                      C8
ATOM    385 HD2  LYS    27      66.782  49.104  66.361                      HC
ATOM    386 HD3  LYS    27      68.186  48.316  65.601                      HC
ATOM    387 CE   LYS    27      68.644  49.410  67.399                      C8
ATOM    388 HE2  LYS    27      69.706  49.407  67.150                      HP
ATOM    389 HE3  LYS    27      68.377  50.373  67.836                      HP
ATOM    390 NZ   LYS    27      68.367  48.349  68.357                      N3
ATOM    391 HZ1  LYS    27      68.615  47.457  67.953                      H 
ATOM    392 HZ2  LYS    27      68.910  48.502  69.195                      H 
ATOM    393 HZ3  LYS    27      67.384  48.352  68.588                      H 
ATOM    394 C    LYS    27      66.354  51.070  61.708                      C 
ATOM    395 O    LYS    27      66.936  50.892  60.644                      O 
ATOM    396 N    GLN    28      65.030  51.040  61.794                      N 
ATOM    397 H    GLN    28      64.615  51.256  62.689                      H 
ATOM    398 CA   GLN    28      64.150  50.747  60.682                      CX
ATOM    399 HA   GLN    28      64.726  50.661  59.760                      H1
ATOM    400 CB   GLN    28      63.433  49.440  60.928                      2C
ATOM    401 HB2  GLN    28      62.897  49.583  61.866                      HC
ATOM    402 HB3  GLN    28      62.718  49.350  60.111                      HC
ATOM    403 CG   GLN    28      64.267  48.177  61.010                      2C
ATOM    404 HG2  GLN    28      64.945  48.160  60.157                      HC
ATOM    405 HG3  GLN    28      64.846  48.180  61.934                      HC
ATOM    406 CD   GLN    28      63.410  46.918  60.976                      C 
ATOM    407 OE1  GLN    28      63.659  45.966  60.224                      O 
ATOM    408 NE2  GLN    28      62.353  46.833  61.758                      N 
ATOM    409 HE21 GLN    28      61.781  46.001  61.740                      H 
ATOM    410 HE22 GLN    28      62.120  47.601  62.372                      H 
ATOM    411 C    GLN    28      63.109  51.869  60.583                      C 
ATOM    412 O    GLN    28      62.849  52.532  61.599                      O 
ATOM    413 N    PHE    29      62.477  52.115  59.438                      N 
ATOM    414 H    PHE    29      62.724  51.597  58.607                      H 
ATOM    415 CA   PHE    29      61.435  53.128  59.337                      CX
ATOM    416 HA   PHE    29      61.122  53.450  60.330                      H1
ATOM    417 CB   PHE    29      61.970  54.326  58.588                      CT
ATOM    418 HB2  PHE    29      62.957  54.623  58.944                      HC
ATOM    419 HB3  PHE    29      62.029  54.067  57.531                      HC
ATOM    420 CG   PHE    29      61.084  55.558  58.685                      CA
ATOM    421 CD1  PHE    29      61.080  56.315  59.844                      CA
ATOM    422 HD1  PHE    29      61.680  55.998  60.697                      HA
ATOM    423 CE1  PHE    29      60.321  57.468  59.923                      CA
ATOM    424 HE1  PHE    29      60.317  58.068  60.833                      HA
ATOM    425 CZ   PHE    29      59.568  57.856  58.842                      CA
ATOM    426 HZ   PHE    29      58.966  58.763  58.894                      HA
ATOM    427 CE2  PHE    29      59.574  57.098  57.691                      CA
ATOM    428 HE2  PHE    29      58.971  57.423  56.843                      HA
ATOM    429 CD2  PHE    29      60.327  55.944  57.601                      CA
ATOM    430 HD2  PHE    29      60.316  55.356  56.683                      HA
ATOM    431 C    PHE    29      60.252  52.510  58.595                      C 
ATOM    432 O    PHE    29      60.446  51.788  57.605                      O 
ATOM    433 N    THR    30      59.030  52.740  59.094                      N 
ATOM    434 H    THR    30      58.927  53.334  59.905                      H 
ATOM    435 CA   THR    30      57.833  52.150  58.513                      CX
ATOM    436 HA   THR    30      58.089  51.490  57.684                      H1
ATOM    437 CB   THR    30      57.059  51.337  59.569                      3C
ATOM    438 HB   THR    30      56.818  52.018  60.385                      H1
ATOM    439 CG2  THR    30      55.780  50.698  59.046                      CT
ATOM    440 HG21 THR    30      56.021  50.017  58.230                      HC
ATOM    441 HG22 THR    30      55.295  50.145  59.850                      HC
ATOM    442 HG23 THR    30      55.107  51.475  58.683                      HC
ATOM    443 OG1  THR    30      57.962  50.334  60.025                      OH
ATOM    444 HG1  THR    30      57.530  49.793  60.690                      HO
ATOM    445 C    THR    30      56.924  53.226  57.965                      C 
ATOM    446 O    THR    30      56.619  54.215  58.640                      O 
ATOM    447 N    VAL    31      56.505  53.034  56.730                      N 
ATOM    448 H    VAL    31      56.851  52.243  56.205                      H 
ATOM    449 CA   VAL    31      55.576  53.937  56.080                      CX
ATOM    450 HA   VAL    31      55.394  54.808  56.710                      H1
ATOM    451 CB   VAL    31      56.194  54.411  54.750                      3C
ATOM    452 HB   VAL    31      56.512  53.538  54.180                      HC
ATOM    453 CG1  VAL    31      55.186  55.207  53.937                      CT
ATOM    454 HG11 VAL    31      54.868  56.081  54.506                      HC
ATOM    455 HG12 VAL    31      55.646  55.531  53.003                      HC
ATOM    456 HG13 VAL    31      54.321  54.582  53.718                      HC
ATOM    457 CG2  VAL    31      57.386  55.302  55.052                      CT
ATOM    458 HG21 VAL    31      58.126  54.740  55.622                      HC
ATOM    459 HG22 VAL    31      57.832  55.644  54.118                      HC
ATOM    460 HG23 VAL    31      57.058  56.164  55.634                      HC
ATOM    461 C    VAL    31      54.284  53.156  55.867                      C 
ATOM    462 O    VAL    31      54.315  52.056  55.309                      O 
ATOM    463 N    ASN    32      53.151  53.681  56.346                      N 
ATOM    464 H    ASN    32      53.195  54.578  56.809                      H 
ATOM    465 CA   ASN    32      51.845  53.034  56.208                      CX
ATOM    466 HA   ASN    32      51.984  52.025  55.819                      H1
ATOM    467 CB   ASN    32      51.117  52.945  57.546                      2C
ATOM    468 HB2  ASN    32      51.093  53.960  57.942                      HC
ATOM    469 HB3  ASN    32      50.098  52.593  57.389                      HC
ATOM    470 CG   ASN    32      51.791  52.042  58.565                      C 
ATOM    471 OD1  ASN    32      51.848  50.835  58.398                      O 
ATOM    472 ND2  ASN    32      52.290  52.540  59.681                      N 
ATOM    473 HD21 ASN    32      52.736  51.927  60.349                      H 
ATOM    474 HD22 ASN    32      52.225  53.532  59.862                      H 
ATOM    475 C    ASN    32      51.013  53.884  55.269                      C 
ATOM    476 O    ASN    32      50.729  55.062  55.539                      O 
ATOM    477 N    LEU    33      50.581  53.337  54.160                      N 
ATOM    478 H    LEU    33      50.736  52.355  53.985                      H 
ATOM    479 CA   LEU    33      49.892  54.111  53.155                      CX
ATOM    480 HA   LEU    33      49.924  55.172  53.403                      H1
ATOM    481 CB   LEU    33      50.580  53.903  51.801                      2C
ATOM    482 HB2  LEU    33      51.609  54.216  51.981                      HC
ATOM    483 HB3  LEU    33      50.550  52.823  51.655                      HC
ATOM    484 CG   LEU    33      50.036  54.616  50.524                      3C
ATOM    485 HG   LEU    33      48.954  54.491  50.506                      HC
ATOM    486 CD1  LEU    33      50.373  56.090  50.493                      CT
ATOM    487 HD11 LEU    33      51.456  56.216  50.511                      HC
ATOM    488 HD12 LEU    33      49.971  56.536  49.584                      HC
ATOM    489 HD13 LEU    33      49.936  56.582  51.362                      HC
ATOM    490 CD2  LEU    33      50.657  53.950  49.327                      CT
ATOM    491 HD21 LEU    33      50.385  52.895  49.316                      HC
ATOM    492 HD22 LEU    33      50.296  54.428  48.417                      HC
ATOM    493 HD23 LEU    33      51.742  54.045  49.380                      HC
ATOM    494 C    LEU    33      48.439  53.671  53.077                      C 
ATOM    495 O    LEU    33      48.139  52.476  53.045                      O 
ATOM    496 N    SER    34      47.545  54.643  53.013                      N 
ATOM    497 H    SER    34      47.839  55.600  53.147                      H 
ATOM    498 CA   SER    34      46.149  54.384  52.789                      CX
ATOM    499 HA   SER    34      45.977  53.335  52.550                      H1
ATOM    500 CB   SER    34      45.414  54.715  54.060                      2C
ATOM    501 HB2  SER    34      44.345  54.647  53.862                      H1
ATOM    502 HB3  SER    34      45.691  53.979  54.815                      H1
ATOM    503 OG   SER    34      45.726  56.017  54.532                      OH
ATOM    504 HG   SER    34      45.239  56.189  55.341                      HO
ATOM    505 C    SER    34      45.666  55.233  51.618                      C 
ATOM    506 O    SER    34      46.332  56.204  51.233                      O 
ATOM    507 N    HIP    35      44.558  54.886  50.966                      N 
ATOM    508 H    HIP    35      44.086  54.023  51.194                      H 
ATOM    509 CA   HIP    35      44.011  55.710  49.901                      CX
ATOM    510 HA   HIP    35      44.583  56.634  49.809                      H1
ATOM    511 CB   HIP    35      44.085  54.959  48.580                      CT
ATOM    512 HB2  HIP    35      45.117  54.671  48.379                      HC
ATOM    513 HB3  HIP    35      43.469  54.064  48.668                      HC
ATOM    514 CG   HIP    35      43.591  55.711  47.343                      CC
ATOM    515 ND1  HIP    35      42.709  56.699  47.212                      NA
ATOM    516 HD1  HIP    35      42.216  57.137  47.977                      H 
ATOM    517 CE1  HIP    35      42.590  57.003  45.950                      CR
ATOM    518 HE1  HIP    35      41.911  57.792  45.627                      H5
ATOM    519 NE2  HIP    35      43.382  56.229  45.271                      NA
ATOM    520 HE2  HIP    35      43.485  56.252  44.267                      H 
ATOM    521 CD2  HIP    35      44.023  55.421  46.072                      CW
ATOM    522 HD2  HIP    35      44.737  54.704  45.666                      H4
ATOM    523 C    HIP    35      42.564  56.061  50.237                      C 
ATOM    524 O    HIP    35      41.651  55.324  49.857                      O 
ATOM    525 N    PRO    36      42.290  57.182  50.907                      N 
ATOM    526 CD   PRO    36      43.262  57.975  51.663                      CT
ATOM    527 HD2  PRO    36      44.231  57.943  51.164                      H1
ATOM    528 HD3  PRO    36      43.360  57.573  52.672                      H1
ATOM    529 CG   PRO    36      42.650  59.350  51.650                      CT
ATOM    530 HG2  PRO    36      42.825  59.865  50.705                      HC
ATOM    531 HG3  PRO    36      43.016  59.966  52.472                      HC
ATOM    532 CB   PRO    36      41.191  59.018  51.834                      CT
ATOM    533 HB2  PRO    36      40.554  59.821  51.464                      HC
ATOM    534 HB3  PRO    36      40.958  58.823  52.881                      HC
ATOM    535 CA   PRO    36      40.969  57.764  51.012                      CX
ATOM    536 HA   PRO    36      40.347  57.072  51.579                      H1
ATOM    537 C    PRO    36      40.327  58.032  49.663                      C 
ATOM    538 O    PRO    36      41.026  58.243  48.661                      O 
ATOM    539 N    GLY    37      39.004  58.016  49.586                      N 
ATOM    540 H    GLY    37      38.435  57.803  50.393                      H 
ATOM    541 CA   GLY    37      38.340  58.306  48.336                      CX
ATOM    542 HA2  GLY    37      37.683  59.165  48.471                      H1
ATOM    543 HA3  GLY    37      39.089  58.537  47.578                      H1
ATOM    544 C    GLY    37      37.522  57.132  47.874                      C 
ATOM    545 O    GLY    37      37.216  56.234  48.657                      O 
ATOM    546 N    ASN    38      37.205  57.127  46.579                      N 
ATOM    547 H    ASN    38      37.614  57.832  45.982                      H 
ATOM    548 CA   ASN    38      36.300  56.158  45.982                      CX
ATOM    549 HA   ASN    38      36.130  55.339  46.681                      H1
ATOM    550 CB   ASN    38      34.961  56.797  45.647                      2C
ATOM    551 HB2  ASN    38      35.095  57.646  44.977                      HC
ATOM    552 HB3  ASN    38      34.350  56.040  45.156                      HC
ATOM    553 CG   ASN    38      34.238  57.271  46.890                      C 
ATOM    554 OD1  ASN    38      33.861  56.494  47.766                      O 
ATOM    555 ND2  ASN    38      34.064  58.581  47.013                      N 
ATOM    556 HD21 ASN    38      33.588  58.950  47.824                      H 
ATOM    557 HD22 ASN    38      34.409  59.203  46.296                      H 
ATOM    558 C    ASN    38      36.837  55.565  44.702                      C 
ATOM    559 O    ASN    38      36.303  54.568  44.227                      O 
ATOM    560 N    LEU    39      37.906  56.130  44.137                      N 
ATOM    561 H    LEU    39      38.363  56.917  44.577                      H 
ATOM    562 CA   LEU    39      38.391  55.688  42.841                      CX
ATOM    563 HA   LEU    39      37.564  55.439  42.176                      H1
ATOM    564 CB   LEU    39      39.183  56.835  42.224                      2C
ATOM    565 HB2  LEU    39      39.892  57.143  42.993                      HC
ATOM    566 HB3  LEU    39      39.727  56.424  41.374                      HC
ATOM    567 CG   LEU    39      38.371  58.041  41.771                      3C
ATOM    568 HG   LEU    39      37.741  58.386  42.591                      HC
ATOM    569 CD1  LEU    39      39.310  59.149  41.358                      CT
ATOM    570 HD11 LEU    39      39.940  58.805  40.538                      HC
ATOM    571 HD12 LEU    39      38.732  60.014  41.033                      HC
ATOM    572 HD13 LEU    39      39.937  59.429  42.205                      HC
ATOM    573 CD2  LEU    39      37.470  57.662  40.606                      CT
ATOM    574 HD21 LEU    39      36.789  56.870  40.916                      HC
ATOM    575 HD22 LEU    39      36.896  58.534  40.292                      HC
ATOM    576 HD23 LEU    39      38.080  57.311  39.774                      HC
ATOM    577 C    LEU    39      39.231  54.405  42.882                      C 
ATOM    578 O    LEU    39      39.999  54.168  43.828                      O 
ATOM    579 N    PRO    40      39.134  53.545  41.872                      N 
ATOM    580 CD   PRO    40      38.335  53.720  40.658                      CT
ATOM    581 HD2  PRO    40      38.612  54.662  40.184                      H1
ATOM    582 HD3  PRO    40      37.280  53.746  40.928                      H1
ATOM    583 CG   PRO    40      38.686  52.510  39.804                      CT
ATOM    584 HG2  PRO    40      39.510  52.731  39.125                      HC
ATOM    585 HG3  PRO    40      37.825  52.169  39.230                      HC
ATOM    586 CB   PRO    40      39.084  51.486  40.839                      CT
ATOM    587 HB2  PRO    40      39.734  50.743  40.376                      HC
ATOM    588 HB3  PRO    40      38.259  50.983  41.342                      HC
ATOM    589 CA   PRO    40      39.870  52.306  41.833                      CX
ATOM    590 HA   PRO    40      39.833  51.835  42.815                      H1
ATOM    591 C    PRO    40      41.315  52.573  41.455                      C 
ATOM    592 O    PRO    40      41.686  53.628  40.919                      O 
ATOM    593 N    LYS    41      42.099  51.530  41.678                      N 
ATOM    594 H    LYS    41      41.673  50.728  42.118                      H 
ATOM    595 CA   LYS    41      43.517  51.482  41.390                      CX
ATOM    596 HA   LYS    41      44.074  52.199  41.994                      H1
ATOM    597 CB   LYS    41      43.987  50.091  41.738                      C8
ATOM    598 HB2  LYS    41      43.585  49.874  42.727                      HC
ATOM    599 HB3  LYS    41      43.530  49.425  41.006                      HC
ATOM    600 CG   LYS    41      45.471  49.881  41.746                      C8
ATOM    601 HG2  LYS    41      45.873  49.905  40.733                      HC
ATOM    602 HG3  LYS    41      45.968  50.639  42.352                      HC
ATOM    603 CD   LYS    41      45.711  48.518  42.350                      C8
ATOM    604 HD2  LYS    41      46.746  48.460  42.689                      HC
ATOM    605 HD3  LYS    41      45.043  48.387  43.201                      HC
ATOM    606 CE   LYS    41      45.454  47.436  41.340                      C8
ATOM    607 HE2  LYS    41      44.463  47.560  40.904                      HP
ATOM    608 HE3  LYS    41      46.205  47.476  40.551                      HP
ATOM    609 NZ   LYS    41      45.528  46.157  42.012                      N3
ATOM    610 HZ1  LYS    41      44.832  46.120  42.743                      H 
ATOM    611 HZ2  LYS    41      45.358  45.417  41.347                      H 
ATOM    612 HZ3  LYS    41      46.447  46.042  42.416                      H 
ATOM    613 C    LYS    41      43.876  51.825  39.952                      C 
ATOM    614 O    LYS    41      44.774  52.623  39.713                      O 
ATOM    615 N    ASN    42      43.155  51.318  38.962                      N 
ATOM    616 H    ASN    42      42.380  50.696  39.142                      H 
ATOM    617 CA   ASN    42      43.526  51.572  37.586                      CX
ATOM    618 HA   ASN    42      44.604  51.483  37.452                      H1
ATOM    619 CB   ASN    42      42.840  50.538  36.706                      2C
ATOM    620 HB2  ASN    42      43.370  50.478  35.755                      HC
ATOM    621 HB3  ASN    42      42.974  49.607  37.256                      HC
ATOM    622 CG   ASN    42      41.349  50.729  36.424                      C 
ATOM    623 OD1  ASN    42      40.927  51.495  35.573                      O 
ATOM    624 ND2  ASN    42      40.442  50.015  37.049                      N 
ATOM    625 HD21 ASN    42      39.463  50.159  36.847                      H 
ATOM    626 HD22 ASN    42      40.728  49.326  37.730                      H 
ATOM    627 C    ASN    42      43.216  52.993  37.113                      C 
ATOM    628 O    ASN    42      43.647  53.404  36.032                      O 
ATOM    629 N    VAL    43      42.492  53.774  37.916                      N 
ATOM    630 H    VAL    43      42.130  53.419  38.789                      H 
ATOM    631 CA   VAL    43      42.171  55.146  37.541                      CX
ATOM    632 HA   VAL    43      42.414  55.272  36.486                      H1
ATOM    633 CB   VAL    43      40.635  55.399  37.736                      3C
ATOM    634 HB   VAL    43      40.349  55.084  38.739                      HC
ATOM    635 CG1  VAL    43      40.311  56.877  37.556                      CT
ATOM    636 HG11 VAL    43      40.597  57.193  36.553                      HC
ATOM    637 HG12 VAL    43      39.242  57.035  37.695                      HC
ATOM    638 HG13 VAL    43      40.863  57.463  38.292                      HC
ATOM    639 CG2  VAL    43      39.825  54.658  36.677                      CT
ATOM    640 HG21 VAL    43      40.017  53.588  36.755                      HC
ATOM    641 HG22 VAL    43      38.763  54.848  36.832                      HC
ATOM    642 HG23 VAL    43      40.116  55.008  35.686                      HC
ATOM    643 C    VAL    43      43.005  56.099  38.406                      C 
ATOM    644 O    VAL    43      43.580  57.070  37.913                      O 
ATOM    645 N    MET    44      43.097  55.846  39.715                      N 
ATOM    646 H    MET    44      42.626  55.042  40.103                      H 
ATOM    647 CA   MET    44      43.813  56.720  40.616                      CX
ATOM    648 HA   MET    44      44.537  57.338  40.084                      H1
ATOM    649 CB   MET    44      42.775  57.635  41.268                      2C
ATOM    650 HB2  MET    44      42.250  58.083  40.424                      HC
ATOM    651 HB3  MET    44      42.107  56.949  41.788                      HC
ATOM    652 CG   MET    44      43.222  58.730  42.225                      2C
ATOM    653 HG2  MET    44      42.318  59.160  42.657                      H1
ATOM    654 HG3  MET    44      43.804  58.246  43.009                      H1
ATOM    655 SD   MET    44      44.203  60.039  41.486                      S 
ATOM    656 CE   MET    44      43.039  60.796  40.391                      CT
ATOM    657 HE1  MET    44      42.191  61.170  40.964                      H1
ATOM    658 HE2  MET    44      43.517  61.625  39.868                      H1
ATOM    659 HE3  MET    44      42.692  60.061  39.665                      H1
ATOM    660 C    MET    44      44.592  55.900  41.646                      C 
ATOM    661 O    MET    44      44.575  56.159  42.855                      O 
ATOM    662 N    GL7    45      45.288  54.841  41.256                      N 
ATOM    663 H    GL7    45      45.286  54.544  40.291                      H 
ATOM    664 CA   GL7    45      46.078  54.075  42.213                      CX
ATOM    665 HA2  GL7    45      45.448  53.820  43.065                      H1
ATOM    666 HA3  GL7    45      46.424  53.161  41.731                      H1
ATOM    667 C    GL7    45      47.286  54.862  42.708                      C 
ATOM    668 O    GL7    45      47.761  55.760  42.010                      O 
ATOM    669 N    HI7    46      47.782  54.575  43.912                      N 
ATOM    670 H    HI7    46      47.371  53.844  44.474                      H 
ATOM    671 CA   HI7    46      48.956  55.268  44.430                      CX
ATOM    672 HA   HI7    46      49.424  55.810  43.608                      H1
ATOM    673 CB   HI7    46      48.636  56.250  45.538                      CT
ATOM    674 HB2  HI7    46      48.160  55.719  46.362                      HC
ATOM    675 HB3  HI7    46      49.545  56.735  45.896                      HC
ATOM    676 CG   HI7    46      47.687  57.356  45.129                      CC
ATOM    677 ND1  HI7    46      47.849  58.093  44.044                      NB
ATOM    678 CE1  HI7    46      46.812  58.909  44.058                      CR
ATOM    679 HE1  HI7    46      46.697  59.642  43.259                      H5
ATOM    680 NE2  HI7    46      46.068  58.658  45.112                      NA
ATOM    681 HE2  HI7    46      45.219  59.159  45.332                      H 
ATOM    682 CD2  HI7    46      46.572  57.685  45.826                      CW
ATOM    683 HD2  HI7    46      46.068  57.358  46.735                      H4
ATOM    684 C    HI7    46      49.924  54.284  45.045                      C 
ATOM    685 O    HI7    46      49.482  53.232  45.505                      O 
ATOM    686 N    ASN    47      51.217  54.597  45.027                      N 
ATOM    687 H    ASN    47      51.538  55.388  44.486                      H 
ATOM    688 CA   ASN    47      52.200  53.829  45.775                      CX
ATOM    689 HA   ASN    47      51.685  53.239  46.533                      H1
ATOM    690 CB   ASN    47      53.015  52.866  44.864                      2C
ATOM    691 HB2  ASN    47      53.848  52.531  45.483                      HC
ATOM    692 HB3  ASN    47      52.401  52.009  44.586                      HC
ATOM    693 CG   ASN    47      53.572  53.493  43.601                      C 
ATOM    694 OD1  ASN    47      53.509  54.699  43.378                      O 
ATOM    695 ND2  ASN    47      54.087  52.720  42.680                      N 
ATOM    696 HD21 ASN    47      54.461  53.127  41.835                      H 
ATOM    697 HD22 ASN    47      54.109  51.720  42.819                      H 
ATOM    698 C    ASN    47      53.111  54.877  46.392                      C 
ATOM    699 O    ASN    47      52.979  56.073  46.093                      O 
ATOM    700 N    TRP    48      53.957  54.492  47.346                      N 
ATOM    701 H    TRP    48      53.918  53.531  47.653                      H 
ATOM    702 CA   TRP    48      54.941  55.373  47.961                      CX
ATOM    703 HA   TRP    48      54.806  56.401  47.624                      H1
ATOM    704 CB   TRP    48      54.749  55.327  49.470                      CT
ATOM    705 HB2  TRP    48      53.738  55.638  49.731                      HC
ATOM    706 HB3  TRP    48      54.933  54.326  49.860                      HC
ATOM    707 CG   TRP    48      55.690  56.256  50.203                      C*
ATOM    708 CD1  TRP    48      55.387  57.569  50.411                      CW
ATOM    709 HD1  TRP    48      54.453  58.012  50.066                      H4
ATOM    710 NE1  TRP    48      56.420  58.052  51.059                      NA
ATOM    711 HE1  TRP    48      56.507  59.013  51.360                      H 
ATOM    712 CE2  TRP    48      57.343  57.085  51.249                      CN
ATOM    713 CZ2  TRP    48      58.575  57.149  51.862                      CA
ATOM    714 HZ2  TRP    48      58.889  58.106  52.280                      HA
ATOM    715 CH2  TRP    48      59.338  55.998  51.910                      CA
ATOM    716 HH2  TRP    48      60.317  56.025  52.389                      HA
ATOM    717 CZ3  TRP    48      58.892  54.811  51.366                      CA
ATOM    718 HZ3  TRP    48      59.496  53.904  51.405                      HA
ATOM    719 CE3  TRP    48      57.669  54.743  50.758                      CA
ATOM    720 HE3  TRP    48      57.343  53.797  50.327                      HA
ATOM    721 CD2  TRP    48      56.907  55.896  50.708                      CB
ATOM    722 C    TRP    48      56.269  54.771  47.527                      C 
ATOM    723 O    TRP    48      56.535  53.589  47.788                      O 
ATOM    724 N    VAL    49      57.084  55.493  46.791                      N 
ATOM    725 H    VAL    49      56.869  56.461  46.598                      H 
ATOM    726 CA   VAL    49      58.314  54.942  46.256                      CX
ATOM    727 HA   VAL    49      58.392  53.923  46.635                      H1
ATOM    728 CB   VAL    49      58.250  54.892  44.709                      3C
ATOM    729 HB   VAL    49      58.194  55.906  44.312                      HC
ATOM    730 CG1  VAL    49      59.503  54.207  44.176                      CT
ATOM    731 HG11 VAL    49      59.560  53.193  44.572                      HC
ATOM    732 HG12 VAL    49      59.462  54.170  43.088                      HC
ATOM    733 HG13 VAL    49      60.385  54.768  44.487                      HC
ATOM    734 CG2  VAL    49      57.106  54.053  44.226                      CT
ATOM    735 HG21 VAL    49      56.169  54.470  44.594                      HC
ATOM    736 HG22 VAL    49      57.097  54.044  43.136                      HC
ATOM    737 HG23 VAL    49      57.220  53.034  44.597                      HC
ATOM    738 C    VAL    49      59.427  55.882  46.699                      C 
ATOM    739 O    VAL    49      59.262  57.100  46.553                      O 
ATOM    740 N    LEU    50      60.523  55.345  47.241                      N 
ATOM    741 H    LEU    50      60.549  54.344  47.374                      H 
ATOM    742 CA   LEU    50      61.667  56.127  47.678                      CX
ATOM    743 HA   LEU    50      61.437  57.192  47.632                      H1
ATOM    744 CB   LEU    50      62.013  55.763  49.125                      2C
ATOM    745 HB2  LEU    50      61.097  55.956  49.683                      HC
ATOM    746 HB3  LEU    50      62.216  54.692  49.119                      HC
ATOM    747 CG   LEU    50      63.185  56.503  49.793                      3C
ATOM    748 HG   LEU    50      64.062  56.434  49.149                      HC
ATOM    749 CD1  LEU    50      62.829  57.979  50.016                      CT
ATOM    750 HD11 LEU    50      61.953  58.049  50.660                      HC
ATOM    751 HD12 LEU    50      63.669  58.488  50.489                      HC
ATOM    752 HD13 LEU    50      62.613  58.450  49.057                      HC
ATOM    753 CD2  LEU    50      63.497  55.849  51.118                      CT
ATOM    754 HD21 LEU    50      63.770  54.807  50.954                      HC
ATOM    755 HD22 LEU    50      64.327  56.371  51.595                      HC
ATOM    756 HD23 LEU    50      62.620  55.898  51.763                      HC
ATOM    757 C    LEU    50      62.914  55.913  46.801                      C 
ATOM    758 O    LEU    50      63.224  54.765  46.479                      O 
ATOM    759 N    SER    51      63.662  56.949  46.414                      N 
ATOM    760 H    SER    51      63.371  57.869  46.712                      H 
ATOM    761 CA   SER    51      64.886  56.831  45.644                      CX
ATOM    762 HA   SER    51      65.409  55.925  45.950                      H1
ATOM    763 CB   SER    51      64.624  56.759  44.143                      2C
ATOM    764 HB2  SER    51      65.552  56.420  43.683                      H1
ATOM    765 HB3  SER    51      63.851  56.004  44.000                      H1
ATOM    766 OG   SER    51      64.212  57.983  43.535                      OH
ATOM    767 HG   SER    51      64.072  57.843  42.596                      HO
ATOM    768 C    SER    51      65.637  58.103  45.938                      C 
ATOM    769 O    SER    51      65.196  58.948  46.729                      O 
ATOM    770 N    THR    52      66.811  58.283  45.343                      N 
ATOM    771 H    THR    52      67.219  57.569  44.757                      H 
ATOM    772 CA   THR    52      67.532  59.528  45.511                      CX
ATOM    773 HA   THR    52      67.470  59.833  46.556                      H1
ATOM    774 CB   THR    52      69.040  59.375  45.124                      3C
ATOM    775 HB   THR    52      69.491  60.367  45.167                      H1
ATOM    776 CG2  THR    52      69.805  58.432  46.033                      CT
ATOM    777 HG21 THR    52      69.355  57.440  45.990                      HC
ATOM    778 HG22 THR    52      70.844  58.374  45.706                      HC
ATOM    779 HG23 THR    52      69.768  58.804  47.057                      HC
ATOM    780 OG1  THR    52      69.083  58.853  43.802                      OH
ATOM    781 HG1  THR    52      69.998  58.746  43.530                      HO
ATOM    782 C    THR    52      66.833  60.505  44.562                      C 
ATOM    783 O    THR    52      66.199  60.089  43.576                      O 
ATOM    784 N    ALA    53      66.959  61.800  44.804                      N 
ATOM    785 H    ALA    53      67.464  62.121  45.618                      H 
ATOM    786 CA   ALA    53      66.364  62.790  43.932                      CX
ATOM    787 HA   ALA    53      65.282  62.665  43.886                      H1
ATOM    788 CB   ALA    53      66.669  64.171  44.474                      CT
ATOM    789 HB1  ALA    53      67.749  64.315  44.518                      HC
ATOM    790 HB2  ALA    53      66.229  64.924  43.820                      HC
ATOM    791 HB3  ALA    53      66.250  64.270  45.475                      HC
ATOM    792 C    ALA    53      66.906  62.658  42.511                      C 
ATOM    793 O    ALA    53      66.145  62.758  41.550                      O 
ATOM    794 N    ALA    54      68.188  62.334  42.333                      N 
ATOM    795 H    ALA    54      68.795  62.246  43.136                      H 
ATOM    796 CA   ALA    54      68.767  62.147  41.002                      CX
ATOM    797 HA   ALA    54      68.559  63.063  40.449                      H1
ATOM    798 CB   ALA    54      70.271  61.988  41.129                      CT
ATOM    799 HB1  ALA    54      70.496  61.071  41.673                      HC
ATOM    800 HB2  ALA    54      70.717  61.939  40.136                      HC
ATOM    801 HB3  ALA    54      70.683  62.840  41.670                      HC
ATOM    802 C    ALA    54      68.235  60.961  40.198                      C 
ATOM    803 O    ALA    54      68.292  60.948  38.961                      O 
ATOM    804 N    ASP    55      67.713  59.945  40.886                      N 
ATOM    805 H    ASP    55      67.728  60.007  41.894                      H 
ATOM    806 CA   ASP    55      67.147  58.764  40.282                      CX
ATOM    807 HA   ASP    55      67.578  58.619  39.292                      H1
ATOM    808 CB   ASP    55      67.432  57.542  41.115                      2C
ATOM    809 HB2  ASP    55      67.239  57.853  42.142                      HC
ATOM    810 HB3  ASP    55      66.707  56.783  40.823                      HC
ATOM    811 CG   ASP    55      68.825  56.971  41.017                      CO
ATOM    812 OD1  ASP    55      69.494  57.191  40.007                      O2
ATOM    813 OD2  ASP    55      69.218  56.282  41.955                      O2
ATOM    814 C    ASP    55      65.641  58.764  40.065                      C 
ATOM    815 O    ASP    55      65.120  57.897  39.361                      O 
ATOM    816 N    MET    56      64.933  59.712  40.671                      N 
ATOM    817 H    MET    56      65.401  60.406  41.238                      H 
ATOM    818 CA   MET    56      63.493  59.749  40.594                      CX
ATOM    819 HA   MET    56      63.066  58.847  41.032                      H1
ATOM    820 CB   MET    56      62.975  60.965  41.373                      2C
ATOM    821 HB2  MET    56      63.272  60.843  42.415                      HC
ATOM    822 HB3  MET    56      63.456  61.853  40.961                      HC
ATOM    823 CG   MET    56      61.444  61.125  41.290                      2C
ATOM    824 HG2  MET    56      61.174  61.201  40.237                      H1
ATOM    825 HG3  MET    56      60.992  60.230  41.717                      H1
ATOM    826 SD   MET    56      60.832  62.570  42.163                      S 
ATOM    827 CE   MET    56      61.177  63.874  41.035                      CT
ATOM    828 HE1  MET    56      60.651  63.693  40.098                      H1
ATOM    829 HE2  MET    56      60.845  64.821  41.461                      H1
ATOM    830 HE3  MET    56      62.250  63.918  40.847                      H1
ATOM    831 C    MET    56      62.979  59.788  39.180                      C 
ATOM    832 O    MET    56      62.069  59.028  38.850                      O 
ATOM    833 N    GLN    57      63.518  60.617  38.299                      N 
ATOM    834 H    GLN    57      64.266  61.249  38.548                      H 
ATOM    835 CA   GLN    57      62.996  60.666  36.938                      CX
ATOM    836 HA   GLN    57      61.948  60.966  36.945                      H1
ATOM    837 CB   GLN    57      63.781  61.675  36.134                      2C
ATOM    838 HB2  GLN    57      63.690  62.633  36.647                      HC
ATOM    839 HB3  GLN    57      64.823  61.354  36.148                      HC
ATOM    840 CG   GLN    57      63.316  61.826  34.692                      2C
ATOM    841 HG2  GLN    57      64.000  62.517  34.199                      HC
ATOM    842 HG3  GLN    57      63.377  60.850  34.211                      HC
ATOM    843 CD   GLN    57      61.894  62.356  34.541                      C 
ATOM    844 OE1  GLN    57      61.298  62.969  35.427                      O 
ATOM    845 NE2  GLN    57      61.299  62.116  33.383                      N 
ATOM    846 HE21 GLN    57      60.357  62.443  33.226                      H 
ATOM    847 HE22 GLN    57      61.791  61.607  32.662                      H 
ATOM    848 C    GLN    57      63.035  59.323  36.230                      C 
ATOM    849 O    GLN    57      62.043  58.919  35.603                      O 
ATOM    850 N    GLY    58      64.163  58.616  36.356                      N 
ATOM    851 H    GLY    58      64.911  58.994  36.921                      H 
ATOM    852 CA   GLY    58      64.366  57.325  35.717                      CX
ATOM    853 HA2  GLY    58      64.193  57.416  34.645                      H1
ATOM    854 HA3  GLY    58      65.387  56.986  35.892                      H1
ATOM    855 C    GLY    58      63.408  56.309  36.284                      C 
ATOM    856 O    GLY    58      62.799  55.547  35.533                      O 
ATOM    857 N    VAL    59      63.239  56.315  37.608                      N 
ATOM    858 H    VAL    59      63.792  56.925  38.194                      H 
ATOM    859 CA   VAL    59      62.285  55.418  38.250                      CX
ATOM    860 HA   VAL    59      62.576  54.392  38.028                      H1
ATOM    861 CB   VAL    59      62.325  55.622  39.777                      3C
ATOM    862 HB   VAL    59      62.107  56.664  40.013                      HC
ATOM    863 CG1  VAL    59      61.284  54.725  40.430                      CT
ATOM    864 HG11 VAL    59      61.503  53.684  40.195                      HC
ATOM    865 HG12 VAL    59      61.309  54.866  41.511                      HC
ATOM    866 HG13 VAL    59      60.294  54.982  40.053                      HC
ATOM    867 CG2  VAL    59      63.681  55.221  40.350                      CT
ATOM    868 HG21 VAL    59      64.463  55.831  39.897                      HC
ATOM    869 HG22 VAL    59      63.680  55.376  41.429                      HC
ATOM    870 HG23 VAL    59      63.871  54.170  40.134                      HC
ATOM    871 C    VAL    59      60.855  55.655  37.728                      C 
ATOM    872 O    VAL    59      60.196  54.689  37.324                      O 
ATOM    873 N    VAL    60      60.364  56.908  37.707                      N 
ATOM    874 H    VAL    60      60.959  57.639  38.071                      H 
ATOM    875 CA   VAL    60      59.037  57.276  37.207                      CX
ATOM    876 HA   VAL    60      58.308  56.783  37.850                      H1
ATOM    877 CB   VAL    60      58.812  58.811  37.287                      3C
ATOM    878 HB   VAL    60      59.565  59.310  36.677                      HC
ATOM    879 CG1  VAL    60      57.425  59.180  36.782                      CT
ATOM    880 HG11 VAL    60      56.672  58.682  37.392                      HC
ATOM    881 HG12 VAL    60      57.290  60.260  36.847                      HC
ATOM    882 HG13 VAL    60      57.320  58.863  35.745                      HC
ATOM    883 CG2  VAL    60      58.869  59.259  38.731                      CT
ATOM    884 HG21 VAL    60      59.846  59.015  39.150                      HC
ATOM    885 HG22 VAL    60      58.711  60.336  38.784                      HC
ATOM    886 HG23 VAL    60      58.092  58.750  39.301                      HC
ATOM    887 C    VAL    60      58.872  56.842  35.759                      C 
ATOM    888 O    VAL    60      57.901  56.145  35.449                      O 
ATOM    889 N    THR    61      59.824  57.171  34.877                      N 
ATOM    890 H    THR    61      60.627  57.710  35.170                      H 
ATOM    891 CA   THR    61      59.699  56.828  33.466                      CX
ATOM    892 HA   THR    61      58.756  57.229  33.096                      H1
ATOM    893 CB   THR    61      60.856  57.472  32.670                      3C
ATOM    894 HB   THR    61      61.788  57.021  33.011                      H1
ATOM    895 CG2  THR    61      60.718  57.275  31.168                      CT
ATOM    896 HG21 THR    61      59.787  57.727  30.826                      HC
ATOM    897 HG22 THR    61      61.559  57.748  30.660                      HC
ATOM    898 HG23 THR    61      60.710  56.209  30.940                      HC
ATOM    899 OG1  THR    61      60.806  58.870  32.922                      OH
ATOM    900 HG1  THR    61      61.514  59.307  32.442                      HO
ATOM    901 C    THR    61      59.668  55.331  33.232                      C 
ATOM    902 O    THR    61      58.705  54.840  32.627                      O 
ATOM    903 N    ASP    62      60.625  54.544  33.741                      N 
ATOM    904 H    ASP    62      61.402  54.924  34.263                      H 
ATOM    905 CA   ASP    62      60.581  53.106  33.518                      CX
ATOM    906 HA   ASP    62      60.466  52.908  32.453                      H1
ATOM    907 CB   ASP    62      61.870  52.428  34.007                      2C
ATOM    908 HB2  ASP    62      61.953  52.692  35.062                      HC
ATOM    909 HB3  ASP    62      61.693  51.357  33.914                      HC
ATOM    910 CG   ASP    62      63.177  52.796  33.283                      CO
ATOM    911 OD1  ASP    62      63.173  53.255  32.144                      O2
ATOM    912 OD2  ASP    62      64.231  52.617  33.869                      O2
ATOM    913 C    ASP    62      59.390  52.477  34.230                      C 
ATOM    914 O    ASP    62      58.852  51.455  33.794                      O 
ATOM    915 N    GLY    63      58.939  53.118  35.311                      N 
ATOM    916 H    GLY    63      59.423  53.944  35.634                      H 
ATOM    917 CA   GLY    63      57.771  52.672  36.048                      CX
ATOM    918 HA2  GLY    63      57.904  51.631  36.342                      H1
ATOM    919 HA3  GLY    63      57.649  53.288  36.939                      H1
ATOM    920 C    GLY    63      56.524  52.788  35.193                      C 
ATOM    921 O    GLY    63      55.744  51.838  35.086                      O 
ATOM    922 N    MET    64      56.399  53.921  34.499                      N 
ATOM    923 H    MET    64      57.100  54.640  34.608                      H 
ATOM    924 CA   MET    64      55.289  54.171  33.593                      CX
ATOM    925 HA   MET    64      54.351  54.204  34.148                      H1
ATOM    926 CB   MET    64      55.487  55.507  32.895                      2C
ATOM    927 HB2  MET    64      55.730  56.250  33.655                      HC
ATOM    928 HB3  MET    64      56.326  55.405  32.207                      HC
ATOM    929 CG   MET    64      54.256  55.951  32.129                      2C
ATOM    930 HG2  MET    64      54.134  55.272  31.285                      H1
ATOM    931 HG3  MET    64      53.402  55.855  32.799                      H1
ATOM    932 SD   MET    64      54.343  57.650  31.517                      S 
ATOM    933 CE   MET    64      54.709  58.486  33.044                      CT
ATOM    934 HE1  MET    64      55.647  58.107  33.451                      H1
ATOM    935 HE2  MET    64      54.800  59.557  32.860                      H1
ATOM    936 HE3  MET    64      53.906  58.307  33.758                      H1
ATOM    937 C    MET    64      55.223  53.060  32.561                      C 
ATOM    938 O    MET    64      54.199  52.382  32.417                      O 
ATOM    939 N    ALA    65      56.365  52.821  31.913                      N 
ATOM    940 H    ALA    65      57.170  53.406  32.086                      H 
ATOM    941 CA   ALA    65      56.477  51.772  30.911                      CX
ATOM    942 HA   ALA    65      55.748  52.021  30.140                      H1
ATOM    943 CB   ALA    65      57.865  51.827  30.302                      CT
ATOM    944 HB1  ALA    65      58.606  51.571  31.060                      HC
ATOM    945 HB2  ALA    65      57.929  51.117  29.478                      HC
ATOM    946 HB3  ALA    65      58.060  52.833  29.930                      HC
ATOM    947 C    ALA    65      56.216  50.334  31.380                      C 
ATOM    948 O    ALA    65      55.910  49.477  30.555                      O 
ATOM    949 N    SER    66      56.337  49.997  32.670                      N 
ATOM    950 H    SER    66      56.684  50.679  33.330                      H 
ATOM    951 CA   SER    66      56.063  48.652  33.149                      CX
ATOM    952 HA   SER    66      56.463  47.898  32.471                      H1
ATOM    953 CB   SER    66      56.754  48.509  34.498                      2C
ATOM    954 HB2  SER    66      56.311  49.209  35.206                      H1
ATOM    955 HB3  SER    66      56.623  47.491  34.864                      H1
ATOM    956 OG   SER    66      58.145  48.789  34.361                      OH
ATOM    957 HG   SER    66      58.576  48.698  35.214                      HO
ATOM    958 C    SER    66      54.561  48.329  33.240                      C 
ATOM    959 O    SER    66      54.169  47.154  33.201                      O 
ATOM    960 N    GLY    67      53.673  49.319  33.372                      N 
ATOM    961 H    GLY    67      53.989  50.272  33.489                      H 
ATOM    962 CA   GLY    67      52.240  49.064  33.352                      CX
ATOM    963 HA2  GLY    67      51.766  49.959  32.950                      H1
ATOM    964 HA3  GLY    67      52.077  48.230  32.670                      H1
ATOM    965 C    GLY    67      51.613  48.733  34.698                      C 
ATOM    966 O    GLY    67      52.279  48.520  35.720                      O 
ATOM    967 N    LEU    68      50.280  48.661  34.724                      N 
ATOM    968 H    LEU    68      49.771  48.830  33.868                      H 
ATOM    969 CA   LEU    68      49.522  48.398  35.937                      CX
ATOM    970 HA   LEU    68      49.802  49.115  36.709                      H1
ATOM    971 CB   LEU    68      48.006  48.528  35.668                      2C
ATOM    972 HB2  LEU    68      47.858  49.530  35.264                      HC
ATOM    973 HB3  LEU    68      47.820  47.791  34.887                      HC
ATOM    974 CG   LEU    68      47.026  48.295  36.840                      3C
ATOM    975 HG   LEU    68      47.273  47.362  37.346                      HC
ATOM    976 CD1  LEU    68      47.142  49.431  37.807                      CT
ATOM    977 HD11 LEU    68      46.895  50.365  37.303                      HC
ATOM    978 HD12 LEU    68      46.454  49.274  38.637                      HC
ATOM    979 HD13 LEU    68      48.163  49.483  38.187                      HC
ATOM    980 CD2  LEU    68      45.593  48.252  36.370                      CT
ATOM    981 HD21 LEU    68      45.470  47.440  35.654                      HC
ATOM    982 HD22 LEU    68      44.935  48.087  37.223                      HC
ATOM    983 HD23 LEU    68      45.338  49.199  35.893                      HC
ATOM    984 C    LEU    68      49.813  47.020  36.510                      C 
ATOM    985 O    LEU    68      49.882  46.884  37.737                      O 
ATOM    986 N    ASP    69      50.009  45.986  35.690                      N 
ATOM    987 H    ASP    69      49.924  46.103  34.691                      H 
ATOM    988 CA   ASP    69      50.327  44.650  36.210                      CX
ATOM    989 HA   ASP    69      49.533  44.325  36.882                      H1
ATOM    990 CB   ASP    69      50.459  43.625  35.072                      2C
ATOM    991 HB2  ASP    69      51.053  44.111  34.298                      HC
ATOM    992 HB3  ASP    69      51.013  42.778  35.477                      HC
ATOM    993 CG   ASP    69      49.143  43.132  34.470                      CO
ATOM    994 OD1  ASP    69      48.615  42.139  34.976                      O2
ATOM    995 OD2  ASP    69      48.655  43.727  33.502                      O2
ATOM    996 C    ASP    69      51.626  44.618  37.014                      C 
ATOM    997 O    ASP    69      51.829  43.737  37.842                      O 
ATOM    998 N    LYS    70      52.529  45.573  36.780                      N 
ATOM    999 H    LYS    70      52.336  46.255  36.061                      H 
ATOM   1000 CA   LYS    70      53.777  45.687  37.521                      CX
ATOM   1001 HA   LYS    70      54.000  44.738  38.008                      H1
ATOM   1002 CB   LYS    70      54.932  46.041  36.594                      C8
ATOM   1003 HB2  LYS    70      54.690  47.018  36.176                      HC
ATOM   1004 HB3  LYS    70      55.811  46.128  37.233                      HC
ATOM   1005 CG   LYS    70      55.221  45.068  35.468                      C8
ATOM   1006 HG2  LYS    70      54.322  44.955  34.862                      HC
ATOM   1007 HG3  LYS    70      56.025  45.472  34.852                      HC
ATOM   1008 CD   LYS    70      55.631  43.729  36.010                      C8
ATOM   1009 HD2  LYS    70      56.569  43.788  36.563                      HC
ATOM   1010 HD3  LYS    70      54.860  43.300  36.649                      HC
ATOM   1011 CE   LYS    70      55.820  42.852  34.786                      C8
ATOM   1012 HE2  LYS    70      54.927  42.903  34.163                      HP
ATOM   1013 HE3  LYS    70      56.680  43.205  34.217                      HP
ATOM   1014 NZ   LYS    70      56.044  41.480  35.198                      N3
ATOM   1015 HZ1  LYS    70      55.247  41.153  35.725                      H 
ATOM   1016 HZ2  LYS    70      56.170  40.900  34.381                      H 
ATOM   1017 HZ3  LYS    70      56.872  41.433  35.775                      H 
ATOM   1018 C    LYS    70      53.702  46.778  38.581                      C 
ATOM   1019 O    LYS    70      54.736  47.180  39.128                      O 
ATOM   1020 N    ASP    71      52.510  47.283  38.901                      N 
ATOM   1021 H    ASP    71      51.708  46.879  38.439                      H 
ATOM   1022 CA   ASP    71      52.289  48.377  39.838                      CX
ATOM   1023 HA   ASP    71      51.241  48.671  39.795                      H1
ATOM   1024 CB   ASP    71      52.630  47.988  41.284                      2C
ATOM   1025 HB2  ASP    71      53.644  47.590  41.240                      HC
ATOM   1026 HB3  ASP    71      52.632  48.926  41.840                      HC
ATOM   1027 CG   ASP    71      51.725  46.989  41.980                      CO
ATOM   1028 OD1  ASP    71      50.636  46.684  41.481                      O2
ATOM   1029 OD2  ASP    71      52.138  46.521  43.042                      O2
ATOM   1030 C    ASP    71      53.109  49.603  39.496                      C 
ATOM   1031 O    ASP    71      53.615  50.279  40.389                      O 
ATOM   1032 N    TYR    72      53.220  49.871  38.192                      N 
ATOM   1033 H    TYR    72      52.804  49.224  37.538                      H 
ATOM   1034 CA   TYR    72      53.987  50.982  37.666                      CX
ATOM   1035 HA   TYR    72      54.180  50.845  36.602                      H1
ATOM   1036 CB   TYR    72      53.186  52.275  37.856                      CT
ATOM   1037 HB2  TYR    72      52.837  52.375  38.884                      HC
ATOM   1038 HB3  TYR    72      53.841  53.112  37.613                      HC
ATOM   1039 CG   TYR    72      51.997  52.274  36.916                      CA
ATOM   1040 CD1  TYR    72      52.197  52.361  35.551                      CA
ATOM   1041 HD1  TYR    72      53.208  52.467  35.156                      HA
ATOM   1042 CE1  TYR    72      51.121  52.314  34.690                      CA
ATOM   1043 HE1  TYR    72      51.256  52.354  33.609                      HA
ATOM   1044 CZ   TYR    72      49.858  52.184  35.222                      C 
ATOM   1045 OH   TYR    72      48.761  52.168  34.387                      OH
ATOM   1046 HH   TYR    72      48.994  52.254  33.460                      HO
ATOM   1047 CE2  TYR    72      49.656  52.097  36.581                      CA
ATOM   1048 HE2  TYR    72      48.647  51.992  36.980                      HA
ATOM   1049 CD2  TYR    72      50.730  52.143  37.435                      CA
ATOM   1050 HD2  TYR    72      50.574  52.076  38.512                      HA
ATOM   1051 C    TYR    72      55.390  51.139  38.241                      C 
ATOM   1052 O    TYR    72      55.867  52.240  38.509                      O 
ATOM   1053 N    LEU    73      56.092  50.013  38.392                      N 
ATOM   1054 H    LEU    73      55.654  49.141  38.134                      H 
ATOM   1055 CA   LEU    73      57.462  49.979  38.870                      CX
ATOM   1056 HA   LEU    73      57.910  50.964  38.738                      H1
ATOM   1057 CB   LEU    73      57.543  49.599  40.356                      2C
ATOM   1058 HB2  LEU    73      56.698  48.931  40.521                      HC
ATOM   1059 HB3  LEU    73      58.469  49.024  40.369                      HC
ATOM   1060 CG   LEU    73      57.583  50.645  41.455                      3C
ATOM   1061 HG   LEU    73      56.663  51.229  41.470                      HC
ATOM   1062 CD1  LEU    73      57.723  49.903  42.745                      CT
ATOM   1063 HD11 LEU    73      58.644  49.319  42.731                      HC
ATOM   1064 HD12 LEU    73      57.757  50.613  43.571                      HC
ATOM   1065 HD13 LEU    73      56.872  49.235  42.875                      HC
ATOM   1066 CD2  LEU    73      58.783  51.573  41.347                      CT
ATOM   1067 HD21 LEU    73      58.753  52.097  40.392                      HC
ATOM   1068 HD22 LEU    73      58.757  52.299  42.160                      HC
ATOM   1069 HD23 LEU    73      59.702  50.990  41.412                      HC
ATOM   1070 C    LEU    73      58.193  48.912  38.079                      C 
ATOM   1071 O    LEU    73      57.671  47.799  37.926                      O 
ATOM   1072 N    LYS    74      59.394  49.199  37.585                      N 
ATOM   1073 H    LYS    74      59.755  50.140  37.662                      H 
ATOM   1074 CA   LYS    74      60.207  48.202  36.903                      CX
ATOM   1075 HA   LYS    74      59.673  47.755  36.065                      H1
ATOM   1076 CB   LYS    74      61.429  48.919  36.371                      C8
ATOM   1077 HB2  LYS    74      61.040  49.689  35.704                      HC
ATOM   1078 HB3  LYS    74      61.885  49.390  37.242                      HC
ATOM   1079 CG   LYS    74      62.467  48.099  35.642                      C8
ATOM   1080 HG2  LYS    74      62.859  47.288  36.256                      HC
ATOM   1081 HG3  LYS    74      62.089  47.694  34.704                      HC
ATOM   1082 CD   LYS    74      63.572  49.090  35.353                      C8
ATOM   1083 HD2  LYS    74      63.168  49.893  34.736                      HC
ATOM   1084 HD3  LYS    74      63.926  49.502  36.298                      HC
ATOM   1085 CE   LYS    74      64.730  48.426  34.625                      C8
ATOM   1086 HE2  LYS    74      65.059  47.563  35.204                      HP
ATOM   1087 HE3  LYS    74      64.385  48.096  33.646                      HP
ATOM   1088 NZ   LYS    74      65.842  49.352  34.460                      N3
ATOM   1089 HZ1  LYS    74      66.163  49.658  35.368                      H 
ATOM   1090 HZ2  LYS    74      66.597  48.889  33.975                      H 
ATOM   1091 HZ3  LYS    74      65.538  50.152  33.923                      H 
ATOM   1092 C    LYS    74      60.576  47.094  37.896                      C 
ATOM   1093 O    LYS    74      60.950  47.434  39.031                      O 
ATOM   1094 N    PRO    75      60.448  45.782  37.606                      N 
ATOM   1095 CD   PRO    75      59.964  45.215  36.356                      CT
ATOM   1096 HD2  PRO    75      60.785  45.133  35.643                      H1
ATOM   1097 HD3  PRO    75      59.183  45.850  35.938                      H1
ATOM   1098 CG   PRO    75      59.437  43.864  36.795                      CT
ATOM   1099 HG2  PRO    75      59.364  43.169  35.959                      HC
ATOM   1100 HG3  PRO    75      58.466  43.950  37.282                      HC
ATOM   1101 CB   PRO    75      60.486  43.436  37.770                      CT
ATOM   1102 HB2  PRO    75      61.378  43.117  37.230                      HC
ATOM   1103 HB3  PRO    75      60.179  42.650  38.460                      HC
ATOM   1104 CA   PRO    75      60.774  44.701  38.530                      CX
ATOM   1105 HA   PRO    75      60.126  44.771  39.403                      H1
ATOM   1106 C    PRO    75      62.223  44.802  38.968                      C 
ATOM   1107 O    PRO    75      63.106  45.066  38.155                      O 
ATOM   1108 N    ASP    76      62.432  44.713  40.281                      N 
ATOM   1109 H    ASP    76      61.631  44.698  40.896                      H 
ATOM   1110 CA   ASP    76      63.760  44.719  40.878                      CX
ATOM   1111 HA   ASP    76      63.687  44.820  41.961                      H1
ATOM   1112 CB   ASP    76      64.485  43.379  40.551                      2C
ATOM   1113 HB2  ASP    76      64.389  43.248  39.473                      HC
ATOM   1114 HB3  ASP    76      65.536  43.516  40.807                      HC
ATOM   1115 CG   ASP    76      63.943  42.137  41.267                      CO
ATOM   1116 OD1  ASP    76      64.138  42.021  42.478                      O2
ATOM   1117 OD2  ASP    76      63.340  41.279  40.613                      O2
ATOM   1118 C    ASP    76      64.639  45.899  40.461                      C 
ATOM   1119 O    ASP    76      65.846  45.755  40.245                      O 
ATOM   1120 N    ASP    77      64.068  47.103  40.381                      N 
ATOM   1121 H    ASP    77      63.074  47.182  40.540                      H 
ATOM   1122 CA   ASP    77      64.813  48.312  40.045                      CX
ATOM   1123 HA   ASP    77      65.399  48.176  39.136                      H1
ATOM   1124 CB   ASP    77      63.791  49.433  39.806                      2C
ATOM   1125 HB2  ASP    77      63.067  49.005  39.114                      HC
ATOM   1126 HB3  ASP    77      63.315  49.601  40.772                      HC
ATOM   1127 CG   ASP    77      64.300  50.761  39.252                      CO
ATOM   1128 OD1  ASP    77      65.454  51.108  39.468                      O2
ATOM   1129 OD2  ASP    77      63.529  51.463  38.602                      O2
ATOM   1130 C    ASP    77      65.764  48.641  41.203                      C 
ATOM   1131 O    ASP    77      65.303  48.956  42.302                      O 
ATOM   1132 N    SER    78      67.085  48.633  40.994                      N 
ATOM   1133 H    SER    78      67.428  48.409  40.071                      H 
ATOM   1134 CA   SER    78      68.062  48.880  42.055                      CX
ATOM   1135 HA   SER    78      67.838  48.270  42.930                      H1
ATOM   1136 CB   SER    78      69.442  48.516  41.553                      2C
ATOM   1137 HB2  SER    78      70.193  48.861  42.264                      H1
ATOM   1138 HB3  SER    78      69.518  47.434  41.443                      H1
ATOM   1139 OG   SER    78      69.663  49.139  40.289                      OH
ATOM   1140 HG   SER    78      70.539  48.910  39.968                      HO
ATOM   1141 C    SER    78      68.113  50.295  42.599                      C 
ATOM   1142 O    SER    78      68.725  50.568  43.627                      O 
ATOM   1143 N    ARG    79      67.541  51.233  41.845                      N 
ATOM   1144 H    ARG    79      67.176  50.992  40.935                      H 
ATOM   1145 CA   ARG    79      67.416  52.611  42.296                      CX
ATOM   1146 HA   ARG    79      68.363  52.954  42.715                      H1
ATOM   1147 CB   ARG    79      67.051  53.502  41.141                      C8
ATOM   1148 HB2  ARG    79      66.064  53.184  40.805                      HC
ATOM   1149 HB3  ARG    79      66.990  54.515  41.539                      HC
ATOM   1150 CG   ARG    79      68.008  53.477  39.980                      C8
ATOM   1151 HG2  ARG    79      68.931  53.963  40.296                      HC
ATOM   1152 HG3  ARG    79      68.212  52.435  39.736                      HC
ATOM   1153 CD   ARG    79      67.457  54.185  38.754                      C8
ATOM   1154 HD2  ARG    79      67.120  55.182  39.037                      H1
ATOM   1155 HD3  ARG    79      68.244  54.267  38.004                      H1
ATOM   1156 NE   ARG    79      66.338  53.462  38.178                      N2
ATOM   1157 HE   ARG    79      65.882  52.768  38.752                      H 
ATOM   1158 CZ   ARG    79      65.899  53.645  36.925                      CA
ATOM   1159 NH1  ARG    79      66.428  54.523  36.083                      N2
ATOM   1160 HH11 ARG    79      67.205  55.097  36.379                      H 
ATOM   1161 HH12 ARG    79      66.052  54.614  35.150                      H 
ATOM   1162 NH2  ARG    79      64.863  52.933  36.509                      N2
ATOM   1163 HH21 ARG    79      64.425  52.272  37.134                      H 
ATOM   1164 HH22 ARG    79      64.516  53.055  35.569                      H 
ATOM   1165 C    ARG    79      66.332  52.751  43.358                      C 
ATOM   1166 O    ARG    79      66.338  53.722  44.111                      O 
ATOM   1167 N    VAL    80      65.365  51.839  43.476                      N 
ATOM   1168 H    VAL    80      65.354  51.014  42.894                      H 
ATOM   1169 CA   VAL    80      64.285  52.026  44.425                      CX
ATOM   1170 HA   VAL    80      64.027  53.081  44.514                      H1
ATOM   1171 CB   VAL    80      63.016  51.237  43.948                      3C
ATOM   1172 HB   VAL    80      63.287  50.192  43.798                      HC
ATOM   1173 CG1  VAL    80      61.904  51.329  44.981                      CT
ATOM   1174 HG11 VAL    80      61.633  52.374  45.131                      HC
ATOM   1175 HG12 VAL    80      61.034  50.775  44.629                      HC
ATOM   1176 HG13 VAL    80      62.248  50.905  45.924                      HC
ATOM   1177 CG2  VAL    80      62.524  51.809  42.625                      CT
ATOM   1178 HG21 VAL    80      63.310  51.718  41.875                      HC
ATOM   1179 HG22 VAL    80      61.643  51.259  42.296                      HC
ATOM   1180 HG23 VAL    80      62.268  52.861  42.756                      HC
ATOM   1181 C    VAL    80      64.784  51.529  45.765                      C 
ATOM   1182 O    VAL    80      65.083  50.353  45.903                      O 
ATOM   1183 N    ILE    81      64.884  52.412  46.751                      N 
ATOM   1184 H    ILE    81      64.680  53.383  46.560                      H 
ATOM   1185 CA   ILE    81      65.301  52.047  48.093                      CX
ATOM   1186 HA   ILE    81      66.183  51.407  48.063                      H1
ATOM   1187 CB   ILE    81      65.623  53.327  48.884                      3C
ATOM   1188 HB   ILE    81      64.735  53.958  48.867                      HC
ATOM   1189 CG2  ILE    81      66.026  53.051  50.338                      CT
ATOM   1190 HG21 ILE    81      66.915  52.420  50.356                      HC
ATOM   1191 HG22 ILE    81      66.240  53.994  50.842                      HC
ATOM   1192 HG23 ILE    81      65.210  52.543  50.852                      HC
ATOM   1193 CG1  ILE    81      66.760  54.015  48.141                      2C
ATOM   1194 HG12 ILE    81      67.650  53.406  48.300                      HC
ATOM   1195 HG13 ILE    81      66.495  54.002  47.084                      HC
ATOM   1196 CD1  ILE    81      67.043  55.450  48.576                      CT
ATOM   1197 HD11 ILE    81      67.309  55.464  49.633                      HC
ATOM   1198 HD12 ILE    81      67.869  55.852  47.989                      HC
ATOM   1199 HD13 ILE    81      66.154  56.061  48.418                      HC
ATOM   1200 C    ILE    81      64.185  51.265  48.755                      C 
ATOM   1201 O    ILE    81      64.415  50.216  49.356                      O 
ATOM   1202 N    ALA    82      62.943  51.713  48.655                      N 
ATOM   1203 H    ALA    82      62.745  52.531  48.097                      H 
ATOM   1204 CA   ALA    82      61.827  51.023  49.291                      CX
ATOM   1205 HA   ALA    82      61.933  49.938  49.275                      H1
ATOM   1206 CB   ALA    82      61.645  51.469  50.722                      CT
ATOM   1207 HB1  ALA    82      61.529  52.553  50.754                      HC
ATOM   1208 HB2  ALA    82      60.756  50.997  51.140                      HC
ATOM   1209 HB3  ALA    82      62.519  51.181  51.307                      HC
ATOM   1210 C    ALA    82      60.586  51.397  48.538                      C 
ATOM   1211 O    ALA    82      60.628  52.397  47.815                      O 
ATOM   1212 N    HIE    83      59.512  50.616  48.634                      N 
ATOM   1213 H    HIE    83      59.551  49.760  49.168                      H 
ATOM   1214 CA   HIE    83      58.260  50.961  47.970                      CX
ATOM   1215 HA   HIE    83      58.032  52.008  48.172                      H1
ATOM   1216 CB   HIE    83      58.327  50.756  46.436                      CT
ATOM   1217 HB2  HIE    83      57.457  51.157  45.916                      HC
ATOM   1218 HB3  HIE    83      59.226  51.264  46.086                      HC
ATOM   1219 CG   HIE    83      58.457  49.291  46.008                      CC
ATOM   1220 ND1  HIE    83      57.487  48.470  45.626                      NB
ATOM   1221 CE1  HIE    83      58.009  47.289  45.425                      CR
ATOM   1222 HE1  HIE    83      57.385  46.453  45.110                      H5
ATOM   1223 NE2  HIE    83      59.292  47.358  45.665                      NA
ATOM   1224 HE2  HIE    83      59.930  46.580  45.582                      H 
ATOM   1225 CD2  HIE    83      59.628  48.564  46.024                      CW
ATOM   1226 HD2  HIE    83      60.668  48.794  46.258                      H4
ATOM   1227 C    HIE    83      57.111  50.121  48.487                      C 
ATOM   1228 O    HIE    83      57.325  49.035  49.040                      O 
ATOM   1229 N    THR    84      55.892  50.626  48.313                      N 
ATOM   1230 H    THR    84      55.782  51.563  47.951                      H 
ATOM   1231 CA   THR    84      54.709  49.884  48.655                      CX
ATOM   1232 HA   THR    84      54.928  49.093  49.372                      H1
ATOM   1233 CB   THR    84      53.661  50.872  49.298                      3C
ATOM   1234 HB   THR    84      52.796  50.280  49.598                      H1
ATOM   1235 CG2  THR    84      54.199  51.630  50.503                      CT
ATOM   1236 HG21 THR    84      55.064  52.223  50.204                      HC
ATOM   1237 HG22 THR    84      53.425  52.290  50.893                      HC
ATOM   1238 HG23 THR    84      54.495  50.921  51.276                      HC
ATOM   1239 OG1  THR    84      53.274  51.806  48.292                      OH
ATOM   1240 HG1  THR    84      52.635  52.422  48.657                      HO
ATOM   1241 C    THR    84      54.184  49.247  47.362                      C 
ATOM   1242 O    THR    84      54.806  49.302  46.291                      O 
ATOM   1243 N    LYS    85      52.987  48.662  47.471                      N 
ATOM   1244 H    LYS    85      52.602  48.628  48.404                      H 
ATOM   1245 CA   LYS    85      52.181  48.157  46.374                      CX
ATOM   1246 HA   LYS    85      52.839  47.692  45.640                      H1
ATOM   1247 CB   LYS    85      51.145  47.116  46.836                      C8
ATOM   1248 HB2  LYS    85      50.596  47.544  47.675                      HC
ATOM   1249 HB3  LYS    85      50.460  46.939  46.007                      HC
ATOM   1250 CG   LYS    85      51.773  45.808  47.259                      C8
ATOM   1251 HG2  LYS    85      52.135  45.304  46.363                      HC
ATOM   1252 HG3  LYS    85      52.615  46.035  47.913                      HC
ATOM   1253 CD   LYS    85      50.790  44.899  47.993                      C8
ATOM   1254 HD2  LYS    85      51.380  44.172  48.552                      HC
ATOM   1255 HD3  LYS    85      50.231  45.525  48.689                      HC
ATOM   1256 CE   LYS    85      49.818  44.166  47.074                      C8
ATOM   1257 HE2  LYS    85      48.928  44.776  46.921                      HP
ATOM   1258 HE3  LYS    85      50.296  43.974  46.114                      HP
ATOM   1259 NZ   LYS    85      49.439  42.901  47.689                      N3
ATOM   1260 HZ1  LYS    85      48.996  43.079  48.579                      H 
ATOM   1261 HZ2  LYS    85      48.795  42.412  47.084                      H 
ATOM   1262 HZ3  LYS    85      50.264  42.335  47.831                      H 
ATOM   1263 C    LYS    85      51.397  49.358  45.857                      C 
ATOM   1264 O    LYS    85      51.290  50.386  46.548                      O 
ATOM   1265 N    LEU    86      50.816  49.226  44.670                      N 
ATOM   1266 H    LEU    86      50.909  48.368  44.146                      H 
ATOM   1267 CA   LEU    86      49.970  50.273  44.131                      CX
ATOM   1268 HA   LEU    86      50.387  51.244  44.399                      H1
ATOM   1269 CB   LEU    86      49.868  50.190  42.634                      2C
ATOM   1270 HB2  LEU    86      50.886  50.051  42.270                      HC
ATOM   1271 HB3  LEU    86      49.276  49.305  42.401                      HC
ATOM   1272 CG   LEU    86      49.251  51.404  41.960                      3C
ATOM   1273 HG   LEU    86      48.358  51.702  42.509                      HC
ATOM   1274 CD1  LEU    86      50.238  52.550  41.944                      CT
ATOM   1275 HD11 LEU    86      51.132  52.253  41.395                      HC
ATOM   1276 HD12 LEU    86      49.785  53.414  41.459                      HC
ATOM   1277 HD13 LEU    86      50.511  52.810  42.967                      HC
ATOM   1278 CD2  LEU    86      48.865  51.041  40.552                      CT
ATOM   1279 HD21 LEU    86      48.142  50.226  40.572                      HC
ATOM   1280 HD22 LEU    86      48.422  51.908  40.062                      HC
ATOM   1281 HD23 LEU    86      49.752  50.727  40.001                      HC
ATOM   1282 C    LEU    86      48.615  49.949  44.728                      C 
ATOM   1283 O    LEU    86      48.183  48.805  44.579                      O 
ATOM   1284 N    ILE    87      47.953  50.865  45.443                      N 
ATOM   1285 H    ILE    87      48.376  51.768  45.608                      H 
ATOM   1286 CA   ILE    87      46.654  50.597  46.029                      CX
ATOM   1287 HA   ILE    87      46.272  49.609  45.775                      H1
ATOM   1288 CB   ILE    87      46.691  50.757  47.576                      3C
ATOM   1289 HB   ILE    87      45.691  50.633  47.990                      HC
ATOM   1290 CG2  ILE    87      47.621  49.674  48.149                      CT
ATOM   1291 HG21 ILE    87      48.622  49.798  47.736                      HC
ATOM   1292 HG22 ILE    87      47.663  49.767  49.234                      HC
ATOM   1293 HG23 ILE    87      47.239  48.689  47.884                      HC
ATOM   1294 CG1  ILE    87      47.092  52.184  47.971                      2C
ATOM   1295 HG12 ILE    87      48.089  52.361  47.566                      HC
ATOM   1296 HG13 ILE    87      46.382  52.861  47.496                      HC
ATOM   1297 CD1  ILE    87      47.103  52.437  49.492                      CT
ATOM   1298 HD11 ILE    87      47.814  51.761  49.968                      HC
ATOM   1299 HD12 ILE    87      47.397  53.469  49.687                      HC
ATOM   1300 HD13 ILE    87      46.107  52.261  49.898                      HC
ATOM   1301 C    ILE    87      45.572  51.520  45.468                      C 
ATOM   1302 O    ILE    87      45.821  52.670  45.078                      O 
ATOM   1303 N    GLY    88      44.359  50.975  45.401                      N 
ATOM   1304 H    GLY    88      44.287  49.995  45.634                      H 
ATOM   1305 CA   GLY    88      43.149  51.683  45.021                      CX
ATOM   1306 HA2  GLY    88      43.394  52.506  44.349                      H1
ATOM   1307 HA3  GLY    88      42.459  51.002  44.524                      H1
ATOM   1308 C    GLY    88      42.479  52.245  46.270                      C 
ATOM   1309 O    GLY    88      42.992  52.085  47.385                      O 
ATOM   1310 N    SER    89      41.342  52.931  46.167                      N 
ATOM   1311 H    SER    89      40.896  53.082  45.274                      H 
ATOM   1312 CA   SER    89      40.729  53.508  47.347                      CX
ATOM   1313 HA   SER    89      41.454  54.123  47.880                      H1
ATOM   1314 CB   SER    89      39.555  54.376  46.954                      2C
ATOM   1315 HB2  SER    89      39.091  54.743  47.869                      H1
ATOM   1316 HB3  SER    89      39.941  55.219  46.380                      H1
ATOM   1317 OG   SER    89      38.589  53.678  46.180                      OH
ATOM   1318 HG   SER    89      37.868  54.271  45.958                      HO
ATOM   1319 C    SER    89      40.265  52.425  48.287                      C 
ATOM   1320 O    SER    89      39.890  51.326  47.859                      O 
ATOM   1321 N    GLY    90      40.382  52.754  49.568                      N 
ATOM   1322 H    GLY    90      40.754  53.657  49.827                      H 
ATOM   1323 CA   GLY    90      39.990  51.850  50.619                      CX
ATOM   1324 HA2  GLY    90      39.917  52.412  51.550                      H1
ATOM   1325 HA3  GLY    90      39.015  51.431  50.371                      H1
ATOM   1326 C    GLY    90      40.984  50.714  50.803                      C 
ATOM   1327 O    GLY    90      40.702  49.770  51.538                      O 
ATOM   1328 N    GLU    91      42.142  50.740  50.164                      N 
ATOM   1329 H    GLU    91      42.351  51.489  49.520                      H 
ATOM   1330 CA   GLU    91      43.144  49.717  50.374                      CX
ATOM   1331 HA   GLU    91      42.705  48.858  50.880                      H1
ATOM   1332 CB   GLU    91      43.698  49.261  49.034                      2C
ATOM   1333 HB2  GLU    91      44.048  50.155  48.517                      HC
ATOM   1334 HB3  GLU    91      44.547  48.611  49.248                      HC
ATOM   1335 CG   GLU    91      42.697  48.517  48.147                      2C
ATOM   1336 HG2  GLU    91      42.459  47.589  48.666                      HC
ATOM   1337 HG3  GLU    91      41.804  49.139  48.088                      HC
ATOM   1338 CD   GLU    91      43.191  48.199  46.733                      CO
ATOM   1339 OE1  GLU    91      44.388  48.005  46.534                      O2
ATOM   1340 OE2  GLU    91      42.375  48.149  45.814                      O2
ATOM   1341 C    GLU    91      44.239  50.354  51.208                      C 
ATOM   1342 O    GLU    91      44.271  51.591  51.348                      O 
ATOM   1343 N    LYS    92      45.097  49.539  51.822                      N 
ATOM   1344 H    LYS    92      44.916  48.547  51.866                      H 
ATOM   1345 CA   LYS    92      46.256  50.058  52.521                      CX
ATOM   1346 HA   LYS    92      46.577  50.994  52.063                      H1
ATOM   1347 CB   LYS    92      45.912  50.326  54.004                      C8
ATOM   1348 HB2  LYS    92      46.891  50.484  54.458                      HC
ATOM   1349 HB3  LYS    92      45.375  51.274  53.963                      HC
ATOM   1350 CG   LYS    92      45.129  49.340  54.830                      C8
ATOM   1351 HG2  LYS    92      44.107  49.303  54.455                      HC
ATOM   1352 HG3  LYS    92      45.589  48.357  54.730                      HC
ATOM   1353 CD   LYS    92      45.116  49.750  56.309                      C8
ATOM   1354 HD2  LYS    92      44.708  48.909  56.870                      HC
ATOM   1355 HD3  LYS    92      46.153  49.915  56.604                      HC
ATOM   1356 CE   LYS    92      44.299  51.002  56.605                      C8
ATOM   1357 HE2  LYS    92      44.857  51.880  56.279                      HP
ATOM   1358 HE3  LYS    92      43.355  50.950  56.064                      HP
ATOM   1359 NZ   LYS    92      44.035  51.099  58.031                      N3
ATOM   1360 HZ1  LYS    92      44.910  51.148  58.533                      H 
ATOM   1361 HZ2  LYS    92      43.494  51.931  58.217                      H 
ATOM   1362 HZ3  LYS    92      43.518  50.286  58.334                      H 
ATOM   1363 C    LYS    92      47.477  49.147  52.409                      C 
ATOM   1364 O    LYS    92      47.351  47.979  52.007                      O 
ATOM   1365 N    ASP    93      48.689  49.653  52.674                      N 
ATOM   1366 H    ASP    93      48.774  50.630  52.918                      H 
ATOM   1367 CA   ASP    93      49.905  48.848  52.609                      CX
ATOM   1368 HA   ASP    93      49.686  47.830  52.929                      H1
ATOM   1369 CB   ASP    93      50.464  48.804  51.167                      2C
ATOM   1370 HB2  ASP    93      49.616  48.698  50.492                      HC
ATOM   1371 HB3  ASP    93      50.956  49.760  50.984                      HC
ATOM   1372 CG   ASP    93      51.454  47.668  50.923                      CO
ATOM   1373 OD1  ASP    93      51.353  46.581  51.501                      O2
ATOM   1374 OD2  ASP    93      52.353  47.867  50.131                      O2
ATOM   1375 C    ASP    93      50.949  49.443  53.537                      C 
ATOM   1376 O    ASP    93      50.860  50.611  53.899                      O 
ATOM   1377 N    SER    94      51.939  48.668  53.951                      N 
ATOM   1378 H    SER    94      51.983  47.718  53.612                      H 
ATOM   1379 CA   SER    94      52.970  49.121  54.851                      CX
ATOM   1380 HA   SER    94      52.940  50.206  54.958                      H1
ATOM   1381 CB   SER    94      52.735  48.495  56.207                      2C
ATOM   1382 HB2  SER    94      51.709  48.718  56.497                      H1
ATOM   1383 HB3  SER    94      52.855  47.418  56.095                      H1
ATOM   1384 OG   SER    94      53.623  48.968  57.209                      OH
ATOM   1385 HG   SER    94      53.425  48.536  58.043                      HO
ATOM   1386 C    SER    94      54.293  48.652  54.269                      C 
ATOM   1387 O    SER    94      54.325  47.634  53.558                      O 
ATOM   1388 N    VAL    95      55.364  49.402  54.507                      N 
ATOM   1389 H    VAL    95      55.261  50.288  54.981                      H 
ATOM   1390 CA   VAL    95      56.694  49.001  54.078                      CX
ATOM   1391 HA   VAL    95      56.769  47.918  53.978                      H1
ATOM   1392 CB   VAL    95      57.061  49.658  52.703                      3C
ATOM   1393 HB   VAL    95      56.311  49.348  51.976                      HC
ATOM   1394 CG1  VAL    95      57.109  51.187  52.765                      CT
ATOM   1395 HG11 VAL    95      57.860  51.499  53.491                      HC
ATOM   1396 HG12 VAL    95      57.368  51.583  51.783                      HC
ATOM   1397 HG13 VAL    95      56.134  51.570  53.065                      HC
ATOM   1398 CG2  VAL    95      58.419  49.095  52.274                      CT
ATOM   1399 HG21 VAL    95      58.349  48.012  52.172                      HC
ATOM   1400 HG22 VAL    95      58.708  49.531  51.318                      HC
ATOM   1401 HG23 VAL    95      59.169  49.341  53.026                      HC
ATOM   1402 C    VAL    95      57.668  49.435  55.171                      C 
ATOM   1403 O    VAL    95      57.531  50.521  55.740                      O 
ATOM   1404 N    THR    96      58.587  48.550  55.554                      N 
ATOM   1405 H    THR    96      58.530  47.604  55.204                      H 
ATOM   1406 CA   THR    96      59.666  48.881  56.480                      CX
ATOM   1407 HA   THR    96      59.592  49.907  56.842                      H1
ATOM   1408 CB   THR    96      59.615  47.935  57.678                      3C
ATOM   1409 HB   THR    96      59.763  46.925  57.296                      H1
ATOM   1410 CG2  THR    96      60.664  48.232  58.755                      CT
ATOM   1411 HG21 THR    96      60.517  49.242  59.138                      HC
ATOM   1412 HG22 THR    96      60.561  47.516  59.571                      HC
ATOM   1413 HG23 THR    96      61.662  48.150  58.324                      HC
ATOM   1414 OG1  THR    96      58.297  48.071  58.190                      OH
ATOM   1415 HG1  THR    96      58.190  47.499  58.954                      HO
ATOM   1416 C    THR    96      61.005  48.757  55.756                      C 
ATOM   1417 O    THR    96      61.199  47.881  54.899                      O 
ATOM   1418 N    PHE    97      61.890  49.707  55.994                      N 
ATOM   1419 H    PHE    97      61.651  50.499  56.573                      H 
ATOM   1420 CA   PHE    97      63.214  49.660  55.408                      CX
ATOM   1421 HA   PHE    97      63.426  48.644  55.076                      H1
ATOM   1422 CB   PHE    97      63.331  50.618  54.185                      CT
ATOM   1423 HB2  PHE    97      64.364  50.556  53.841                      HC
ATOM   1424 HB3  PHE    97      62.665  50.258  53.401                      HC
ATOM   1425 CG   PHE    97      63.022  52.099  54.373                      CA
ATOM   1426 CD1  PHE    97      61.724  52.567  54.211                      CA
ATOM   1427 HD1  PHE    97      60.921  51.871  53.969                      HA
ATOM   1428 CE1  PHE    97      61.450  53.920  54.357                      CA
ATOM   1429 HE1  PHE    97      60.430  54.282  54.229                      HA
ATOM   1430 CZ   PHE    97      62.462  54.805  54.663                      CA
ATOM   1431 HZ   PHE    97      62.248  55.868  54.777                      HA
ATOM   1432 CE2  PHE    97      63.752  54.339  54.825                      CA
ATOM   1433 HE2  PHE    97      64.549  55.042  55.068                      HA
ATOM   1434 CD2  PHE    97      64.037  52.991  54.681                      CA
ATOM   1435 HD2  PHE    97      65.059  52.633  54.810                      HA
ATOM   1436 C    PHE    97      64.238  50.043  56.465                      C 
ATOM   1437 O    PHE    97      63.932  50.726  57.456                      O 
ATOM   1438 N    ASP    98      65.462  49.575  56.221                      N 
ATOM   1439 H    ASP    98      65.595  48.988  55.410                      H 
ATOM   1440 CA   ASP    98      66.609  49.838  57.077                      CX
ATOM   1441 HA   ASP    98      66.337  49.748  58.129                      H1
ATOM   1442 CB   ASP    98      67.692  48.807  56.763                      2C
ATOM   1443 HB2  ASP    98      67.171  47.856  56.656                      HC
ATOM   1444 HB3  ASP    98      68.094  49.111  55.797                      HC
ATOM   1445 CG   ASP    98      68.832  48.652  57.760                      CO
ATOM   1446 OD1  ASP    98      68.886  49.338  58.783                      O2
ATOM   1447 OD2  ASP    98      69.683  47.807  57.501                      O2
ATOM   1448 C    ASP    98      67.143  51.243  56.869                      C 
ATOM   1449 O    ASP    98      67.545  51.630  55.770                      O 
ATOM   1450 N    VAL    99      67.256  52.006  57.948                      N 
ATOM   1451 H    VAL    99      66.969  51.644  58.846                      H 
ATOM   1452 CA   VAL    99      67.696  53.384  57.873                      CX
ATOM   1453 HA   VAL    99      67.110  53.913  57.121                      H1
ATOM   1454 CB   VAL    99      67.402  54.010  59.260                      3C
ATOM   1455 HB   VAL    99      67.877  53.377  60.009                      HC
ATOM   1456 CG1  VAL    99      67.908  55.434  59.408                      CT
ATOM   1457 HG11 VAL    99      67.434  56.069  58.660                      HC
ATOM   1458 HG12 VAL    99      67.666  55.805  60.404                      HC
ATOM   1459 HG13 VAL    99      68.989  55.453  59.267                      HC
ATOM   1460 CG2  VAL    99      65.881  54.076  59.412                      CT
ATOM   1461 HG21 VAL    99      65.465  53.071  59.349                      HC
ATOM   1462 HG22 VAL    99      65.631  54.513  60.379                      HC
ATOM   1463 HG23 VAL    99      65.463  54.693  58.617                      HC
ATOM   1464 C    VAL    99      69.168  53.456  57.455                      C 
ATOM   1465 O    VAL    99      69.633  54.425  56.863                      O 
ATOM   1466 N    SER   100      69.921  52.381  57.636                      N 
ATOM   1467 H    SER   100      69.515  51.590  58.114                      H 
ATOM   1468 CA   SER   100      71.319  52.300  57.231                      CX
ATOM   1469 HA   SER   100      71.901  53.137  57.618                      H1
ATOM   1470 CB   SER   100      71.863  51.021  57.821                      2C
ATOM   1471 HB2  SER   100      71.629  50.191  57.155                      H1
ATOM   1472 HB3  SER   100      72.945  51.107  57.928                      H1
ATOM   1473 OG   SER   100      71.274  50.784  59.105                      OH
ATOM   1474 HG   SER   100      71.625  49.970  59.473                      HO
ATOM   1475 C    SER   100      71.501  52.337  55.717                      C 
ATOM   1476 O    SER   100      72.606  52.431  55.176                      O 
ATOM   1477 N    LYS   101      70.416  52.226  54.963                      N 
ATOM   1478 H    LYS   101      69.507  52.023  55.354                      H 
ATOM   1479 CA   LYS   101      70.533  52.346  53.531                      CX
ATOM   1480 HA   LYS   101      71.497  51.969  53.188                      H1
ATOM   1481 CB   LYS   101      69.436  51.523  52.891                      C8
ATOM   1482 HB2  LYS   101      68.462  51.820  53.278                      HC
ATOM   1483 HB3  LYS   101      69.449  51.647  51.808                      HC
ATOM   1484 CG   LYS   101      69.697  50.059  53.239                      C8
ATOM   1485 HG2  LYS   101      70.777  49.929  53.312                      HC
ATOM   1486 HG3  LYS   101      69.243  49.869  54.211                      HC
ATOM   1487 CD   LYS   101      69.140  49.089  52.225                      C8
ATOM   1488 HD2  LYS   101      69.626  49.268  51.266                      HC
ATOM   1489 HD3  LYS   101      69.355  48.073  52.557                      HC
ATOM   1490 CE   LYS   101      67.642  49.264  52.073                      C8
ATOM   1491 HE2  LYS   101      67.159  49.196  53.048                      HP
ATOM   1492 HE3  LYS   101      67.424  50.235  51.627                      HP
ATOM   1493 NZ   LYS   101      67.141  48.215  51.212                      N3
ATOM   1494 HZ1  LYS   101      67.343  47.316  51.625                      H 
ATOM   1495 HZ2  LYS   101      66.143  48.319  51.101                      H 
ATOM   1496 HZ3  LYS   101      67.589  48.279  50.309                      H 
ATOM   1497 C    LYS   101      70.449  53.805  53.120                      C 
ATOM   1498 O    LYS   101      70.470  54.124  51.933                      O 
ATOM   1499 N    LEU   102      70.368  54.722  54.087                      N 
ATOM   1500 H    LEU   102      70.398  54.406  55.046                      H 
ATOM   1501 CA   LEU   102      70.282  56.147  53.836                      CX
ATOM   1502 HA   LEU   102      70.158  56.316  52.767                      H1
ATOM   1503 CB   LEU   102      69.098  56.781  54.573                      2C
ATOM   1504 HB2  LEU   102      69.417  56.714  55.613                      HC
ATOM   1505 HB3  LEU   102      69.103  57.825  54.259                      HC
ATOM   1506 CG   LEU   102      67.681  56.213  54.436                      3C
ATOM   1507 HG   LEU   102      67.667  55.171  54.755                      HC
ATOM   1508 CD1  LEU   102      66.741  57.027  55.319                      CT
ATOM   1509 HD11 LEU   102      66.755  58.070  55.001                      HC
ATOM   1510 HD12 LEU   102      65.728  56.634  55.232                      HC
ATOM   1511 HD13 LEU   102      67.068  56.961  56.357                      HC
ATOM   1512 CD2  LEU   102      67.234  56.252  52.985                      CT
ATOM   1513 HD21 LEU   102      67.916  55.656  52.378                      HC
ATOM   1514 HD22 LEU   102      66.226  55.846  52.904                      HC
ATOM   1515 HD23 LEU   102      67.240  57.283  52.630                      HC
ATOM   1516 C    LEU   102      71.546  56.800  54.364                      C 
ATOM   1517 O    LEU   102      71.996  56.495  55.477                      O 
ATOM   1518 N    LYS   103      72.158  57.686  53.604                      N 
ATOM   1519 H    LYS   103      71.878  57.852  52.648                      H 
ATOM   1520 CA   LYS   103      73.301  58.422  54.126                      CX
ATOM   1521 HA   LYS   103      73.585  58.015  55.097                      H1
ATOM   1522 CB   LYS   103      74.501  58.315  53.181                      C8
ATOM   1523 HB2  LYS   103      75.290  58.870  53.688                      HC
ATOM   1524 HB3  LYS   103      74.747  57.253  53.182                      HC
ATOM   1525 CG   LYS   103      74.379  58.802  51.758                      C8
ATOM   1526 HG2  LYS   103      73.547  58.317  51.248                      HC
ATOM   1527 HG3  LYS   103      74.245  59.883  51.724                      HC
ATOM   1528 CD   LYS   103      75.672  58.435  51.072                      C8
ATOM   1529 HD2  LYS   103      76.490  58.923  51.603                      HC
ATOM   1530 HD3  LYS   103      75.795  57.354  51.132                      HC
ATOM   1531 CE   LYS   103      75.686  58.861  49.631                      C8
ATOM   1532 HE2  LYS   103      74.961  58.270  49.072                      HP
ATOM   1533 HE3  LYS   103      75.423  59.917  49.563                      HP
ATOM   1534 NZ   LYS   103      77.008  58.656  49.074                      N3
ATOM   1535 HZ1  LYS   103      77.252  57.678  49.136                      H 
ATOM   1536 HZ2  LYS   103      77.014  58.944  48.106                      H 
ATOM   1537 HZ3  LYS   103      77.680  59.204  49.592                      H 
ATOM   1538 C    LYS   103      73.003  59.877  54.356                      C 
ATOM   1539 O    LYS   103      72.174  60.485  53.652                      O 
ATOM   1540 N    GLU   104      73.666  60.435  55.368                      N 
ATOM   1541 H    GLU   104      74.284  59.903  55.965                      H 
ATOM   1542 CA   GLU   104      73.512  61.854  55.628                      CX
ATOM   1543 HA   GLU   104      72.449  62.087  55.681                      H1
ATOM   1544 CB   GLU   104      74.177  62.289  56.945                      2C
ATOM   1545 HB2  GLU   104      73.820  63.305  57.111                      HC
ATOM   1546 HB3  GLU   104      73.752  61.627  57.700                      HC
ATOM   1547 CG   GLU   104      75.705  62.263  57.046                      2C
ATOM   1548 HG2  GLU   104      75.990  61.215  57.141                      HC
ATOM   1549 HG3  GLU   104      76.073  62.655  56.098                      HC
ATOM   1550 CD   GLU   104      76.317  63.065  58.201                      CO
ATOM   1551 OE1  GLU   104      75.824  62.996  59.327                      O2
ATOM   1552 OE2  GLU   104      77.306  63.765  57.976                      O2
ATOM   1553 C    GLU   104      74.184  62.558  54.458                      C 
ATOM   1554 O    GLU   104      75.132  62.049  53.851                      O 
ATOM   1555 N    GLY   105      73.598  63.671  54.041                      N 
ATOM   1556 H    GLY   105      72.754  64.017  54.475                      H 
ATOM   1557 CA   GLY   105      74.163  64.424  52.941                      CX
ATOM   1558 HA2  GLY   105      73.943  65.479  53.105                      H1
ATOM   1559 HA3  GLY   105      75.243  64.274  52.948                      H1
ATOM   1560 C    GLY   105      73.613  64.008  51.582                      C 
ATOM   1561 O    GLY   105      74.022  64.585  50.576                      O 
ATOM   1562 N    GLU   106      72.705  63.034  51.471                      N 
ATOM   1563 H    GLU   106      72.379  62.531  52.284                      H 
ATOM   1564 CA   GLU   106      72.177  62.662  50.175                      CX
ATOM   1565 HA   GLU   106      72.752  63.144  49.384                      H1
ATOM   1566 CB   GLU   106      72.269  61.138  49.991                      2C
ATOM   1567 HB2  GLU   106      73.248  60.795  50.327                      HC
ATOM   1568 HB3  GLU   106      71.493  60.658  50.587                      HC
ATOM   1569 CG   GLU   106      72.079  60.773  48.514                      2C
ATOM   1570 HG2  GLU   106      71.015  60.886  48.307                      HC
ATOM   1571 HG3  GLU   106      72.638  61.538  47.974                      HC
ATOM   1572 CD   GLU   106      72.541  59.392  48.061                      CO
ATOM   1573 OE1  GLU   106      72.370  58.408  48.778                      O2
ATOM   1574 OE2  GLU   106      73.062  59.300  46.954                      O2
ATOM   1575 C    GLU   106      70.729  63.129  50.117                      C 
ATOM   1576 O    GLU   106      70.019  63.034  51.131                      O 
ATOM   1577 N    GLN   107      70.288  63.684  48.984                      N 
ATOM   1578 H    GLN   107      70.920  63.807  48.205                      H 
ATOM   1579 CA   GLN   107      68.908  64.144  48.837                      CX
ATOM   1580 HA   GLN   107      68.541  64.508  49.797                      H1
ATOM   1581 CB   GLN   107      68.814  65.283  47.812                      2C
ATOM   1582 HB2  GLN   107      69.327  64.939  46.914                      HC
ATOM   1583 HB3  GLN   107      67.755  65.422  47.595                      HC
ATOM   1584 CG   GLN   107      69.425  66.624  48.271                      2C
ATOM   1585 HG2  GLN   107      69.034  66.789  49.275                      HC
ATOM   1586 HG3  GLN   107      70.505  66.483  48.322                      HC
ATOM   1587 CD   GLN   107      69.132  67.872  47.418                      C 
ATOM   1588 OE1  GLN   107      68.905  67.855  46.201                      O 
ATOM   1589 NE2  GLN   107      69.148  69.041  48.030                      N 
ATOM   1590 HE21 GLN   107      68.961  69.884  47.507                      H 
ATOM   1591 HE22 GLN   107      69.348  69.087  49.019                      H 
ATOM   1592 C    GLN   107      68.008  62.999  48.386                      C 
ATOM   1593 O    GLN   107      68.275  62.396  47.346                      O 
ATOM   1594 N    TYR   108      66.980  62.615  49.152                      N 
ATOM   1595 H    TYR   108      66.847  63.079  50.039                      H 
ATOM   1596 CA   TYR   108      66.034  61.568  48.768                      CX
ATOM   1597 HA   TYR   108      66.408  61.062  47.878                      H1
ATOM   1598 CB   TYR   108      65.843  60.539  49.867                      CT
ATOM   1599 HB2  TYR   108      65.401  60.987  50.757                      HC
ATOM   1600 HB3  TYR   108      65.153  59.806  49.449                      HC
ATOM   1601 CG   TYR   108      67.135  59.858  50.237                      CA
ATOM   1602 CD1  TYR   108      67.672  58.886  49.419                      CA
ATOM   1603 HD1  TYR   108      67.134  58.542  48.536                      HA
ATOM   1604 CE1  TYR   108      68.905  58.349  49.729                      CA
ATOM   1605 HE1  TYR   108      69.328  57.551  49.119                      HA
ATOM   1606 CZ   TYR   108      69.575  58.788  50.845                      C 
ATOM   1607 OH   TYR   108      70.841  58.311  51.133                      OH
ATOM   1608 HH   TYR   108      71.159  57.676  50.487                      HO
ATOM   1609 CE2  TYR   108      69.031  59.748  51.671                      CA
ATOM   1610 HE2  TYR   108      69.565  60.079  52.562                      HA
ATOM   1611 CD2  TYR   108      67.807  60.288  51.364                      CA
ATOM   1612 HD2  TYR   108      67.371  61.052  52.008                      HA
ATOM   1613 C    TYR   108      64.665  62.167  48.471                      C 
ATOM   1614 O    TYR   108      64.311  63.254  48.973                      O 
ATOM   1615 N    MET   109      63.881  61.472  47.656                      N 
ATOM   1616 H    MET   109      64.194  60.580  47.300                      H 
ATOM   1617 CA   MET   109      62.539  61.919  47.314                      CX
ATOM   1618 HA   MET   109      62.267  62.717  48.005                      H1
ATOM   1619 CB   MET   109      62.393  62.437  45.891                      2C
ATOM   1620 HB2  MET   109      62.784  61.640  45.259                      HC
ATOM   1621 HB3  MET   109      61.319  62.531  45.734                      HC
ATOM   1622 CG   MET   109      63.076  63.753  45.529                      2C
ATOM   1623 HG2  MET   109      64.123  63.620  45.801                      H1
ATOM   1624 HG3  MET   109      62.991  63.835  44.446                      H1
ATOM   1625 SD   MET   109      62.455  65.261  46.287                      S 
ATOM   1626 CE   MET   109      60.875  65.215  45.492                      CT
ATOM   1627 HE1  MET   109      60.357  64.296  45.766                      H1
ATOM   1628 HE2  MET   109      60.284  66.074  45.809                      H1
ATOM   1629 HE3  MET   109      61.011  65.247  44.411                      H1
ATOM   1630 C    MET   109      61.629  60.727  47.393                      C 
ATOM   1631 O    MET   109      62.065  59.613  47.091                      O 
ATOM   1632 N    PHE   110      60.413  60.923  47.880                      N 
ATOM   1633 H    PHE   110      60.155  61.806  48.298                      H 
ATOM   1634 CA   PHE   110      59.418  59.867  47.832                      CX
ATOM   1635 HA   PHE   110      59.892  58.942  47.503                      H1
ATOM   1636 CB   PHE   110      58.779  59.629  49.210                      CT
ATOM   1637 HB2  PHE   110      58.083  58.798  49.103                      HC
ATOM   1638 HB3  PHE   110      59.578  59.348  49.896                      HC
ATOM   1639 CG   PHE   110      58.008  60.760  49.880                      CA
ATOM   1640 CD1  PHE   110      56.670  60.975  49.588                      CA
ATOM   1641 HD1  PHE   110      56.157  60.328  48.877                      HA
ATOM   1642 CE1  PHE   110      55.988  62.007  50.197                      CA
ATOM   1643 HE1  PHE   110      54.936  62.179  49.970                      HA
ATOM   1644 CZ   PHE   110      56.637  62.818  51.091                      CA
ATOM   1645 HZ   PHE   110      56.098  63.635  51.572                      HA
ATOM   1646 CE2  PHE   110      57.962  62.605  51.382                      CA
ATOM   1647 HE2  PHE   110      58.467  63.259  52.094                      HA
ATOM   1648 CD2  PHE   110      58.654  61.575  50.782                      CA
ATOM   1649 HD2  PHE   110      59.705  61.411  51.023                      HA
ATOM   1650 C    PHE   110      58.381  60.349  46.824                      C 
ATOM   1651 O    PHE   110      58.193  61.566  46.642                      O 
ATOM   1652 N    PHE   111      57.688  59.449  46.143                      N 
ATOM   1653 H    PHE   111      57.795  58.461  46.324                      H 
ATOM   1654 CA   PHE   111      56.780  59.862  45.085                      CX
ATOM   1655 HA   PHE   111      56.143  60.674  45.436                      H1
ATOM   1656 CB   PHE   111      57.594  60.366  43.843                      CT
ATOM   1657 HB2  PHE   111      56.954  60.546  42.979                      HC
ATOM   1658 HB3  PHE   111      58.103  61.291  44.117                      HC
ATOM   1659 CG   PHE   111      58.673  59.393  43.390                      CA
ATOM   1660 CD1  PHE   111      59.923  59.431  43.994                      CA
ATOM   1661 HD1  PHE   111      60.140  60.181  44.755                      HA
ATOM   1662 CE1  PHE   111      60.887  58.523  43.631                      CA
ATOM   1663 HE1  PHE   111      61.866  58.555  44.110                      HA
ATOM   1664 CZ   PHE   111      60.623  57.579  42.670                      CA
ATOM   1665 HZ   PHE   111      61.392  56.860  42.387                      HA
ATOM   1666 CE2  PHE   111      59.389  57.540  42.065                      CA
ATOM   1667 HE2  PHE   111      59.186  56.791  41.301                      HA
ATOM   1668 CD2  PHE   111      58.408  58.447  42.423                      CA
ATOM   1669 HD2  PHE   111      57.431  58.412  41.941                      HA
ATOM   1670 C    PHE   111      55.872  58.720  44.675                      C 
ATOM   1671 O    PHE   111      56.082  57.568  45.085                      O 
ATOM   1672 N    CY7   112      54.885  59.051  43.848                      N 
ATOM   1673 H    CY7   112      54.748  60.020  43.597                      H 
ATOM   1674 CA   CY7   112      53.984  58.062  43.291                      CX
ATOM   1675 HA   CY7   112      54.095  57.120  43.828                      H1
ATOM   1676 CB   CY7   112      52.535  58.525  43.412                      CT
ATOM   1677 HB3  CY7   112      52.409  59.468  42.880                      H1
ATOM   1678 HB2  CY7   112      52.285  58.666  44.464                      H1
ATOM   1679 SG   CY7   112      51.423  57.265  42.755                      SH
ATOM   1680 C    CY7   112      54.329  57.856  41.821                      C 
ATOM   1681 O    CY7   112      54.505  58.834  41.094                      O 
ATOM   1682 N    THR   113      54.434  56.621  41.316                      N 
ATOM   1683 H    THR   113      54.308  55.836  41.938                      H 
ATOM   1684 CA   THR   113      54.783  56.352  39.922                      CX
ATOM   1685 HA   THR   113      55.263  57.223  39.474                      H1
ATOM   1686 CB   THR   113      55.762  55.151  39.843                      3C
ATOM   1687 HB   THR   113      55.985  54.959  38.793                      H1
ATOM   1688 CG2  THR   113      57.049  55.424  40.589                      CT
ATOM   1689 HG21 THR   113      56.828  55.616  41.639                      HC
ATOM   1690 HG22 THR   113      57.707  54.559  40.509                      HC
ATOM   1691 HG23 THR   113      57.542  56.295  40.158                      HC
ATOM   1692 OG1  THR   113      55.116  54.010  40.414                      OH
ATOM   1693 HG1  THR   113      55.707  53.255  40.375                      HO
ATOM   1694 C    THR   113      53.588  56.076  39.018                      C 
ATOM   1695 O    THR   113      53.785  55.712  37.854                      O 
ATOM   1696 N    PHE   114      52.336  56.194  39.496                      N 
ATOM   1697 H    PHE   114      52.185  56.402  40.473                      H 
ATOM   1698 CA   PHE   114      51.170  56.026  38.636                      CX
ATOM   1699 HA   PHE   114      51.204  55.053  38.146                      H1
ATOM   1700 CB   PHE   114      49.872  56.111  39.480                      CT
ATOM   1701 HB2  PHE   114      49.885  55.394  40.300                      HC
ATOM   1702 HB3  PHE   114      49.786  57.121  39.882                      HC
ATOM   1703 CG   PHE   114      48.591  55.845  38.686                      CA
ATOM   1704 CD1  PHE   114      48.032  56.830  37.894                      CA
ATOM   1705 HD1  PHE   114      48.504  57.813  37.872                      HA
ATOM   1706 CE1  PHE   114      46.903  56.591  37.142                      CA
ATOM   1707 HE1  PHE   114      46.473  57.375  36.519                      HA
ATOM   1708 CZ   PHE   114      46.321  55.352  37.184                      CA
ATOM   1709 HZ   PHE   114      45.428  55.142  36.596                      HA
ATOM   1710 CE2  PHE   114      46.871  54.371  37.974                      CA
ATOM   1711 HE2  PHE   114      46.397  53.390  38.000                      HA
ATOM   1712 CD2  PHE   114      48.001  54.610  38.724                      CA
ATOM   1713 HD2  PHE   114      48.422  53.818  39.344                      HA
ATOM   1714 C    PHE   114      51.260  57.181  37.615                      C 
ATOM   1715 O    PHE   114      51.574  58.293  38.035                      O 
ATOM   1716 N    PRO   115      51.069  56.998  36.303                      N 
ATOM   1717 CD   PRO   115      50.622  55.761  35.688                      CT
ATOM   1718 HD2  PRO   115      49.539  55.678  35.770                      H1
ATOM   1719 HD3  PRO   115      51.090  54.911  36.185                      H1
ATOM   1720 CG   PRO   115      51.081  55.918  34.272                      CT
ATOM   1721 HG2  PRO   115      50.550  55.267  33.578                      HC
ATOM   1722 HG3  PRO   115      52.155  55.773  34.156                      HC
ATOM   1723 CB   PRO   115      50.715  57.337  34.069                      CT
ATOM   1724 HB2  PRO   115      49.647  57.551  34.024                      HC
ATOM   1725 HB3  PRO   115      51.199  57.715  33.169                      HC
ATOM   1726 CA   PRO   115      51.310  57.981  35.275                      CX
ATOM   1727 HA   PRO   115      52.391  58.011  35.139                      H1
ATOM   1728 C    PRO   115      50.797  59.378  35.542                      C 
ATOM   1729 O    PRO   115      49.640  59.562  35.910                      O 
ATOM   1730 N    GLY   116      51.678  60.369  35.438                      N 
ATOM   1731 H    GLY   116      52.631  60.155  35.181                      H 
ATOM   1732 CA   GLY   116      51.328  61.750  35.679                      CX
ATOM   1733 HA2  GLY   116      52.031  62.373  35.125                      H1
ATOM   1734 HA3  GLY   116      50.321  61.910  35.295                      H1
ATOM   1735 C    GLY   116      51.367  62.145  37.146                      C 
ATOM   1736 O    GLY   116      51.701  63.293  37.450                      O 
ATOM   1737 N    HI8   117      51.113  61.240  38.086                      N 
ATOM   1738 H    HI8   117      50.943  60.278  37.830                      H 
ATOM   1739 CA   HI8   117      51.008  61.608  39.484                      CX
ATOM   1740 HA   HI8   117      50.245  62.378  39.603                      H1
ATOM   1741 CB   HI8   117      50.624  60.407  40.335                      CT
ATOM   1742 HB2  HI8   117      51.267  59.542  40.175                      HC
ATOM   1743 HB3  HI8   117      50.721  60.744  41.367                      HC
ATOM   1744 CG   HI8   117      49.195  59.924  40.168                      CC
ATOM   1745 ND1  HI8   117      48.647  59.085  41.028                      NB
ATOM   1746 CE1  HI8   117      47.463  58.806  40.523                      CR
ATOM   1747 HE1  HI8   117      46.791  58.123  41.042                      H5
ATOM   1748 NE2  HI8   117      47.319  59.467  39.396                      NA
ATOM   1749 HE2  HI8   117      46.489  59.412  38.823                      H 
ATOM   1750 CD2  HI8   117      48.374  60.192  39.121                      CW
ATOM   1751 HD2  HI8   117      48.397  60.801  38.217                      H4
ATOM   1752 C    HI8   117      52.240  62.229  40.116                      C 
ATOM   1753 O    HI8   117      52.047  63.151  40.917                      O 
ATOM   1754 N    SER   118      53.484  61.881  39.754                      N 
ATOM   1755 H    SER   118      53.617  61.213  39.009                      H 
ATOM   1756 CA   SER   118      54.671  62.408  40.435                      CX
ATOM   1757 HA   SER   118      54.612  62.168  41.497                      H1
ATOM   1758 CB   SER   118      55.968  61.805  39.866                      2C
ATOM   1759 HB2  SER   118      56.799  62.190  40.459                      H1
ATOM   1760 HB3  SER   118      55.909  60.723  39.984                      H1
ATOM   1761 OG   SER   118      56.179  62.123  38.488                      OH
ATOM   1762 HG   SER   118      56.999  61.723  38.189                      HO
ATOM   1763 C    SER   118      54.779  63.915  40.350                      C 
ATOM   1764 O    SER   118      55.424  64.538  41.190                      O 
ATOM   1765 N    ALA   119      54.142  64.555  39.364                      N 
ATOM   1766 H    ALA   119      53.640  64.044  38.653                      H 
ATOM   1767 CA   ALA   119      54.175  66.007  39.277                      CX
ATOM   1768 HA   ALA   119      55.199  66.343  39.113                      H1
ATOM   1769 CB   ALA   119      53.307  66.492  38.110                      CT
ATOM   1770 HB1  ALA   119      52.277  66.171  38.265                      HC
ATOM   1771 HB2  ALA   119      53.344  67.580  38.057                      HC
ATOM   1772 HB3  ALA   119      53.682  66.070  37.178                      HC
ATOM   1773 C    ALA   119      53.671  66.642  40.572                      C 
ATOM   1774 O    ALA   119      54.225  67.639  41.044                      O 
ATOM   1775 N    LEU   120      52.666  66.051  41.220                      N 
ATOM   1776 H    LEU   120      52.232  65.209  40.872                      H 
ATOM   1777 CA   LEU   120      52.154  66.632  42.444                      CX
ATOM   1778 HA   LEU   120      52.675  67.567  42.651                      H1
ATOM   1779 CB   LEU   120      50.645  66.924  42.323                      2C
ATOM   1780 HB2  LEU   120      50.230  65.918  42.372                      HC
ATOM   1781 HB3  LEU   120      50.426  67.452  43.251                      HC
ATOM   1782 CG   LEU   120      50.013  67.685  41.136                      3C
ATOM   1783 HG   LEU   120      50.141  67.136  40.203                      HC
ATOM   1784 CD1  LEU   120      48.536  67.804  41.454                      CT
ATOM   1785 HD11 LEU   120      48.408  68.354  42.387                      HC
ATOM   1786 HD12 LEU   120      48.032  68.336  40.647                      HC
ATOM   1787 HD13 LEU   120      48.105  66.809  41.557                      HC
ATOM   1788 CD2  LEU   120      50.614  69.071  40.904                      CT
ATOM   1789 HD21 LEU   120      51.680  68.976  40.697                      HC
ATOM   1790 HD22 LEU   120      50.121  69.544  40.055                      HC
ATOM   1791 HD23 LEU   120      50.471  69.684  41.794                      HC
ATOM   1792 C    LEU   120      52.387  65.695  43.623                      C 
ATOM   1793 O    LEU   120      52.513  66.150  44.762                      O 
ATOM   1794 N    ME7   121      52.484  64.393  43.402                      N 
ATOM   1795 H    ME7   121      52.444  64.040  42.457                      H 
ATOM   1796 CA   ME7   121      52.631  63.435  44.492                      CX
ATOM   1797 HA   ME7   121      52.289  63.875  45.429                      H1
ATOM   1798 CB   ME7   121      51.798  62.203  44.202                      2C
ATOM   1799 HB2  ME7   121      52.215  61.737  43.309                      HC
ATOM   1800 HB3  ME7   121      51.916  61.530  45.051                      HC
ATOM   1801 CG   ME7   121      50.323  62.487  43.982                      2C
ATOM   1802 HG2  ME7   121      49.996  63.172  44.765                      H1
ATOM   1803 HG3  ME7   121      50.219  62.970  43.011                      H1
ATOM   1804 SD   ME7   121      49.296  61.009  44.021                      S 
ATOM   1805 CE   ME7   121      49.466  60.633  45.746                      CT
ATOM   1806 HE1  ME7   121      49.091  61.467  46.339                      H1
ATOM   1807 HE2  ME7   121      48.895  59.735  45.981                      H1
ATOM   1808 HE3  ME7   121      50.518  60.466  45.980                      H1
ATOM   1809 C    ME7   121      54.087  63.038  44.656                      C 
ATOM   1810 O    ME7   121      54.594  62.033  44.134                      O 
ATOM   1811 N    LYS   122      54.739  63.882  45.414                      N 
ATOM   1812 H    LYS   122      54.248  64.644  45.860                      H 
ATOM   1813 CA   LYS   122      56.155  63.754  45.645                      CX
ATOM   1814 HA   LYS   122      56.404  62.706  45.814                      H1
ATOM   1815 CB   LYS   122      56.965  64.265  44.429                      C8
ATOM   1816 HB2  LYS   122      58.012  64.043  44.639                      HC
ATOM   1817 HB3  LYS   122      56.636  63.681  43.570                      HC
ATOM   1818 CG   LYS   122      56.812  65.760  44.119                      C8
ATOM   1819 HG2  LYS   122      55.768  65.944  43.867                      HC
ATOM   1820 HG3  LYS   122      57.071  66.316  45.020                      HC
ATOM   1821 CD   LYS   122      57.690  66.212  42.981                      C8
ATOM   1822 HD2  LYS   122      58.734  65.951  43.156                      HC
ATOM   1823 HD3  LYS   122      57.364  65.785  42.033                      HC
ATOM   1824 CE   LYS   122      57.550  67.705  42.931                      C8
ATOM   1825 HE2  LYS   122      56.524  67.973  42.678                      HP
ATOM   1826 HE3  LYS   122      57.810  68.134  43.899                      HP
ATOM   1827 NZ   LYS   122      58.440  68.218  41.926                      N3
ATOM   1828 HZ1  LYS   122      58.200  67.821  41.029                      H 
ATOM   1829 HZ2  LYS   122      58.355  69.224  41.883                      H 
ATOM   1830 HZ3  LYS   122      59.391  67.971  42.160                      H 
ATOM   1831 C    LYS   122      56.492  64.594  46.865                      C 
ATOM   1832 O    LYS   122      55.742  65.521  47.222                      O 
ATOM   1833 N    GLY   123      57.615  64.290  47.510                      N 
ATOM   1834 H    GLY   123      58.162  63.493  47.219                      H 
ATOM   1835 CA   GLY   123      58.087  65.073  48.630                      CX
ATOM   1836 HA2  GLY   123      58.062  66.128  48.358                      H1
ATOM   1837 HA3  GLY   123      57.429  64.902  49.482                      H1
ATOM   1838 C    GLY   123      59.506  64.696  49.018                      C 
ATOM   1839 O    GLY   123      60.085  63.766  48.440                      O 
ATOM   1840 N    THR   124      60.080  65.367  50.006                      N 
ATOM   1841 H    THR   124      59.603  66.137  50.452                      H 
ATOM   1842 CA   THR   124      61.426  65.064  50.422                      CX
ATOM   1843 HA   THR   124      62.001  64.567  49.641                      H1
ATOM   1844 CB   THR   124      62.137  66.390  50.791                      3C
ATOM   1845 HB   THR   124      63.096  66.159  51.256                      H1
ATOM   1846 CG2  THR   124      62.369  67.246  49.542                      CT
ATOM   1847 HG21 THR   124      61.411  67.478  49.077                      HC
ATOM   1848 HG22 THR   124      62.870  68.173  49.824                      HC
ATOM   1849 HG23 THR   124      62.992  66.698  48.836                      HC
ATOM   1850 OG1  THR   124      61.344  67.096  51.744                      OH
ATOM   1851 HG1  THR   124      61.781  67.919  51.976                      HO
ATOM   1852 C    THR   124      61.483  64.091  51.568                      C 
ATOM   1853 O    THR   124      60.561  64.024  52.382                      O 
ATOM   1854 N    LEU   125      62.531  63.286  51.643                      N 
ATOM   1855 H    LEU   125      63.175  63.213  50.868                      H 
ATOM   1856 CA   LEU   125      62.801  62.504  52.841                      CX
ATOM   1857 HA   LEU   125      62.073  62.754  53.613                      H1
ATOM   1858 CB   LEU   125      62.707  61.013  52.547                      2C
ATOM   1859 HB2  LEU   125      61.704  60.906  52.136                      HC
ATOM   1860 HB3  LEU   125      63.441  60.745  51.788                      HC
ATOM   1861 CG   LEU   125      62.862  60.095  53.748                      3C
ATOM   1862 HG   LEU   125      62.724  60.678  54.658                      HC
ATOM   1863 CD1  LEU   125      61.834  58.973  53.703                      CT
ATOM   1864 HD11 LEU   125      61.973  58.389  52.793                      HC
ATOM   1865 HD12 LEU   125      61.962  58.327  54.572                      HC
ATOM   1866 HD13 LEU   125      60.831  59.399  53.712                      HC
ATOM   1867 CD2  LEU   125      64.290  59.589  53.772                      CT
ATOM   1868 HD21 LEU   125      64.974  60.434  53.854                      HC
ATOM   1869 HD22 LEU   125      64.427  58.927  54.627                      HC
ATOM   1870 HD23 LEU   125      64.498  59.042  52.852                      HC
ATOM   1871 C    LEU   125      64.232  62.896  53.214                      C 
ATOM   1872 O    LEU   125      65.118  62.959  52.347                      O 
ATOM   1873 N    THR   126      64.493  63.161  54.487                      N 
ATOM   1874 H    THR   126      63.747  63.134  55.167                      H 
ATOM   1875 CA   THR   126      65.812  63.567  54.931                      CX
ATOM   1876 HA   THR   126      66.624  63.304  54.253                      H1
ATOM   1877 CB   THR   126      65.739  65.094  55.038                      3C
ATOM   1878 HB   THR   126      65.433  65.499  54.074                      H1
ATOM   1879 CG2  THR   126      64.738  65.517  56.107                      CT
ATOM   1880 HG21 THR   126      65.044  65.113  57.072                      HC
ATOM   1881 HG22 THR   126      64.705  66.605  56.164                      HC
ATOM   1882 HG23 THR   126      63.750  65.137  55.851                      HC
ATOM   1883 OG1  THR   126      67.041  65.588  55.320                      OH
ATOM   1884 HG1  THR   126      67.012  66.545  55.390                      HO
ATOM   1885 C    THR   126      66.209  62.880  56.240                      C 
ATOM   1886 O    THR   126      65.374  62.728  57.139                      O 
ATOM   1887 N    LEU   127      67.467  62.441  56.336                      N 
ATOM   1888 H    LEU   127      68.078  62.561  55.541                      H 
ATOM   1889 CA   LEU   127      68.021  61.848  57.552                      CX
ATOM   1890 HA   LEU   127      67.290  61.162  57.978                      H1
ATOM   1891 CB   LEU   127      69.308  61.079  57.277                      2C
ATOM   1892 HB2  LEU   127      69.583  61.317  56.250                      HC
ATOM   1893 HB3  LEU   127      69.986  61.589  57.962                      HC
ATOM   1894 CG   LEU   127      69.406  59.587  57.491                      3C
ATOM   1895 HG   LEU   127      69.064  59.051  56.606                      HC
ATOM   1896 CD1  LEU   127      70.867  59.261  57.747                      CT
ATOM   1897 HD11 LEU   127      71.210  59.797  58.632                      HC
ATOM   1898 HD12 LEU   127      70.978  58.189  57.907                      HC
ATOM   1899 HD13 LEU   127      71.464  59.563  56.886                      HC
ATOM   1900 CD2  LEU   127      68.663  59.132  58.719                      CT
ATOM   1901 HD21 LEU   127      67.608  59.389  58.622                      HC
ATOM   1902 HD22 LEU   127      68.766  58.052  58.827                      HC
ATOM   1903 HD23 LEU   127      69.077  59.625  59.599                      HC
ATOM   1904 C    LEU   127      68.372  62.993  58.488                      C 
ATOM   1905 O    LEU   127      69.149  63.859  58.067                      O 
ATOM   1906 N    LYS   128      67.823  63.035  59.703                      N 
ATOM   1907 H    LYS   128      67.189  62.290  59.954                      H 
ATOM   1908 CA   LYS   128      68.048  64.098  60.663                      CX
ATOM   1909 HA   LYS   128      69.015  64.570  60.488                      H1
ATOM   1910 CB   LYS   128      66.944  65.165  60.510                      C8
ATOM   1911 HB2  LYS   128      65.998  64.631  60.428                      HC
ATOM   1912 HB3  LYS   128      66.948  65.758  61.425                      HC
ATOM   1913 CG   LYS   128      67.115  66.092  59.299                      C8
ATOM   1914 HG2  LYS   128      68.106  66.537  59.389                      HC
ATOM   1915 HG3  LYS   128      67.083  65.455  58.416                      HC
ATOM   1916 CD   LYS   128      66.064  67.205  59.166                      C8
ATOM   1917 HD2  LYS   128      65.095  66.769  58.925                      HC
ATOM   1918 HD3  LYS   128      65.991  67.756  60.104                      HC
ATOM   1919 CE   LYS   128      66.488  68.160  58.044                      C8
ATOM   1920 HE2  LYS   128      67.381  68.689  58.379                      HP
ATOM   1921 HE3  LYS   128      66.731  67.557  57.170                      HP
ATOM   1922 NZ   LYS   128      65.458  69.121  57.697                      N3
ATOM   1923 HZ1  LYS   128      65.233  69.681  58.507                      H 
ATOM   1924 HZ2  LYS   128      65.793  69.721  56.956                      H 
ATOM   1925 HZ3  LYS   128      64.632  68.631  57.386                      H 
ATOM   1926 C    LYS   128      68.060  63.520  62.083                      C 
ATOM   1927 O    LYS   128      67.784  64.227  63.049                      O2
ATOM   1928 OXT  LYS   128      68.371  62.342  62.235                      O2
TER
ATOM   1929 CU   COP   129      49.351  58.169  42.632                      CU
TER
END   
